# Supplementary material for: Assignment of protonated R-homocitrate in extracted FeMo-cofactor of nitrogenase via vibrational circular dichroism spectroscopy
Source: Commun Chem. 2020 Oct 28;3:145. doi: 10.1038/s42004-020-00392-z (PMC8323615; doi:10.1038/s42004-020-00392-z)
Supplement: Supplementary file 3 — Supplementary Data 1 [file 42004_2020_392_MOESM3_ESM.cif]

data_1
_audit_creation_date               2020-03-23
_audit_creation_method
;
Olex2 1.3
(compiled 2020.02.04 svn.rd84adfe8 for OlexSys, GUI svn.r6032)
;
_shelx_SHELXL_version_number       '2018/3'
_audit_contact_author_address      ?
_audit_contact_author_email        ?
_audit_contact_author_name         ''
_audit_contact_author_phone        ?
_publ_contact_author_id_orcid      ?
_publ_section_references
;
Bourhis, L.J., Dolomanov, O.V., Gildea, R.J., Howard, J.A.K., Puschmann, H.
 (2015). Acta Cryst. A71, 59-75.

Dolomanov, O.V., Bourhis, L.J., Gildea, R.J, Howard, J.A.K. & Puschmann, H.
 (2009), J. Appl. Cryst. 42, 339-341.

Sheldrick, G.M. (2015). Acta Cryst. C71, 3-8.
;
_chemical_name_common              ?
_chemical_name_systematic          ?
_chemical_formula_moiety           'C10 H16 Mo2 N6 O9 S, C2 H3 N3, 0.5(H O)'
_chemical_formula_sum              'C12 H20 Mo2 N9 O9.50 S'
_chemical_formula_weight           666.31
_chemical_absolute_configuration   rmad
_chemical_melting_point            ?
loop_
  _atom_type_symbol
  _atom_type_description
  _atom_type_scat_dispersion_real
  _atom_type_scat_dispersion_imag
  _atom_type_scat_source
 'C' 'C' 0.0181 0.0091 'International Tables Vol C Tables 4.2.6.8 and 6.1.1.4'
 'H' 'H' 0.0000 0.0000 'International Tables Vol C Tables 4.2.6.8 and 6.1.1.4'
 'Mo' 'Mo' -0.0483 2.7339
 'International Tables Vol C Tables 4.2.6.8 and 6.1.1.4'
 'N' 'N' 0.0311 0.0180 'International Tables Vol C Tables 4.2.6.8 and 6.1.1.4'
 'O' 'O' 0.0492 0.0322 'International Tables Vol C Tables 4.2.6.8 and 6.1.1.4'
 'S' 'S' 0.3331 0.5567 'International Tables Vol C Tables 4.2.6.8 and 6.1.1.4'

_shelx_space_group_comment
;
The symmetry employed for this shelxl refinement is uniquely defined
by the following loop, which should always be used as a source of
symmetry information in preference to the above space-group names.
They are only intended as comments.
;
_space_group_crystal_system        'monoclinic'
_space_group_IT_number             4
_space_group_name_H-M_alt          'P 1 21 1'
_space_group_name_Hall             'P 2yb'
loop_
  _space_group_symop_operation_xyz
 'x, y, z'
 '-x, y+1/2, -z'

_cell_length_a                     12.3886(2)
_cell_length_b                     15.1481(2)
_cell_length_c                     12.4144(2)
_cell_angle_alpha                  90
_cell_angle_beta                   103.7620(10)
_cell_angle_gamma                  90
_cell_volume                       2262.85(6)
_cell_formula_units_Z              4
_cell_measurement_reflns_used      53948
_cell_measurement_temperature      100.01(10)
_cell_measurement_theta_max        77.5550
_cell_measurement_theta_min        2.9680
_shelx_estimated_absorpt_T_max     0.817
_shelx_estimated_absorpt_T_min     0.227
_exptl_absorpt_coefficient_mu      10.554
_exptl_absorpt_correction_T_max    0.81
_exptl_absorpt_correction_T_min    0.324
_exptl_absorpt_correction_type     multi-scan
_exptl_absorpt_process_details
;
CrysAlisPro 1.171.40.21a (Rigaku Oxford Diffraction, 2018)
Empirical absorption correction using spherical harmonics,
 implemented in SCALE3 ABSPACK scaling algorithm.
;
_exptl_absorpt_special_details     ?
_exptl_crystal_colour              'clear light yellow'
_exptl_crystal_colour_lustre       clear
_exptl_crystal_colour_modifier     light
_exptl_crystal_colour_primary      yellow
_exptl_crystal_density_diffrn      1.956
_exptl_crystal_density_meas        ?
_exptl_crystal_density_method      ?
_exptl_crystal_description         needle
_exptl_crystal_F_000               1324
_exptl_crystal_size_max            0.2
_exptl_crystal_size_mid            0.1
_exptl_crystal_size_min            0.02
_exptl_transmission_factor_max     ?
_exptl_transmission_factor_min     ?
_diffrn_reflns_av_R_equivalents    ?
_diffrn_reflns_av_unetI/netI       0.0297
_diffrn_reflns_Laue_measured_fraction_full  1.000
_diffrn_reflns_Laue_measured_fraction_max  0.995
_diffrn_reflns_limit_h_max         15
_diffrn_reflns_limit_h_min         -15
_diffrn_reflns_limit_k_max         19
_diffrn_reflns_limit_k_min         -19
_diffrn_reflns_limit_l_max         15
_diffrn_reflns_limit_l_min         -11
_diffrn_reflns_number              9469
_diffrn_reflns_point_group_measured_fraction_full  0.998
_diffrn_reflns_point_group_measured_fraction_max  0.980
_diffrn_reflns_theta_full          67.684
_diffrn_reflns_theta_max           77.823
_diffrn_reflns_theta_min           3.666
_diffrn_ambient_temperature        100.01
_diffrn_detector_area_resol_mean   ?
_diffrn_detector_type              HyPix
_diffrn_measured_fraction_theta_full  1.000
_diffrn_measured_fraction_theta_max  0.995
_diffrn_measurement_details
;
List of Runs (angles in degrees, time in seconds):

  # Type    Start    End  Width  t~exp~   \w     \q     \k     \f   Frames
--------------------------------------------------------------------------
  1  \w     88.00 114.00   0.50    0.75    --   42.93  49.00-124.00   52
  2  \w     93.00 119.00   0.50    0.75    --   58.00  79.00-132.27   52
  3  \w     78.00 103.00   0.50    0.75    --   66.00  79.00-143.64   50
  4  \w     72.00 105.00   0.50    3.00    --   98.00  76.00-167.56   66
  5  \w    114.00 167.00   0.50    3.00    --   98.00  76.00-167.56  106
  6  \w    147.00 173.00   0.50    3.00    --  111.75  49.00-124.00   52
  7  \w    142.00 168.00   0.50    3.00    --  111.75  61.00-180.00   52
  8  \w    142.00 176.00   0.50    3.00    --  111.75  77.00-150.00   68
  9  \w    136.00 175.00   0.50    3.00    --  111.75  77.00 -90.00   78
 10  \w    127.00 165.00   0.50    3.00    --  111.75  61.00   0.00   76
 11  \w    142.00 172.00   0.50    3.00    --  111.75  61.00  60.00   60
 12  \w    139.00 166.00   0.50    3.00    --  111.75  77.00  30.00   54
 13  \w    130.00 176.00   0.50    3.00    --  111.75  61.00 -30.00   92
 14  \w    125.00 166.00   0.50    3.00    --  111.75  61.00-120.00   82
 15  \w    120.00 155.00   0.50    3.00    --  111.75  77.00-180.00   70
 16  \w     91.00 131.00   0.50    3.00    --  111.75  49.00-124.00   80
 17  \w     90.00 163.00   0.50    3.00    --  111.75  61.00-150.00  146
 18  \w     97.00 124.00   0.50    3.00    --  111.75  61.00 -30.00   54
 19  \w    115.00 177.00   0.50    3.00    --  111.75  77.00   0.00  124
 20  \w    112.00 155.00   0.50    3.00    --  111.75  77.00  90.00   86
 21  \w    132.00 178.00   0.50    3.00    --  111.75  77.00 150.00   92
 22  \w    109.00 134.00   0.50    0.75    --   62.00  82.00 168.80   50
 23  \w    100.00 125.00   0.50    0.75    --   58.00  81.00 146.55   50
 24  \w     88.00 124.00   0.50    3.00    --  111.75  61.00  60.00   72
 25  \w     90.00 117.00   0.50    3.00    --  111.75  61.00   0.00   54
 26  \w     88.00 133.00   0.50    3.00    --  111.75  61.00  30.00   90
 27  \w     89.00 150.00   0.50    3.00    --  111.75  61.00  90.00  122
 28  \w     89.00 155.00   0.50    3.00    --  111.75  61.00 150.00  132
 29  \w     85.00 178.00   0.50    3.00    --  111.75  77.00  60.00  186
 30  \w     83.00 178.00   0.50    3.00    --  111.75  77.00-120.00  190
 31  \w     83.00 175.00   0.50    3.00    --  111.75  77.00 -60.00  184
 32  \w     92.00 168.00   0.50    3.00    --  111.75 125.00   0.00  152
 33  \w     88.00 178.00   0.50    3.00    --  111.75  77.00 120.00  180
 34  \w     84.00 126.00   0.50    3.00    --  111.75  77.00  30.00   84
 35  \w     84.00 110.00   0.50    3.00    --  111.75  77.00   0.00   52
 36  \w     88.00 152.00   0.50    3.00    --  111.75  61.00 -60.00  128
 37  \w     86.00 127.00   0.50    3.00    --  111.75  77.00 -90.00   82
 38  \w     90.00 116.00   0.50    3.00    --  111.75  61.00-120.00   52
 39  \w     88.00 115.00   0.50    3.00    --  111.75  77.00-180.00   54
 40  \w     88.00 129.00   0.50    3.00    --  111.75  61.00-180.00   82
 41  \w     84.00 110.00   0.50    3.00    --  111.75  77.00-150.00   52
 42  \w     89.00 162.00   0.50    3.00    --  111.75  61.00 -90.00  146
 43  \w     97.00 123.00   0.50    3.00    --  111.75 -45.00-150.00   52
 44  \w     85.00 115.00   0.50    3.00    --  111.75-125.00-120.00   60
 45  \w     77.00 102.00   0.50    3.00    --  111.75 -94.00 -30.00   50
 46  \w     80.00 107.00   0.50    3.00    --  111.75 -94.00  30.00   54
 47  \w    111.00 137.00   0.50    3.00    --  111.75 -77.00  30.00   52
 48  \w     80.00 109.00   0.50    3.00    --  111.75 -94.00 120.00   58
 49  \w     77.00 117.00   0.50    3.00    --  111.75-125.00 150.00   80
 50  \w     77.00 108.00   0.50    3.00    --  111.75 -94.00  60.00   62
 51  \w     81.00 107.00   0.50    3.00    --  111.75 -94.00   0.00   52
 52  \w     42.00 108.00   0.50    3.00    --  111.75 -94.00-120.00  132
 53  \w     39.00  97.00   0.50    3.00    --  111.75 -94.00 -90.00  116
 54  \w     40.00 117.00   0.50    3.00    --  111.75-125.00   0.00  154
 55  \w     38.00  70.00   0.50    3.00    --  111.75 -94.00  90.00   64
 56  \w     40.00  74.00   0.50    3.00    --  111.75 -94.00  30.00   68
 57  \w     42.00  67.00   0.50    3.00    --  111.75 -77.00  30.00   50
 58  \w     38.00  67.00   0.50    3.00    --  111.75 -94.00   0.00   58
 59  \w     40.00  69.00   0.50    3.00    --  111.75 -94.00  60.00   58
 60  \w     38.00  77.00   0.50    3.00    --  111.75 -94.00 120.00   78
 61  \w     49.00 107.00   0.50    3.00    --  111.75 -49.00  88.00  116
 62  \w     41.00 117.00   0.50    3.00    --  111.75-125.00 -30.00  152
 63  \w     51.00  76.00   0.50    3.00    --  111.75 -45.00-150.00   50
 64  \w     40.00  93.00   0.50    3.00    --  111.75 -30.00 -90.00  106
 65  \w     38.00 101.00   0.50    3.00    --  111.75 -94.00-180.00  126
 66  \w     39.00  75.00   0.50    3.00    --  111.75-125.00-120.00   72
 67  \w    -30.00  17.00   0.50    0.75    --   42.93 -49.00  88.00   94
 68  \w     32.00  96.00   0.50    0.75    --   42.93-125.00 120.00  128
 69  \w     25.00  52.00   0.50    0.75    --   42.93  49.00-124.00   54
 70  \w     21.00  46.00   0.50    0.75    --   54.00  89.00-100.43   50
 71  \w     28.00  70.00   0.50    0.75    --   58.00  79.00-132.27   84
 72  \w     31.00  57.00   0.50    0.75    --   62.00  82.00 -75.40   52
 73  \w     37.00  63.00   0.50    0.75    --   66.00  80.00-118.52   52
 74  \w     36.00  62.00   0.50    0.75    --   66.00  79.00-143.64   52
 75  \w     35.00  98.00   0.50    0.75    --   66.00  82.00 -58.65  126
 76  \w     83.00 138.00   0.50    3.00    --  111.75  77.00 -30.00  110
 77  \w     85.00 111.00   0.50    3.00    --  111.75  77.00  90.00   52
 78  \w     83.00 119.00   0.50    3.00    --  111.75  77.00 150.00   72
 79  \w     91.00 151.00   0.50    3.00    --  111.75  61.00 120.00  120
 80  \w     33.00  59.00   0.50    0.75    --   62.00  79.00  22.55   52
 81  \w     17.00  42.00   0.50    0.75    --   50.00  86.00  82.63   50
 82  \w     16.00  41.00   0.50    0.75    --   50.00  89.00  41.75   50
 83  \w     20.00  45.00   0.50    0.75    --   54.00  88.00 -21.81   50
 84  \w      5.00  30.00   0.50    0.75    --   42.00  95.00  59.07   50
 85  \w     20.00  45.00   0.50    0.75    --   54.00  89.00  96.17   50
 86  \w     20.00  45.00   0.50    0.75    --   54.00  89.00 124.89   50
 87  \w     27.00  54.00   0.50    0.75    --   58.00  81.00 146.55   54
 88  \w     31.00  57.00   0.50    0.75    --   62.00  82.00 168.80   52
 89  \w      5.00  31.00   0.50    0.75    --   42.00  94.00 160.61   52
 90  \w    -58.00 -19.00   0.50    0.75    --  -42.93 -65.00  43.76   78
 91  \w    -61.00 -35.00   0.50    0.75    --  -66.00 -82.00  74.14   52
 92  \w    -72.00 -37.00   0.50    0.75    --  -66.00 -76.00  35.39   70
 93  \w    -68.00 -43.00   0.50    3.00    --  -70.00 -73.00   0.05   50
 94  \w    -73.00 -39.00   0.50    3.00    --  -70.00 -82.00 -32.38   68
 95  \w    -71.00 -45.00   0.50    3.00    --  -74.00 -76.00  -4.99   52
 96  \w    -75.00 -48.00   0.50    3.00    --  -78.00 -78.00 -24.66   54
 97  \w    -51.00 -12.00   0.50    0.75    --  -42.93 -19.00 -60.00   78
 98  \w    -63.00  31.00   0.50    0.75    --  -42.93  49.00-124.00  188
 99  \w      0.00  25.00   0.50    0.75    --   38.00  96.00 -85.90   50
100  \w      9.00  36.00   0.50    0.75    --   46.00  94.00-137.22   54
101  \w    -59.00 -22.00   0.50    0.75    --  -42.93 -37.00-150.00   74
102  \w    -70.00 -44.00   0.50    3.00    --  -74.00 -78.00-132.68   52
103  \w    -77.00 -52.00   0.50    3.00    --  -78.00 -75.00 -96.16   50
104  \w    -82.00 -51.00   0.50    3.00    --  -78.00 -75.00-158.92   62
105  \w    -79.00 -54.00   0.50    3.00    --  -82.00 -76.00-114.57   50
106  \w    -84.00 -59.00   0.50    3.00    --  -90.25 -81.00-176.38   50
107  \w    -86.00 -61.00   0.50    3.00    --  -90.25 -77.00-150.00   50
108  \w    -86.00 -61.00   0.50    3.00    --  -90.25 -78.00 -91.71   50
109  \w    -85.00 -60.00   0.50    3.00    --  -90.25 -80.00-120.19   50
110  \w    -97.00 -53.00   0.50    3.00    --  -82.00 -76.00 -52.89   88
111  \w    -88.00 -63.00   0.50    3.00    --  -90.25 -72.00  33.71   50
112  \w    -75.00 -49.00   0.50    3.00    --  -78.00 -76.00  42.19   52
113  \w    -80.00 -54.00   0.50    3.00    --  -78.00 -68.00 102.83   52
114  \w    -70.00 -45.00   0.50    3.00    --  -74.00 -76.00 119.92   50
115  \w    -72.00 -40.00   0.50    3.00    --  -70.00 -80.00 150.29   64
116  \w    -74.00 -49.00   0.50    3.00    --  -78.00 -76.00 170.60   50
117  \w    -81.00 -55.00   0.50    3.00    --  -82.00 -74.00  87.24   52
118  \w    -84.00 -59.00   0.50    3.00    --  -90.25 -81.00 123.75   50
119  \w    -87.00 -61.00   0.50    3.00    --  -90.25 -78.00 141.97   52
120  \w   -105.00 -64.00   0.50    3.00    --  -90.25 -71.00 152.47   82
121  \w    -95.00 -60.00   0.50    3.00    --  -90.25 -79.00  87.11   70
122  \w    -86.00 -61.00   0.50    3.00    --  -90.25 -81.00  22.22   50
123  \w    -87.00 -62.00   0.50    3.00    --  -90.25 -74.00 -13.36   50
124  \w    -84.00 -59.00   0.50    3.00    --  -90.25 -82.00 -62.40   50
125  \w   -114.00 -70.00   0.50    0.75    --  -42.93-125.00 -90.00   88
126  \w    -89.00 -21.00   0.50    0.75    --  -42.93 -57.00-180.00  136
127  \w    -70.00 -44.00   0.50    3.00    --  -90.25  49.00-124.00   52
128  \w    -90.00 -17.00   0.50    3.00    --  -90.25 125.00 -60.00  146
129  \w    -82.00 -12.00   0.50    0.75    --  -42.93 125.00  90.00  140
130  \w   -116.00 -24.00   0.50    0.75    --  -42.93 -49.00  88.00  184
131  \w   -105.00 -62.00   0.50    0.75    --  -42.93 -65.00  43.76   86
132  \w   -108.00 -61.00   0.50    3.00    --  -90.25 -77.00 -30.00   94
133  \w   -141.00-116.00   0.50    3.00    --  -90.25 -49.00  88.00   50
134  \w   -145.00-118.00   0.50    3.00    --  -74.00 -76.00 119.92   54
135  \w   -145.00-120.00   0.50    3.00    --  -78.00 -76.00 170.60   50
136  \w   -154.00-121.00   0.50    3.00    --  -90.25 -71.00 152.47   66
137  \w   -137.00 -62.00   0.50    3.00    --  -90.25 -77.00  60.00  150
138  \w   -150.00-125.00   0.50    3.00    --  -82.00 -76.00-114.57   50
139  \w   -145.00-120.00   0.50    3.00    --  -78.00 -75.00-158.92   50
140  \w   -154.00-129.00   0.50    3.00    --  -90.25 -81.00-176.38   50
141  \w   -162.00-130.00   0.50    3.00    --  -90.25 -77.00 -30.00   64
;
_diffrn_measurement_device         'four-circle diffractometer'
_diffrn_measurement_device_type    'XtaLAB Synergy, Dualflex, HyPix'
_diffrn_measurement_method         '\w scans'
_diffrn_radiation_type             CuK\a
_diffrn_radiation_wavelength       1.54184
_diffrn_source                     ?
_reflns_Friedel_coverage           0.896
_reflns_Friedel_fraction_full      0.997
_reflns_Friedel_fraction_max       0.964
_reflns_number_gt                  9391
_reflns_number_total               9469
_reflns_special_details
;
 _reflns_Friedel_fraction is defined as the number of unique
 Friedel pairs measured divided by the number that would be
 possible theoretically, ignoring centric projections and
 systematic absences. Completness statistics refer to single and
 composite reflections containing twin component 1 only.
;
_reflns_threshold_expression       'I > 2\s(I)'
_computing_cell_refinement         'CrysAlisPro 1.171.40.21a (Rigaku OD, 2018)'
_computing_data_collection         'CrysAlisPro 1.171.40.21a (Rigaku OD, 2018)'
_computing_data_reduction          'CrysAlisPro 1.171.40.21a (Rigaku OD, 2018)'
_computing_molecular_graphics      'Olex2 1.3 (Dolomanov et al., 2009)'
_computing_publication_material    'Olex2 1.3 (Dolomanov et al., 2009)'
_computing_structure_refinement    'SHELXL 2018/3 (Sheldrick, 2015)'
_computing_structure_solution      'olex2.solve 1.3 (Bourhis et al., 2015)'
_refine_diff_density_max           1.674
_refine_diff_density_min           -0.807
_refine_diff_density_rms           0.143
_refine_ls_abs_structure_details
;
 Flack x determined using 4309 quotients [(I+)-(I-)]/[(I+)+(I-)]
 (Parsons, Flack and Wagner, Acta Cryst. B69 (2013) 249-259).
;
_refine_ls_abs_structure_Flack     0.010(7)
_refine_ls_extinction_coef         .
_refine_ls_extinction_method       none
_refine_ls_goodness_of_fit_ref     1.072
_refine_ls_hydrogen_treatment      mixed
_refine_ls_matrix_type             full
_refine_ls_number_parameters       618
_refine_ls_number_reflns           9469
_refine_ls_number_restraints       22
_refine_ls_R_factor_all            0.0469
_refine_ls_R_factor_gt             0.0465
_refine_ls_restrained_S_all        1.074
_refine_ls_shift/su_max            0.000
_refine_ls_shift/su_mean           0.000
_refine_ls_structure_factor_coef   Fsqd
_refine_ls_weighting_details      
 'w=1/[\s^2^(Fo^2^)+(0.0696P)^2^+8.1944P] where P=(Fo^2^+2Fc^2^)/3'
_refine_ls_weighting_scheme        calc
_refine_ls_wR_factor_gt            0.1266
_refine_ls_wR_factor_ref           0.1270
_refine_special_details
;
 Refined as a 2-component twin.
;
_olex2_refinement_description
;
1. Twinned data refinement
 Scales: 0.9161(14)
 0.0839(14)
2. Fixed Uiso
 At 1.2 times of:
  All C(H) groups, H4 of O4, H1W of O1W, All N(H) groups
 At 1.5 times of:
  All C(H,H,H) groups, H13 of O13, H10a of O10, H1 of O1
3. Restrained distances
 O10-H10a
 0.85 with sigma of 0.01
 O13-H13
 0.85 with sigma of 0.01
 O1-H1
 0.85 with sigma of 0.01
 C14-H10a
 1.912927 with sigma of 0.02
 Mo3-H10a
 2.870154 with sigma of 0.02
 C17-H13
 1.896477 with sigma of 0.02
 Mo4-H13
 2.886915 with sigma of 0.02
 C2-H1
 1.903315 with sigma of 0.02
 Mo1-H1
 2.849608 with sigma of 0.02
4. Uiso/Uaniso restraints and constraints
Uanis(C6) \\sim Ueq: with sigma of 0.02 and sigma for terminal atoms of 0.01
Uanis(C18) \\sim Ueq: with sigma of 0.02 and sigma for terminal atoms of 0.01
5.a Riding coordinates:
 O1W(H1W)
5.b Ternary CH refined with riding coordinates:
 C2(H2), C14(H14), C17(H17), C5(H5)
5.c Aromatic/amide H refined with riding coordinates:
 O4(H4), N3(H3), N6(H6), N7(H7a), N12(H12), N15(H15), C20(H20), N16(H16),
 C7(H7), C19(H19), C11(H11), C24(H24), C12(H12a), C8(H8), C21(H21), C22(H22),
 C9(H9), C23(H23), C10(H10)
5.d Idealised Me refined as rotating group:
 C3(H3a,H3b,H3c), C18(H18a,H18b,H18c), C15(H15a,H15b,H15c), C6(H6a,H6b,H6c)
;
_atom_sites_solution_hydrogens     mixed
_atom_sites_solution_primary       iterative
_atom_sites_solution_secondary     ?
loop_
  _atom_site_label
  _atom_site_type_symbol
  _atom_site_fract_x
  _atom_site_fract_y
  _atom_site_fract_z
  _atom_site_U_iso_or_equiv
  _atom_site_adp_type
  _atom_site_occupancy
  _atom_site_site_symmetry_order
  _atom_site_calc_flag
  _atom_site_refinement_flags_posn
  _atom_site_refinement_flags_adp
  _atom_site_refinement_flags_occupancy
  _atom_site_disorder_assembly
  _atom_site_disorder_group
 Mo2 Mo 0.44573(6) 0.66784(5) 0.70843(6) 0.02788(17) Uani 1 1 d . . . . .
 Mo1 Mo 0.58356(6) 0.67085(6) 0.57210(6) 0.02993(18) Uani 1 1 d D . . . .
 Mo4 Mo 0.11033(7) 0.32638(6) 0.05928(7) 0.03339(19) Uani 1 1 d D . . . .
 Mo3 Mo -0.03409(6) 0.33159(6) 0.19106(7) 0.0344(2) Uani 1 1 d D . . . .
 S1 S 0.6364(2) 0.64670(18) 0.76204(19) 0.0308(6) Uani 1 1 d . . . . .
 S2 S 0.1569(2) 0.3510(2) 0.2500(2) 0.0372(6) Uani 1 1 d . . . . .
 O2 O 0.5519(6) 0.6396(6) 0.4007(5) 0.0343(17) Uani 1 1 d . . . . .
 O16 O -0.0577(7) 0.2251(7) 0.2070(8) 0.045(2) Uani 1 1 d . . . . .
 O4 O 0.4290(6) 0.5195(5) 0.7213(6) 0.0322(16) Uani 1 1 d . . . . .
 H4 H 0.492407 0.483889 0.749974 0.039 Uiso 1 1 calc R U . . .
 O10 O -0.0512(6) 0.4781(6) 0.1983(7) 0.0377(18) Uani 1 1 d D . . . .
 H10A H -0.009(5) 0.516(2) 0.238(9) 0.057 Uiso 1 1 d D U . . .
 O5 O 0.2760(6) 0.6327(6) 0.6748(7) 0.0347(16) Uani 1 1 d . . . . .
 O13 O 0.1302(8) 0.4710(6) 0.0412(7) 0.042(2) Uani 1 1 d D . . . .
 H13 H 0.141(12) 0.5131(16) 0.088(2) 0.063 Uiso 1 1 d D U . . .
 O12 O -0.3417(7) 0.4630(7) 0.1086(7) 0.043(2) Uani 1 1 d . . . . .
 N9 N 0.6725(9) 0.4115(8) 0.7108(8) 0.045(2) Uani 1 1 d . . . . .
 O11 O -0.2062(6) 0.3639(6) 0.1542(7) 0.0381(18) Uani 1 1 d . . . . .
 O8 O 0.4242(5) 0.6531(6) 0.5508(5) 0.0297(17) Uani 1 1 d . . . . .
 O17 O -0.0521(6) 0.3450(6) 0.0315(6) 0.0369(19) Uani 1 1 d . . . . .
 O14 O 0.0818(7) 0.3557(6) -0.1118(6) 0.0394(19) Uani 1 1 d . . . . .
 O1 O 0.5926(7) 0.5236(6) 0.5514(6) 0.0339(16) Uani 1 1 d D . . . .
 H1 H 0.586(10) 0.4844(17) 0.599(3) 0.051 Uiso 1 1 d D U . . .
 O7 O 0.5950(7) 0.7809(6) 0.5557(7) 0.0405(19) Uani 1 1 d . . . . .
 O3 O 0.5145(8) 0.5423(6) 0.2619(6) 0.043(2) Uani 1 1 d . . . . .
 N3 N 0.9336(8) 0.6135(8) 0.5930(9) 0.043(2) Uani 1 1 d . . . . .
 H3 H 0.998181 0.589830 0.624661 0.052 Uiso 1 1 calc R U . . .
 N6 N 0.4672(9) 0.6133(7) 1.0562(8) 0.041(2) Uani 1 1 d . . . . .
 H6 H 0.498222 0.589932 1.121119 0.049 Uiso 1 1 calc R U . . .
 N5 N 0.3714(8) 0.6626(9) 1.0349(8) 0.042(2) Uani 1 1 d . . . . .
 N13 N 0.2869(7) 0.3415(7) 0.0565(7) 0.0324(18) Uani 1 1 d . . . . .
 O18 O 0.1265(8) 0.2190(7) 0.0411(9) 0.050(2) Uani 1 1 d . . . . .
 O6 O 0.1420(7) 0.5367(7) 0.6112(8) 0.049(2) Uani 1 1 d . . . . .
 O15 O 0.0210(9) 0.4527(8) -0.2474(7) 0.057(3) Uani 1 1 d . . . . .
 N4 N 0.4376(7) 0.6492(6) 0.8846(8) 0.034(2) Uani 1 1 d . . . . .
 N7 N 0.7664(9) 0.3550(8) 0.8659(8) 0.044(2) Uani 1 1 d . . . . .
 H7A H 0.820806 0.331892 0.916839 0.053 Uiso 1 1 calc R U . . .
 N2 N 0.9131(8) 0.6594(9) 0.4999(9) 0.046(2) Uani 1 1 d . . . . .
 N12 N -0.0152(9) 0.3799(8) 0.5408(8) 0.041(2) Uani 1 1 d . . . . .
 H12 H 0.014094 0.404877 0.605090 0.049 Uiso 1 1 calc R U . . .
 N1 N 0.7606(7) 0.6538(7) 0.5671(7) 0.034(2) Uani 1 1 d . . . . .
 C2 C 0.5756(9) 0.4854(8) 0.4437(9) 0.034(2) Uani 1 1 d D . . . .
 H2 H 0.513074 0.442019 0.432608 0.041 Uiso 1 1 calc R U . . .
 N15 N 0.4589(8) 0.3824(7) 0.0806(8) 0.040(2) Uani 1 1 d . . . . .
 H15 H 0.523312 0.406473 0.112255 0.048 Uiso 1 1 calc R U . . .
 N10 N -0.0436(8) 0.3485(7) 0.3667(7) 0.037(2) Uani 1 1 d . . . . .
 C14 C -0.1569(9) 0.5176(9) 0.1531(10) 0.042(3) Uani 1 1 d D . . . .
 H14 H -0.156569 0.541745 0.078219 0.050 Uiso 1 1 calc R U . . .
 C20 C 0.0143(11) 0.3987(10) 0.4499(11) 0.048(3) Uani 1 1 d . . . . .
 H20 H 0.068462 0.441345 0.443206 0.057 Uiso 1 1 calc R U . . .
 O9 O 0.4248(7) 0.7763(6) 0.7224(7) 0.0370(18) Uani 1 1 d . . . . .
 C1 C 0.5432(8) 0.5618(8) 0.3608(9) 0.033(2) Uani 1 1 d . . . . .
 N16 N 0.2586(9) 0.6469(9) 0.3668(9) 0.049(3) Uani 1 1 d . . . . .
 H16 H 0.307766 0.670809 0.422076 0.059 Uiso 1 1 calc R U . . .
 N8 N 0.6039(8) 0.4072(8) 0.7832(8) 0.041(2) Uani 1 1 d . . . . .
 N14 N 0.4356(9) 0.3418(10) -0.0207(9) 0.052(3) Uani 1 1 d . . . . .
 C13 C -0.2432(9) 0.4441(9) 0.1383(9) 0.037(2) Uani 1 1 d . . . . .
 C7 C 0.8079(10) 0.6836(10) 0.4878(11) 0.046(3) Uani 1 1 d . . . . .
 H7 H 0.769399 0.719078 0.427780 0.055 Uiso 1 1 calc R U . . .
 N18 N 0.1079(9) 0.5883(9) 0.2696(9) 0.047(2) Uani 1 1 d . . . . .
 C19 C -0.1094(9) 0.3007(8) 0.4194(10) 0.037(2) Uani 1 1 d . . . . .
 H19 H -0.161196 0.258123 0.381800 0.044 Uiso 1 1 calc R U . . .
 C4 C 0.2392(9) 0.5554(8) 0.6557(8) 0.034(2) Uani 1 1 d . . . . .
 C11 C 0.6622(10) 0.3713(9) 0.8738(9) 0.041(3) Uani 1 1 d . . . . .
 H11 H 0.634523 0.358415 0.937105 0.049 Uiso 1 1 calc R U . . .
 C24 C 0.1551(11) 0.6228(10) 0.3666(11) 0.047(3) Uani 1 1 d . . . . .
 H24 H 0.120896 0.629376 0.426912 0.057 Uiso 1 1 calc R U . . .
 C12 C 0.7697(11) 0.3813(10) 0.7639(11) 0.047(3) Uani 1 1 d . . . . .
 H12A H 0.833583 0.378614 0.734259 0.057 Uiso 1 1 calc R U . . .
 C16 C 0.0635(10) 0.4347(10) -0.1487(10) 0.043(3) Uani 1 1 d . . . . .
 N11 N -0.0960(9) 0.3176(8) 0.5257(8) 0.045(2) Uani 1 1 d . . . . .
 C8 C 0.8420(9) 0.6080(10) 0.6326(10) 0.046(3) Uani 1 1 d . . . . .
 H8 H 0.836165 0.576510 0.697126 0.055 Uiso 1 1 calc R U . . .
 N17 N 0.1849(9) 0.5897(8) 0.2055(8) 0.042(2) Uani 1 1 d . . . . .
 C21 C 0.3308(11) 0.3180(10) -0.0296(11) 0.047(3) Uani 1 1 d . . . . .
 H21 H 0.289287 0.286680 -0.092141 0.056 Uiso 1 1 calc R U . . .
 C22 C 0.3732(9) 0.3807(9) 0.1239(9) 0.040(3) Uani 1 1 d . . . . .
 H22 H 0.372330 0.404404 0.194510 0.048 Uiso 1 1 calc R U . . .
 C9 C 0.3587(9) 0.6812(9) 0.9297(9) 0.039(2) Uani 1 1 d . . . . .
 H9 H 0.298021 0.714988 0.888948 0.046 Uiso 1 1 calc R U . . .
 C17 C 0.0929(10) 0.5074(9) -0.0678(9) 0.041(3) Uani 1 1 d D . . . .
 H17 H 0.153232 0.544179 -0.086081 0.049 Uiso 1 1 calc R U . . .
 C23 C 0.2730(10) 0.6271(11) 0.2640(10) 0.047(3) Uani 1 1 d . . . . .
 H23 H 0.338337 0.639078 0.239112 0.056 Uiso 1 1 calc R U . . .
 C3 C 0.6789(11) 0.4393(9) 0.4288(10) 0.044(3) Uani 1 1 d . . . . .
 H3A H 0.740660 0.481493 0.441211 0.067 Uiso 1 1 calc R U . . .
 H3B H 0.665796 0.415743 0.353328 0.067 Uiso 1 1 calc R U . . .
 H3C H 0.697483 0.390863 0.482311 0.067 Uiso 1 1 calc R U . . .
 C5 C 0.3244(10) 0.4814(9) 0.6864(15) 0.053(4) Uani 1 1 d . . . . .
 H5 H 0.307294 0.442762 0.745537 0.063 Uiso 1 1 calc R U . . .
 C10 C 0.5066(11) 0.6054(9) 0.9666(9) 0.040(3) Uani 1 1 d . . . . .
 H10 H 0.571881 0.574477 0.961375 0.048 Uiso 1 1 calc R U . . .
 C18 C -0.0068(17) 0.5647(12) -0.0669(12) 0.070(4) Uani 1 1 d . U . . .
 H18A H -0.068468 0.527514 -0.057233 0.105 Uiso 1 1 calc R U . . .
 H18B H -0.028901 0.596740 -0.137348 0.105 Uiso 1 1 calc R U . . .
 H18C H 0.012456 0.607046 -0.005659 0.105 Uiso 1 1 calc R U . . .
 C15 C -0.1815(12) 0.5922(13) 0.224(2) 0.085(7) Uani 1 1 d . . . . .
 H15A H -0.191970 0.568578 0.294101 0.127 Uiso 1 1 calc R U . . .
 H15B H -0.249304 0.622646 0.184695 0.127 Uiso 1 1 calc R U . . .
 H15C H -0.119208 0.633865 0.238591 0.127 Uiso 1 1 calc R U . . .
 O1W O 0.613(3) 0.7584(19) 0.254(2) 0.207(14) Uani 1 1 d . . . . .
 H1W H 0.561681 0.725834 0.267258 0.248 Uiso 1 1 d R U . . .
 C6 C 0.322(2) 0.4270(17) 0.577(2) 0.108(8) Uani 1 1 d . U . . .
 H6A H 0.336453 0.466708 0.520023 0.162 Uiso 1 1 calc R U . . .
 H6B H 0.249379 0.399174 0.551350 0.162 Uiso 1 1 calc R U . . .
 H6C H 0.379958 0.381287 0.593400 0.162 Uiso 1 1 calc R U . . .

loop_
  _atom_site_aniso_label
  _atom_site_aniso_U_11
  _atom_site_aniso_U_22
  _atom_site_aniso_U_33
  _atom_site_aniso_U_23
  _atom_site_aniso_U_13
  _atom_site_aniso_U_12
 Mo2 0.0250(3) 0.0365(4) 0.0205(3) 0.0006(3) 0.0022(3) -0.0004(3)
 Mo1 0.0253(3) 0.0425(4) 0.0206(3) 0.0012(4) 0.0026(3) -0.0016(4)
 Mo4 0.0274(4) 0.0418(5) 0.0279(4) 0.0012(4) 0.0005(3) 0.0004(4)
 Mo3 0.0238(4) 0.0501(5) 0.0254(4) 0.0030(4) -0.0016(3) -0.0018(4)
 S1 0.0258(11) 0.0439(16) 0.0208(10) -0.0009(9) 0.0020(8) -0.0040(9)
 S2 0.0252(11) 0.0533(18) 0.0298(11) 0.0076(11) 0.0001(9) 0.0009(10)
 O2 0.037(4) 0.052(5) 0.014(3) 0.005(3) 0.004(3) 0.002(3)
 O16 0.034(4) 0.059(6) 0.040(5) 0.001(4) 0.003(4) -0.001(4)
 O4 0.025(3) 0.034(4) 0.036(4) 0.001(3) 0.006(3) -0.001(3)
 O10 0.020(3) 0.048(5) 0.040(4) -0.003(4) -0.004(3) -0.006(3)
 O5 0.020(3) 0.043(4) 0.038(4) 0.000(3) 0.001(3) 0.002(3)
 O13 0.055(5) 0.037(4) 0.028(4) -0.001(3) -0.002(4) 0.002(4)
 O12 0.027(4) 0.066(6) 0.035(4) 0.001(4) 0.004(3) 0.000(4)
 N9 0.037(5) 0.069(8) 0.025(4) 0.012(5) 0.000(4) 0.003(5)
 O11 0.016(3) 0.054(5) 0.041(4) -0.005(4) 0.002(3) -0.006(3)
 O8 0.016(3) 0.053(5) 0.017(3) -0.004(3) -0.003(2) -0.006(3)
 O17 0.030(3) 0.060(6) 0.019(3) 0.003(3) 0.003(3) 0.004(3)
 O14 0.045(4) 0.053(5) 0.016(3) 0.003(3) -0.001(3) 0.006(4)
 O1 0.036(4) 0.041(4) 0.024(3) 0.004(3) 0.005(3) 0.003(3)
 O7 0.041(4) 0.049(5) 0.030(4) 0.007(4) 0.005(3) -0.004(4)
 O3 0.052(5) 0.055(5) 0.018(3) 0.004(3) 0.002(3) 0.004(4)
 N3 0.023(4) 0.068(7) 0.036(5) -0.003(5) 0.002(4) -0.002(4)
 N6 0.049(6) 0.052(6) 0.020(4) 0.007(4) 0.003(4) 0.000(5)
 N5 0.037(5) 0.058(6) 0.031(4) 0.000(5) 0.006(4) 0.006(5)
 N13 0.026(4) 0.038(5) 0.031(4) 0.002(4) 0.001(3) 0.004(4)
 O18 0.035(4) 0.052(6) 0.058(6) -0.004(4) 0.000(4) -0.007(4)
 O6 0.026(4) 0.067(6) 0.051(5) -0.018(5) 0.005(4) -0.008(4)
 O15 0.066(6) 0.081(8) 0.021(4) 0.004(4) 0.006(4) 0.013(5)
 N4 0.028(4) 0.042(6) 0.031(4) 0.006(4) 0.005(3) 0.009(4)
 N7 0.042(5) 0.059(7) 0.027(4) 0.007(4) 0.000(4) 0.009(5)
 N2 0.038(5) 0.062(7) 0.044(5) 0.001(5) 0.019(4) -0.008(5)
 N12 0.040(5) 0.056(6) 0.025(4) -0.007(4) 0.004(4) -0.001(4)
 N1 0.021(4) 0.048(6) 0.032(4) 0.001(4) 0.005(3) -0.004(4)
 C2 0.036(6) 0.036(5) 0.028(5) 0.000(4) 0.002(4) -0.003(4)
 N15 0.021(4) 0.056(6) 0.040(5) 0.003(4) 0.001(4) 0.004(4)
 N10 0.031(4) 0.055(7) 0.020(4) 0.002(4) -0.002(3) -0.006(4)
 C14 0.024(5) 0.061(8) 0.043(6) 0.009(6) 0.013(4) 0.004(5)
 C20 0.038(6) 0.064(8) 0.035(6) -0.001(6) -0.003(5) -0.020(6)
 O9 0.038(4) 0.041(5) 0.028(4) 0.000(3) 0.002(3) 0.007(4)
 C1 0.021(4) 0.041(6) 0.036(5) 0.003(4) 0.007(4) -0.002(4)
 N16 0.042(5) 0.068(8) 0.033(5) -0.004(5) -0.001(4) -0.009(5)
 N8 0.033(5) 0.052(6) 0.037(5) 0.001(4) 0.005(4) 0.005(4)
 N14 0.039(5) 0.073(8) 0.047(6) -0.002(6) 0.014(4) 0.007(6)
 C13 0.024(5) 0.055(7) 0.031(5) -0.001(5) 0.004(4) -0.001(5)
 C7 0.039(6) 0.057(8) 0.046(6) 0.011(6) 0.015(5) -0.004(5)
 N18 0.037(5) 0.061(7) 0.038(5) -0.011(5) 0.002(4) -0.001(5)
 C19 0.026(5) 0.044(6) 0.037(5) -0.006(5) 0.002(4) -0.010(4)
 C4 0.028(5) 0.053(7) 0.021(4) -0.004(4) 0.005(4) -0.003(5)
 C11 0.041(6) 0.055(7) 0.028(5) 0.011(5) 0.010(4) 0.006(5)
 C24 0.043(7) 0.062(8) 0.037(6) -0.013(6) 0.011(5) -0.011(6)
 C12 0.043(6) 0.059(8) 0.041(6) 0.011(6) 0.013(5) 0.008(6)
 C16 0.037(6) 0.064(8) 0.030(5) 0.002(5) 0.012(5) -0.004(5)
 N11 0.047(5) 0.052(6) 0.039(5) 0.007(5) 0.016(4) 0.003(5)
 C8 0.025(5) 0.073(9) 0.035(6) 0.010(6) -0.001(4) -0.010(5)
 N17 0.044(5) 0.053(6) 0.029(4) -0.007(4) 0.009(4) -0.002(5)
 C21 0.041(6) 0.057(8) 0.042(6) -0.012(6) 0.010(5) -0.002(6)
 C22 0.028(5) 0.059(7) 0.032(5) -0.003(5) 0.007(4) 0.009(5)
 C9 0.032(5) 0.053(7) 0.033(5) 0.002(5) 0.012(4) 0.004(5)
 C17 0.040(6) 0.055(7) 0.031(5) 0.005(5) 0.014(5) -0.003(5)
 C23 0.031(5) 0.080(9) 0.030(5) -0.011(6) 0.008(4) -0.004(6)
 C3 0.049(7) 0.052(7) 0.030(5) -0.004(5) 0.006(5) 0.012(5)
 C5 0.032(6) 0.034(6) 0.088(11) -0.011(6) 0.006(6) 0.003(5)
 C10 0.045(6) 0.049(7) 0.026(5) 0.001(5) 0.009(5) 0.004(5)
 C18 0.102(10) 0.069(8) 0.037(6) 0.002(6) 0.012(7) 0.027(8)
 C15 0.033(7) 0.073(11) 0.142(19) -0.050(12) 0.009(9) 0.000(7)
 O1W 0.33(4) 0.16(2) 0.111(19) 0.021(16) 0.02(2) 0.00(3)
 C6 0.093(11) 0.097(11) 0.129(13) -0.040(10) 0.014(10) 0.009(10)

_geom_special_details
;
 All esds (except the esd in the dihedral angle between two l.s. planes)
 are estimated using the full covariance matrix.  The cell esds are taken
 into account individually in the estimation of esds in distances, angles
 and torsion angles; correlations between esds in cell parameters are only
 used when they are defined by crystal symmetry.  An approximate (isotropic)
 treatment of cell esds is used for estimating esds involving l.s. planes.
;
loop_
  _geom_bond_atom_site_label_1
  _geom_bond_atom_site_label_2
  _geom_bond_distance
  _geom_bond_site_symmetry_2
  _geom_bond_publ_flag
 Mo2 Mo1 2.6752(9) . ?
 Mo2 S1 2.318(3) . ?
 Mo2 O4 2.266(8) . ?
 Mo2 O5 2.113(7) . ?
 Mo2 O8 1.924(6) . ?
 Mo2 N4 2.231(9) . ?
 Mo2 O9 1.678(9) . ?
 Mo1 S1 2.321(2) . ?
 Mo1 O2 2.123(7) . ?
 Mo1 O8 1.947(7) . ?
 Mo1 O1 2.251(9) . ?
 Mo1 O7 1.690(9) . ?
 Mo1 N1 2.224(8) . ?
 Mo4 Mo3 2.6975(11) . ?
 Mo4 S2 2.330(3) . ?
 Mo4 O13 2.221(9) . ?
 Mo4 O17 1.979(8) . ?
 Mo4 O14 2.115(7) . ?
 Mo4 N13 2.207(9) . ?
 Mo4 O18 1.660(10) . ?
 Mo3 S2 2.323(3) . ?
 Mo3 O16 1.660(10) . ?
 Mo3 O10 2.234(9) . ?
 Mo3 O11 2.129(7) . ?
 Mo3 O17 1.951(7) . ?
 Mo3 N10 2.227(9) . ?
 O2 C1 1.274(14) . ?
 O4 H4 0.9500 . ?
 O4 C5 1.390(15) . ?
 O10 H10A 0.857(14) . ?
 O10 C14 1.427(14) . ?
 O5 C4 1.258(15) . ?
 O13 H13 0.856(14) . ?
 O13 C17 1.433(14) . ?
 O12 C13 1.222(14) . ?
 N9 N8 1.378(14) . ?
 N9 C12 1.310(16) . ?
 O11 C13 1.297(16) . ?
 O14 C16 1.281(17) . ?
 O1 H1 0.851(14) . ?
 O1 C2 1.426(13) . ?
 O3 C1 1.230(14) . ?
 N3 H3 0.8800 . ?
 N3 N2 1.321(16) . ?
 N3 C8 1.342(15) . ?
 N6 H6 0.8800 . ?
 N6 N5 1.373(15) . ?
 N6 C10 1.323(15) . ?
 N5 C9 1.308(14) . ?
 N13 C21 1.358(15) . ?
 N13 C22 1.331(15) . ?
 O6 C4 1.233(13) . ?
 O15 C16 1.244(15) . ?
 N4 C9 1.328(14) . ?
 N4 C10 1.339(15) . ?
 N7 H7A 0.8800 . ?
 N7 C11 1.340(16) . ?
 N7 C12 1.337(16) . ?
 N2 C7 1.327(16) . ?
 N12 H12 0.8800 . ?
 N12 C20 1.296(16) . ?
 N12 N11 1.356(16) . ?
 N1 C7 1.338(14) . ?
 N1 C8 1.330(16) . ?
 C2 H2 1.0000 . ?
 C2 C1 1.538(15) . ?
 C2 C3 1.507(16) . ?
 N15 H15 0.8800 . ?
 N15 N14 1.368(16) . ?
 N15 C22 1.299(15) . ?
 N10 C20 1.344(16) . ?
 N10 C19 1.367(15) . ?
 C14 H14 1.0000 . ?
 C14 C13 1.524(17) . ?
 C14 C15 1.51(2) . ?
 C20 H20 0.9500 . ?
 N16 H16 0.8800 . ?
 N16 C24 1.333(17) . ?
 N16 C23 1.363(15) . ?
 N8 C11 1.301(15) . ?
 N14 C21 1.326(17) . ?
 C7 H7 0.9500 . ?
 N18 C24 1.315(16) . ?
 N18 N17 1.380(15) . ?
 C19 H19 0.9500 . ?
 C19 N11 1.316(15) . ?
 C4 C5 1.525(17) . ?
 C11 H11 0.9500 . ?
 C24 H24 0.9500 . ?
 C12 H12A 0.9500 . ?
 C16 C17 1.477(18) . ?
 C8 H8 0.9500 . ?
 N17 C23 1.289(16) . ?
 C21 H21 0.9500 . ?
 C22 H22 0.9500 . ?
 C9 H9 0.9500 . ?
 C17 H17 1.0000 . ?
 C17 C18 1.51(2) . ?
 C23 H23 0.9500 . ?
 C3 H3A 0.9800 . ?
 C3 H3B 0.9800 . ?
 C3 H3C 0.9800 . ?
 C5 H5 1.0000 . ?
 C5 C6 1.58(3) . ?
 C10 H10 0.9500 . ?
 C18 H18A 0.9800 . ?
 C18 H18B 0.9800 . ?
 C18 H18C 0.9800 . ?
 C15 H15A 0.9800 . ?
 C15 H15B 0.9800 . ?
 C15 H15C 0.9800 . ?
 O1W H1W 0.8497 . ?
 C6 H6A 0.9800 . ?
 C6 H6B 0.9800 . ?
 C6 H6C 0.9800 . ?

loop_
  _geom_angle_atom_site_label_1
  _geom_angle_atom_site_label_2
  _geom_angle_atom_site_label_3
  _geom_angle
  _geom_angle_site_symmetry_1
  _geom_angle_site_symmetry_3
  _geom_angle_publ_flag
 S1 Mo2 Mo1 54.84(6) . . ?
 O4 Mo2 Mo1 98.3(2) . . ?
 O4 Mo2 S1 87.0(2) . . ?
 O5 Mo2 Mo1 129.4(2) . . ?
 O5 Mo2 S1 157.0(2) . . ?
 O5 Mo2 O4 70.2(3) . . ?
 O5 Mo2 N4 83.5(3) . . ?
 O8 Mo2 Mo1 46.63(19) . . ?
 O8 Mo2 S1 99.3(2) . . ?
 O8 Mo2 O4 87.9(3) . . ?
 O8 Mo2 O5 83.1(3) . . ?
 O8 Mo2 N4 162.7(3) . . ?
 N4 Mo2 Mo1 143.8(2) . . ?
 N4 Mo2 S1 89.0(2) . . ?
 N4 Mo2 O4 77.2(3) . . ?
 O9 Mo2 Mo1 100.7(3) . . ?
 O9 Mo2 S1 106.1(3) . . ?
 O9 Mo2 O4 160.8(3) . . ?
 O9 Mo2 O5 95.5(4) . . ?
 O9 Mo2 O8 103.3(4) . . ?
 O9 Mo2 N4 88.8(4) . . ?
 S1 Mo1 Mo2 54.74(6) . . ?
 O2 Mo1 Mo2 129.5(2) . . ?
 O2 Mo1 S1 157.4(2) . . ?
 O2 Mo1 O1 70.6(3) . . ?
 O2 Mo1 N1 83.9(3) . . ?
 O8 Mo1 Mo2 45.93(19) . . ?
 O8 Mo1 S1 98.5(2) . . ?
 O8 Mo1 O2 83.9(3) . . ?
 O8 Mo1 O1 85.7(3) . . ?
 O8 Mo1 N1 162.8(4) . . ?
 O1 Mo1 Mo2 96.4(2) . . ?
 O1 Mo1 S1 87.1(2) . . ?
 O7 Mo1 Mo2 100.2(3) . . ?
 O7 Mo1 S1 105.5(3) . . ?
 O7 Mo1 O2 95.7(4) . . ?
 O7 Mo1 O8 103.4(4) . . ?
 O7 Mo1 O1 162.9(3) . . ?
 O7 Mo1 N1 90.0(4) . . ?
 N1 Mo1 Mo2 142.9(2) . . ?
 N1 Mo1 S1 88.2(2) . . ?
 N1 Mo1 O1 78.8(3) . . ?
 S2 Mo4 Mo3 54.45(7) . . ?
 O13 Mo4 Mo3 97.9(3) . . ?
 O13 Mo4 S2 86.5(2) . . ?
 O17 Mo4 Mo3 46.2(2) . . ?
 O17 Mo4 S2 98.6(2) . . ?
 O17 Mo4 O13 88.5(4) . . ?
 O17 Mo4 O14 82.8(3) . . ?
 O17 Mo4 N13 162.2(4) . . ?
 O14 Mo4 Mo3 128.8(2) . . ?
 O14 Mo4 S2 158.2(3) . . ?
 O14 Mo4 O13 71.8(3) . . ?
 O14 Mo4 N13 83.8(3) . . ?
 N13 Mo4 Mo3 144.0(2) . . ?
 N13 Mo4 S2 89.6(2) . . ?
 N13 Mo4 O13 76.2(4) . . ?
 O18 Mo4 Mo3 103.3(4) . . ?
 O18 Mo4 S2 106.6(4) . . ?
 O18 Mo4 O13 158.8(4) . . ?
 O18 Mo4 O17 105.5(4) . . ?
 O18 Mo4 O14 93.8(4) . . ?
 O18 Mo4 N13 87.0(4) . . ?
 S2 Mo3 Mo4 54.69(7) . . ?
 O16 Mo3 Mo4 101.8(3) . . ?
 O16 Mo3 S2 106.3(3) . . ?
 O16 Mo3 O10 160.1(4) . . ?
 O16 Mo3 O11 93.1(4) . . ?
 O16 Mo3 O17 104.0(4) . . ?
 O16 Mo3 N10 86.8(4) . . ?
 O10 Mo3 Mo4 97.9(2) . . ?
 O10 Mo3 S2 87.8(2) . . ?
 O11 Mo3 Mo4 130.6(2) . . ?
 O11 Mo3 S2 158.7(3) . . ?
 O11 Mo3 O10 71.3(3) . . ?
 O11 Mo3 N10 84.3(3) . . ?
 O17 Mo3 Mo4 47.1(2) . . ?
 O17 Mo3 S2 99.7(2) . . ?
 O17 Mo3 O10 87.0(4) . . ?
 O17 Mo3 O11 83.7(3) . . ?
 O17 Mo3 N10 164.3(4) . . ?
 N10 Mo3 Mo4 142.6(2) . . ?
 N10 Mo3 S2 88.0(2) . . ?
 N10 Mo3 O10 79.5(4) . . ?
 Mo2 S1 Mo1 70.42(7) . . ?
 Mo3 S2 Mo4 70.86(8) . . ?
 C1 O2 Mo1 125.1(7) . . ?
 Mo2 O4 H4 120.5 . . ?
 C5 O4 Mo2 118.9(7) . . ?
 C5 O4 H4 120.5 . . ?
 Mo3 O10 H10A 130(3) . . ?
 C14 O10 Mo3 119.2(7) . . ?
 C14 O10 H10A 109(3) . . ?
 C4 O5 Mo2 124.8(7) . . ?
 Mo4 O13 H13 132(3) . . ?
 C17 O13 Mo4 117.2(7) . . ?
 C17 O13 H13 109(3) . . ?
 C12 N9 N8 106.9(10) . . ?
 C13 O11 Mo3 123.2(7) . . ?
 Mo2 O8 Mo1 87.4(3) . . ?
 Mo3 O17 Mo4 86.7(3) . . ?
 C16 O14 Mo4 121.9(8) . . ?
 Mo1 O1 H1 127(3) . . ?
 C2 O1 Mo1 120.6(6) . . ?
 C2 O1 H1 110(3) . . ?
 N2 N3 H3 124.8 . . ?
 N2 N3 C8 110.5(10) . . ?
 C8 N3 H3 124.8 . . ?
 N5 N6 H6 124.4 . . ?
 C10 N6 H6 124.4 . . ?
 C10 N6 N5 111.2(9) . . ?
 C9 N5 N6 101.7(9) . . ?
 C21 N13 Mo4 124.7(8) . . ?
 C22 N13 Mo4 133.5(7) . . ?
 C22 N13 C21 101.5(9) . . ?
 C9 N4 Mo2 125.2(7) . . ?
 C9 N4 C10 105.1(10) . . ?
 C10 N4 Mo2 129.6(8) . . ?
 C11 N7 H7A 127.4 . . ?
 C12 N7 H7A 127.4 . . ?
 C12 N7 C11 105.1(10) . . ?
 N3 N2 C7 102.9(9) . . ?
 C20 N12 H12 123.7 . . ?
 C20 N12 N11 112.6(10) . . ?
 N11 N12 H12 123.7 . . ?
 C7 N1 Mo1 126.1(8) . . ?
 C8 N1 Mo1 130.7(8) . . ?
 C8 N1 C7 103.0(10) . . ?
 O1 C2 H2 109.4 . . ?
 O1 C2 C1 106.2(9) . . ?
 O1 C2 C3 111.2(9) . . ?
 C1 C2 H2 109.4 . . ?
 C3 C2 H2 109.4 . . ?
 C3 C2 C1 111.2(9) . . ?
 N14 N15 H15 124.6 . . ?
 C22 N15 H15 124.6 . . ?
 C22 N15 N14 110.9(10) . . ?
 C20 N10 Mo3 132.4(8) . . ?
 C20 N10 C19 101.6(9) . . ?
 C19 N10 Mo3 125.7(8) . . ?
 O10 C14 H14 108.2 . . ?
 O10 C14 C13 107.1(10) . . ?
 O10 C14 C15 112.3(11) . . ?
 C13 C14 H14 108.2 . . ?
 C15 C14 H14 108.2 . . ?
 C15 C14 C13 112.6(11) . . ?
 N12 C20 N10 109.6(11) . . ?
 N12 C20 H20 125.2 . . ?
 N10 C20 H20 125.2 . . ?
 O2 C1 C2 116.9(9) . . ?
 O3 C1 O2 126.1(11) . . ?
 O3 C1 C2 117.0(10) . . ?
 C24 N16 H16 126.9 . . ?
 C24 N16 C23 106.1(11) . . ?
 C23 N16 H16 126.9 . . ?
 C11 N8 N9 106.4(9) . . ?
 C21 N14 N15 100.8(10) . . ?
 O12 C13 O11 123.8(12) . . ?
 O12 C13 C14 119.2(12) . . ?
 O11 C13 C14 116.9(9) . . ?
 N2 C7 N1 114.4(12) . . ?
 N2 C7 H7 122.8 . . ?
 N1 C7 H7 122.8 . . ?
 C24 N18 N17 107.7(10) . . ?
 N10 C19 H19 122.3 . . ?
 N11 C19 N10 115.4(10) . . ?
 N11 C19 H19 122.3 . . ?
 O5 C4 C5 116.1(10) . . ?
 O6 C4 O5 124.7(12) . . ?
 O6 C4 C5 119.2(12) . . ?
 N7 C11 H11 124.4 . . ?
 N8 C11 N7 111.1(10) . . ?
 N8 C11 H11 124.4 . . ?
 N16 C24 H24 125.4 . . ?
 N18 C24 N16 109.2(11) . . ?
 N18 C24 H24 125.4 . . ?
 N9 C12 N7 110.4(11) . . ?
 N9 C12 H12A 124.8 . . ?
 N7 C12 H12A 124.8 . . ?
 O14 C16 C17 117.4(10) . . ?
 O15 C16 O14 123.7(13) . . ?
 O15 C16 C17 119.0(13) . . ?
 C19 N11 N12 100.8(9) . . ?
 N3 C8 H8 125.4 . . ?
 N1 C8 N3 109.1(11) . . ?
 N1 C8 H8 125.4 . . ?
 C23 N17 N18 106.9(9) . . ?
 N13 C21 H21 122.2 . . ?
 N14 C21 N13 115.5(11) . . ?
 N14 C21 H21 122.2 . . ?
 N13 C22 H22 124.3 . . ?
 N15 C22 N13 111.3(10) . . ?
 N15 C22 H22 124.3 . . ?
 N5 C9 N4 114.6(11) . . ?
 N5 C9 H9 122.7 . . ?
 N4 C9 H9 122.7 . . ?
 O13 C17 C16 109.0(11) . . ?
 O13 C17 H17 109.8 . . ?
 O13 C17 C18 107.1(10) . . ?
 C16 C17 H17 109.8 . . ?
 C16 C17 C18 111.3(12) . . ?
 C18 C17 H17 109.8 . . ?
 N16 C23 H23 125.0 . . ?
 N17 C23 N16 110.0(11) . . ?
 N17 C23 H23 125.0 . . ?
 C2 C3 H3A 109.5 . . ?
 C2 C3 H3B 109.5 . . ?
 C2 C3 H3C 109.5 . . ?
 H3A C3 H3B 109.5 . . ?
 H3A C3 H3C 109.5 . . ?
 H3B C3 H3C 109.5 . . ?
 O4 C5 C4 108.1(10) . . ?
 O4 C5 H5 111.1 . . ?
 O4 C5 C6 107.9(14) . . ?
 C4 C5 H5 111.1 . . ?
 C4 C5 C6 107.5(14) . . ?
 C6 C5 H5 111.1 . . ?
 N6 C10 N4 107.3(11) . . ?
 N6 C10 H10 126.3 . . ?
 N4 C10 H10 126.3 . . ?
 C17 C18 H18A 109.5 . . ?
 C17 C18 H18B 109.5 . . ?
 C17 C18 H18C 109.5 . . ?
 H18A C18 H18B 109.5 . . ?
 H18A C18 H18C 109.5 . . ?
 H18B C18 H18C 109.5 . . ?
 C14 C15 H15A 109.5 . . ?
 C14 C15 H15B 109.5 . . ?
 C14 C15 H15C 109.5 . . ?
 H15A C15 H15B 109.5 . . ?
 H15A C15 H15C 109.5 . . ?
 H15B C15 H15C 109.5 . . ?
 C5 C6 H6A 109.5 . . ?
 C5 C6 H6B 109.5 . . ?
 C5 C6 H6C 109.5 . . ?
 H6A C6 H6B 109.5 . . ?
 H6A C6 H6C 109.5 . . ?
 H6B C6 H6C 109.5 . . ?

loop_
  _geom_torsion_atom_site_label_1
  _geom_torsion_atom_site_label_2
  _geom_torsion_atom_site_label_3
  _geom_torsion_atom_site_label_4
  _geom_torsion
  _geom_torsion_site_symmetry_1
  _geom_torsion_site_symmetry_2
  _geom_torsion_site_symmetry_3
  _geom_torsion_site_symmetry_4
  _geom_torsion_publ_flag
 Mo2 O4 C5 C4 -5.4(15) . . . . ?
 Mo2 O4 C5 C6 110.5(13) . . . . ?
 Mo2 O5 C4 O6 -162.0(9) . . . . ?
 Mo2 O5 C4 C5 15.2(14) . . . . ?
 Mo2 N4 C9 N5 -179.5(9) . . . . ?
 Mo2 N4 C10 N6 179.8(8) . . . . ?
 Mo1 O2 C1 O3 172.6(8) . . . . ?
 Mo1 O2 C1 C2 -9.7(13) . . . . ?
 Mo1 O1 C2 C1 -4.8(11) . . . . ?
 Mo1 O1 C2 C3 116.3(9) . . . . ?
 Mo1 N1 C7 N2 -175.4(9) . . . . ?
 Mo1 N1 C8 N3 176.5(8) . . . . ?
 Mo4 O13 C17 C16 -8.5(12) . . . . ?
 Mo4 O13 C17 C18 112.1(12) . . . . ?
 Mo4 O14 C16 O15 -162.2(10) . . . . ?
 Mo4 O14 C16 C17 16.4(14) . . . . ?
 Mo4 N13 C21 N14 172.4(10) . . . . ?
 Mo4 N13 C22 N15 -171.6(8) . . . . ?
 Mo3 O10 C14 C13 15.9(12) . . . . ?
 Mo3 O10 C14 C15 140.0(12) . . . . ?
 Mo3 O11 C13 O12 174.1(8) . . . . ?
 Mo3 O11 C13 C14 -3.2(14) . . . . ?
 Mo3 N10 C20 N12 -174.2(9) . . . . ?
 Mo3 N10 C19 N11 175.4(8) . . . . ?
 O10 C14 C13 O12 174.3(10) . . . . ?
 O10 C14 C13 O11 -8.4(14) . . . . ?
 O5 C4 C5 O4 -5.2(16) . . . . ?
 O5 C4 C5 C6 -121.4(15) . . . . ?
 N9 N8 C11 N7 2.3(15) . . . . ?
 O14 C16 C17 O13 -4.2(15) . . . . ?
 O14 C16 C17 C18 -122.2(13) . . . . ?
 O1 C2 C1 O2 8.7(13) . . . . ?
 O1 C2 C1 O3 -173.4(9) . . . . ?
 N3 N2 C7 N1 -1.3(16) . . . . ?
 N6 N5 C9 N4 -0.7(15) . . . . ?
 N5 N6 C10 N4 -0.1(15) . . . . ?
 O6 C4 C5 O4 172.2(11) . . . . ?
 O6 C4 C5 C6 56.0(18) . . . . ?
 O15 C16 C17 O13 174.5(11) . . . . ?
 O15 C16 C17 C18 56.5(16) . . . . ?
 N2 N3 C8 N1 -2.4(16) . . . . ?
 N15 N14 C21 N13 0.9(17) . . . . ?
 N10 C19 N11 N12 -0.6(14) . . . . ?
 C20 N12 N11 C19 1.1(15) . . . . ?
 C20 N10 C19 N11 0.0(15) . . . . ?
 N8 N9 C12 N7 2.1(16) . . . . ?
 N14 N15 C22 N13 -1.2(15) . . . . ?
 C7 N1 C8 N3 1.5(15) . . . . ?
 N18 N17 C23 N16 2.8(16) . . . . ?
 C19 N10 C20 N12 0.8(15) . . . . ?
 C11 N7 C12 N9 -0.7(17) . . . . ?
 C24 N16 C23 N17 -2.4(18) . . . . ?
 C24 N18 N17 C23 -2.1(16) . . . . ?
 C12 N9 N8 C11 -2.7(15) . . . . ?
 C12 N7 C11 N8 -1.1(16) . . . . ?
 N11 N12 C20 N10 -1.3(17) . . . . ?
 C8 N3 N2 C7 2.2(15) . . . . ?
 C8 N1 C7 N2 -0.1(16) . . . . ?
 N17 N18 C24 N16 0.6(17) . . . . ?
 C21 N13 C22 N15 1.6(14) . . . . ?
 C22 N13 C21 N14 -1.6(16) . . . . ?
 C22 N15 N14 C21 0.2(15) . . . . ?
 C9 N4 C10 N6 -0.3(14) . . . . ?
 C23 N16 C24 N18 1.0(17) . . . . ?
 C3 C2 C1 O2 -112.4(11) . . . . ?
 C3 C2 C1 O3 65.5(13) . . . . ?
 C10 N6 N5 C9 0.5(14) . . . . ?
 C10 N4 C9 N5 0.6(16) . . . . ?
 C15 C14 C13 O12 50.4(17) . . . . ?
 C15 C14 C13 O11 -132.3(14) . . . . ?

_shelx_res_file
;
TITL exp_4607_a.res in P2(1)
    1.res
    created by SHELXL-2018/3 at 21:27:33 on 22-Mar-2020
REM Old TITL exp_4607 in P2(1)/m
REM SHELXT solution in P2(1)
REM R1 0.114, Rweak 0.027, Alpha 0.029, Orientation as input
REM Flack x = 0.121 ( 0.026 ) from Parsons' quotients
REM Formula found by SHELXT: C33 N11 O13 Mo3 S2
CELL 1.54184 12.3886 15.1481 12.4144 90 103.762 90
ZERR 4 0.0002 0.0002 0.0002 0 0.001 0
LATT -1
SYMM -X,0.5+Y,-Z
SFAC C H Mo N O S
UNIT 48 80 8 36 38 4
DFIX 0.85 0.01 O10 H10a
DFIX 0.85 0.01 O13 H13
DFIX 0.85 0.01 O1 H1
DANG 1.912927 0.02 C14 H10a
DANG 2.870154 0.02 Mo3 H10a
DANG 1.896477 0.02 C17 H13
DANG 2.886915 0.02 Mo4 H13
DANG 1.903315 0.02 C2 H1
DANG 2.849608 0.02 Mo1 H1
ISOR 0.02 0.01 C6
ISOR 0.02 0.01 C18

L.S. 10
PLAN  1
SIZE 0.2 0.1 0.02
TEMP -173.14
CONF
LIST 4
MORE -1
BOND $H
fmap 2
acta
REM <olex2.extras>
REM <HklSrc "%.\\1.hkl">
REM </olex2.extras>

WGHT    0.069600    8.194400
BASF   0.08391
FVAR       3.10023
MO2   3    0.445730    0.667839    0.708427    11.00000    0.02505    0.03647 =
         0.02048    0.00060    0.00216   -0.00037
MO1   3    0.583556    0.670849    0.572102    11.00000    0.02525    0.04253 =
         0.02056    0.00121    0.00260   -0.00158
MO4   3    0.110328    0.326380    0.059279    11.00000    0.02740    0.04183 =
         0.02789    0.00123    0.00053    0.00041
MO3   3   -0.034089    0.331593    0.191061    11.00000    0.02384    0.05008 =
         0.02539    0.00300   -0.00157   -0.00177
S1    6    0.636360    0.646700    0.762036    11.00000    0.02583    0.04392 =
         0.02076   -0.00085    0.00203   -0.00402
S2    6    0.156916    0.350971    0.250011    11.00000    0.02522    0.05330 =
         0.02983    0.00757    0.00013    0.00089
O2    5    0.551883    0.639643    0.400748    11.00000    0.03660    0.05151 =
         0.01381    0.00483    0.00399    0.00177
O16   5   -0.057662    0.225050    0.206991    11.00000    0.03385    0.05916 =
         0.04005    0.00141    0.00281   -0.00133
O4    5    0.428961    0.519496    0.721256    11.00000    0.02538    0.03429 =
         0.03608    0.00077    0.00553   -0.00056
AFIX  43
H4    2    0.492407    0.483889    0.749974    11.00000   -1.20000
AFIX   0

O10   5   -0.051224    0.478124    0.198309    11.00000    0.02008    0.04798 =
         0.03964   -0.00335   -0.00363   -0.00602
H10A  2   -0.008697    0.516493    0.237968    11.00000   -1.50000
O5    5    0.275961    0.632718    0.674772    11.00000    0.01952    0.04346 =
         0.03793    0.00002    0.00057    0.00169
O13   5    0.130183    0.470958    0.041216    11.00000    0.05540    0.03654 =
         0.02826   -0.00137   -0.00163    0.00236
H13   2    0.141273    0.513140    0.088431    11.00000   -1.50000
O12   5   -0.341727    0.462968    0.108601    11.00000    0.02736    0.06557 =
         0.03522    0.00082    0.00432    0.00030
N9    4    0.672480    0.411481    0.710777    11.00000    0.03721    0.06918 =
         0.02464    0.01201    0.00021    0.00309
O11   5   -0.206224    0.363939    0.154151    11.00000    0.01640    0.05439 =
         0.04094   -0.00493    0.00170   -0.00582
O8    5    0.424229    0.653145    0.550804    11.00000    0.01571    0.05337 =
         0.01655   -0.00401   -0.00308   -0.00577
O17   5   -0.052099    0.345030    0.031451    11.00000    0.02984    0.06013 =
         0.01940    0.00340    0.00295    0.00450
O14   5    0.081829    0.355737   -0.111773    11.00000    0.04529    0.05264 =
         0.01625    0.00312   -0.00063    0.00579
O1    5    0.592641    0.523602    0.551400    11.00000    0.03593    0.04069 =
         0.02371    0.00404    0.00451    0.00346
H1    2    0.585978    0.484423    0.598550    11.00000   -1.50000
O7    5    0.594988    0.780931    0.555704    11.00000    0.04115    0.04865 =
         0.03014    0.00704    0.00523   -0.00363
O3    5    0.514525    0.542294    0.261932    11.00000    0.05168    0.05517 =
         0.01843    0.00408    0.00165    0.00397
N3    4    0.933551    0.613507    0.593015    11.00000    0.02269    0.06763 =
         0.03612   -0.00307    0.00221   -0.00166
AFIX  43
H3    2    0.998181    0.589830    0.624661    11.00000   -1.20000
AFIX   0
N6    4    0.467152    0.613275    1.056240    11.00000    0.04871    0.05188 =
         0.02026    0.00709    0.00271    0.00014
AFIX  43
H6    2    0.498222    0.589932    1.121119    11.00000   -1.20000
AFIX   0
N5    4    0.371408    0.662571    1.034876    11.00000    0.03700    0.05823 =
         0.03128   -0.00025    0.00620    0.00650

N13   4    0.286854    0.341542    0.056533    11.00000    0.02583    0.03808 =
         0.03070    0.00226    0.00144    0.00383
O18   5    0.126517    0.219041    0.041144    11.00000    0.03472    0.05165 =
         0.05754   -0.00407   -0.00038   -0.00658
O6    5    0.141961    0.536701    0.611159    11.00000    0.02586    0.06657 =
         0.05136   -0.01765    0.00461   -0.00797
O15   5    0.021044    0.452671   -0.247381    11.00000    0.06650    0.08092 =
         0.02058    0.00403    0.00569    0.01316
N4    4    0.437569    0.649199    0.884591    11.00000    0.02755    0.04226 =
         0.03105    0.00643    0.00530    0.00869
N7    4    0.766358    0.354987    0.865895    11.00000    0.04239    0.05925 =
         0.02740    0.00660   -0.00041    0.00924
AFIX  43
H7A   2    0.820806    0.331892    0.916839    11.00000   -1.20000
AFIX   0

N2    4    0.913081    0.659398    0.499908    11.00000    0.03821    0.06162 =
         0.04412    0.00137    0.01882   -0.00785
N12   4   -0.015156    0.379923    0.540754    11.00000    0.03964    0.05587 =
         0.02470   -0.00717    0.00406   -0.00138
AFIX  43
H12   2    0.014094    0.404877    0.605090    11.00000   -1.20000
AFIX   0

N1    4    0.760601    0.653846    0.567063    11.00000    0.02137    0.04790 =
         0.03199    0.00126    0.00506   -0.00412
C2    1    0.575621    0.485376    0.443666    11.00000    0.03630    0.03561 =
         0.02778    0.00044    0.00163   -0.00342
AFIX  13
H2    2    0.513074    0.442019    0.432608    11.00000   -1.20000
AFIX   0

N15   4    0.458913    0.382421    0.080623    11.00000    0.02133    0.05618 =
         0.04045    0.00343    0.00088    0.00395
AFIX  43
H15   2    0.523312    0.406473    0.112255    11.00000   -1.20000
AFIX   0
N10   4   -0.043637    0.348503    0.366718    11.00000    0.03115    0.05507 =
         0.02040    0.00157   -0.00166   -0.00564
C14   1   -0.156883    0.517566    0.153098    11.00000    0.02404    0.06088 =
         0.04325    0.00919    0.01278    0.00381
AFIX  13
H14   2   -0.156569    0.541745    0.078219    11.00000   -1.20000
AFIX   0
C20   1    0.014258    0.398667    0.449929    11.00000    0.03819    0.06431 =
         0.03520   -0.00074   -0.00289   -0.01979
AFIX  43
H20   2    0.068462    0.441345    0.443206    11.00000   -1.20000
AFIX   0

O9    5    0.424777    0.776283    0.722358    11.00000    0.03811    0.04136 =
         0.02843   -0.00023    0.00202    0.00687
C1    1    0.543205    0.561819    0.360763    11.00000    0.02071    0.04086 =
         0.03598    0.00254    0.00674   -0.00197
N16   4    0.258631    0.646903    0.366758    11.00000    0.04172    0.06850 =
         0.03301   -0.00415   -0.00128   -0.00865
AFIX  43
H16   2    0.307766    0.670809    0.422076    11.00000   -1.20000
AFIX   0

N8    4    0.603890    0.407198    0.783229    11.00000    0.03333    0.05150 =
         0.03741    0.00063    0.00471    0.00497
N14   4    0.435620    0.341813   -0.020674    11.00000    0.03913    0.07252 =
         0.04682   -0.00233    0.01354    0.00654
C13   1   -0.243208    0.444133    0.138272    11.00000    0.02433    0.05539 =
         0.03144   -0.00107    0.00410   -0.00080
C7    1    0.807903    0.683585    0.487787    11.00000    0.03889    0.05662 =
         0.04554    0.01059    0.01489   -0.00423
AFIX  43
H7    2    0.769399    0.719078    0.427780    11.00000   -1.20000
AFIX   0

N18   4    0.107892    0.588294    0.269561    11.00000    0.03703    0.06135 =
         0.03815   -0.01130    0.00183   -0.00139
C19   1   -0.109392    0.300668    0.419388    11.00000    0.02584    0.04431 =
         0.03740   -0.00597    0.00159   -0.00983
AFIX  43
H19   2   -0.161196    0.258123    0.381800    11.00000   -1.20000
AFIX   0

C4    1    0.239223    0.555435    0.655710    11.00000    0.02825    0.05320 =
         0.02100   -0.00385    0.00535   -0.00280
C11   1    0.662185    0.371327    0.873752    11.00000    0.04079    0.05527 =
         0.02775    0.01111    0.01002    0.00646
AFIX  43
H11   2    0.634523    0.358415    0.937105    11.00000   -1.20000
AFIX   0

C24   1    0.155124    0.622750    0.366555    11.00000    0.04333    0.06216 =
         0.03668   -0.01348    0.01128   -0.01125
AFIX  43
H24   2    0.120896    0.629376    0.426912    11.00000   -1.20000
AFIX   0

C12   1    0.769710    0.381348    0.763950    11.00000    0.04291    0.05851 =
         0.04149    0.01094    0.01285    0.00763
AFIX  43
H12A  2    0.833583    0.378614    0.734259    11.00000   -1.20000
AFIX   0

C16   1    0.063534    0.434679   -0.148665    11.00000    0.03726    0.06401 =
         0.02980    0.00158    0.01225   -0.00432
N11   4   -0.095991    0.317607    0.525697    11.00000    0.04673    0.05241 =
         0.03873    0.00737    0.01590    0.00296
C8    1    0.841961    0.608049    0.632598    11.00000    0.02461    0.07303 =
         0.03478    0.00968   -0.00108   -0.00967
AFIX  43
H8    2    0.836165    0.576510    0.697126    11.00000   -1.20000
AFIX   0

N17   4    0.184911    0.589723    0.205489    11.00000    0.04399    0.05270 =
         0.02912   -0.00688    0.00856   -0.00151
C21   1    0.330820    0.318041   -0.029641    11.00000    0.04122    0.05694 =
         0.04212   -0.01249    0.01034   -0.00215
AFIX  43
H21   2    0.289287    0.286680   -0.092141    11.00000   -1.20000
AFIX   0
C22   1    0.373223    0.380718    0.123870    11.00000    0.02796    0.05915 =
         0.03226   -0.00253    0.00693    0.00903
AFIX  43
H22   2    0.372330    0.404404    0.194510    11.00000   -1.20000
AFIX   0

C9    1    0.358738    0.681231    0.929742    11.00000    0.03240    0.05257 =
         0.03258    0.00192    0.01156    0.00399
AFIX  43
H9    2    0.298021    0.714988    0.888948    11.00000   -1.20000
AFIX   0

C17   1    0.092901    0.507445   -0.067846    11.00000    0.04032    0.05485 =
         0.03061    0.00488    0.01393   -0.00309
AFIX  13
H17   2    0.153232    0.544179   -0.086081    11.00000   -1.20000
AFIX   0

C23   1    0.272996    0.627098    0.263987    11.00000    0.03127    0.07973 =
         0.03049   -0.01127    0.00799   -0.00418
AFIX  43
H23   2    0.338337    0.639078    0.239112    11.00000   -1.20000
AFIX   0

C3    1    0.678916    0.439347    0.428833    11.00000    0.04898    0.05243 =
         0.03044   -0.00350    0.00622    0.01211
AFIX 137
H3A   2    0.740660    0.481493    0.441211    11.00000   -1.50000
H3B   2    0.665796    0.415743    0.353328    11.00000   -1.50000
H3C   2    0.697483    0.390863    0.482311    11.00000   -1.50000
AFIX   0
C5    1    0.324398    0.481428    0.686448    11.00000    0.03189    0.03439 =
         0.08778   -0.01074    0.00589    0.00301
AFIX  13
H5    2    0.307294    0.442762    0.745537    11.00000   -1.20000
AFIX   0
C10   1    0.506627    0.605429    0.966599    11.00000    0.04508    0.04890 =
         0.02593    0.00118    0.00910    0.00427
AFIX  43
H10   2    0.571881    0.574477    0.961375    11.00000   -1.20000
AFIX   0

C18   1   -0.006761    0.564719   -0.066942    11.00000    0.10157    0.06926 =
         0.03730    0.00190    0.01156    0.02707
AFIX 137
H18A  2   -0.068468    0.527514   -0.057233    11.00000   -1.50000
H18B  2   -0.028901    0.596740   -0.137348    11.00000   -1.50000
H18C  2    0.012456    0.607046   -0.005659    11.00000   -1.50000
AFIX   0
C15   1   -0.181490    0.592178    0.223794    11.00000    0.03338    0.07292 =
         0.14246   -0.05029    0.00917    0.00035
AFIX 137
H15A  2   -0.191970    0.568578    0.294101    11.00000   -1.50000
H15B  2   -0.249304    0.622646    0.184695    11.00000   -1.50000
H15C  2   -0.119208    0.633865    0.238591    11.00000   -1.50000
AFIX   0

O1W   5    0.612651    0.758414    0.253608    11.00000    0.33003    0.16181 =
         0.11063    0.02093    0.01821    0.00028
AFIX   3
H1W   2    0.561681    0.725834    0.267258    11.00000   -1.20000
AFIX   0

C6    1    0.322353    0.426983    0.577463    11.00000    0.09250    0.09687 =
         0.12906   -0.04005    0.01438    0.00907
AFIX 137
H6A   2    0.336453    0.466708    0.520023    11.00000   -1.50000
H6B   2    0.249379    0.399174    0.551350    11.00000   -1.50000
H6C   2    0.379958    0.381287    0.593400    11.00000   -1.50000
AFIX   0
HKLF 5


REM  exp_4607_a.res in P2(1)
REM wR2 = 0.1270, GooF = S = 1.072, Restrained GooF = 1.074 for all data
REM R1 = 0.0465 for 9391 Fo > 4sig(Fo) and 0.0469 for all 9469 data
REM 618 parameters refined using 22 restraints

END

WGHT      0.0696      8.1947

REM Highest difference peak  1.674,  deepest hole -0.807,  1-sigma level  0.143
Q1    1   0.0960  0.3214  0.1163  11.00000  0.05    1.67
;
_shelx_res_checksum                4998
_shelx_hkl_file
;
   0  19  -1     349      69  -2
   1 -19   0     349      69   1
   0  19  -2     668      76  -2
   2 -19   0     668      76   1
   0  18   0   14978    1104  -2
   0 -18   0   14978    1104   1
   0  18  -1    1346      71  -2
   1 -18   0    1346      71   1
   0  18  -2    9581     231  -2
   2 -18   0    9581     231   1
   0  18  -3      91      58  -2
   3 -18   0      91      58   1
   0  18  -4     477      40  -2
   4 -18   0     477      40   1
   0  18  -5    1103     101  -2
   5 -18   0    1103     101   1
   0  17  -1    1005      68  -2
   1 -17   0    1005      68   1
   0  17  -2     591      82  -2
   2 -17   0     591      82   1
   0  17  -3     883      57  -2
   3 -17   0     883      57   1
   0  17  -4     360      44  -2
   4 -17   0     360      44   1
   0  17  -5    2660      70  -2
   5 -17   0    2660      70   1
   0  17  -6    1608      72  -2
   6 -17   0    1608      72   1
   7 -17   0    4304     175   1
   0  16   0    7973     380  -2
   0 -16   0    7973     380   1
   0  16  -1   21097     628  -2
   1 -16   0   21097     628   1
   0  16  -2    2555      70  -2
   2 -16   0    2555      70   1
   0  16  -3    3461     255  -2
   3 -16   0    3461     255   1
   0  16  -4     406      57  -2
   4 -16   0     406      57   1
   0  16  -5    4628     105  -2
   5 -16   0    4628     105   1
   0  16  -6    1948      80  -2
   6 -16   0    1948      80   1
   0  16  -7    3800     269  -2
   7 -16   0    3800     269   1
   8 -16   0    6990     194   1
   0  15  -1     417      44  -2
   1 -15   0     417      44   1
   0  15  -2    2696      84  -2
   2 -15   0    2696      84   1
   0  15  -3    4799      97  -2
   3 -15   0    4799      97   1
   0  15  -4    2745      91  -2
   4 -15   0    2745      91   1
   0  15  -5    3457      90  -2
   5 -15   0    3457      90   1
   0  15  -6   17088     529  -2
   6 -15   0   17088     529   1
   0  15  -7     668     102  -2
   7 -15   0     668     102   1
   0  15  -8   17178     726  -2
   8 -15   0   17178     726   1
   9 -15   0    1996     105   1
   0  14   0   23871     370  -2
   0 -14   0   23871     370   1
   0  14  -1   24276     360  -2
   1 -14   0   24276     360   1
   0  14  -2   14837     209  -2
   2 -14   0   14837     209   1
   0  14  -3    3765      89  -2
   3 -14   0    3765      89   1
   0  14  -4    2159      77  -2
   4 -14   0    2159      77   1
   0  14  -5    3608      84  -2
   5 -14   0    3608      84   1
   0  14  -6    8096     123  -2
   6 -14   0    8096     123   1
   0  14  -7    6070     144  -2
   7 -14   0    6070     144   1
   0  14  -8    4125     169  -2
   8 -14   0    4125     169   1
   9 -14   0    6010    1952   1
  10 -14   0     906      95   1
   0  13  -1    5928     100  -2
   1 -13   0    5928     100   1
   0  13  -2    2004      68  -2
   2 -13   0    2004      68   1
   0  13  -3    3109      85  -2
   3 -13   0    3109      85   1
   0  13  -4    2204      65  -2
   4 -13   0    2204      65   1
   0  13  -5   10655     189  -2
   5 -13   0   10655     189   1
   0  13  -6    7808     130  -2
   6 -13   0    7808     130   1
   0  13  -7   32616     507  -2
   7 -13   0   32616     507   1
   0  13  -8     946      47  -2
   8 -13   0     946      47   1
   0  13  -9   11949     395  -2
   9 -13   0   11949     395   1
  10 -13   0    2155     195   1
  11 -13   0    1093      94   1
   0  12   0  100358    2992  -2
   0 -12   0  100358    2992   1
   0  12  -1    2683      84  -2
   1 -12   0    2683      84   1
   0  12  -2   36412     687  -2
   2 -12   0   36412     687   1
   0  12  -3    3262      75  -2
   3 -12   0    3262      75   1
   0  12  -4    5454      96  -2
   4 -12   0    5454      96   1
   0  12  -5    8892     170  -2
   5 -12   0    8892     170   1
   0  12  -6   16850     333  -2
   6 -12   0   16850     333   1
   0  12  -7   14547     228  -2
   7 -12   0   14547     228   1
   0  12  -8   16901     253  -2
   8 -12   0   16901     253   1
   0  12  -9   12364     255  -2
   9 -12   0   12364     255   1
  10 -12   0     105      32   1
  11 -12   0    1147      74   1
   0  11  -1    5656     204  -2
   1 -11   0    5656     204   1
   0  11  -2    3910     184  -2
   2 -11   0    3910     184   1
   0  11  -3     343      40  -2
   3 -11   0     343      40   1
   0  11  -4      93      35  -2
   4 -11   0      93      35   1
   0  11  -5   18014     369  -2
   5 -11   0   18014     369   1
   0  11  -6   14658     234  -2
   6 -11   0   14658     234   1
   0  11  -7   24345     281  -2
   7 -11   0   24345     281   1
   0  11  -8   43507     627  -2
   8 -11   0   43507     627   1
   0  11  -9    8959     328  -2
   9 -11   0    8959     328   1
  10 -11   0     360      50   1
  11 -11   0    1371      73   1
  12 -11   0    2975     101   1
   0  10   0   96157    1576  -2
   0 -10   0   96157    1576   1
   0  10  -1  164641    2858  -2
   1 -10   0  164641    2858   1
   0  10  -2    5581     190  -2
   2 -10   0    5581     190   1
   0  10  -3    4331     258  -2
   3 -10   0    4331     258   1
   0  10  -4    1141     177  -2
   4 -10   0    1141     177   1
   0  10  -5   52024    1049  -2
   5 -10   0   52024    1049   1
   0  10  -6   11582     215  -2
   6 -10   0   11582     215   1
   0  10  -7   11921     270  -2
   7 -10   0   11921     270   1
   0  10  -8   21361     343  -2
   8 -10   0   21361     343   1
   0  10  -9    3816     138  -2
   9 -10   0    3816     138   1
  10 -10   0   13212     204   1
  11 -10   0     530      63   1
  12 -10   0    4636    1025   1
   0   9  -1    4111     121  -2
   1  -9   0    4111     121   1
   0   9  -2   20699     710  -2
   2  -9   0   20699     710   1
   0   9  -3    1989     220  -2
   3  -9   0    1989     220   1
   0   9  -4   13390     757  -2
   4  -9   0   13390     757   1
   0   9  -5   22097     722  -2
   5  -9   0   22097     722   1
   0   9  -6   80016    1071  -2
   6  -9   0   80016    1071   1
   0   9  -7    4916     119  -2
   7  -9   0    4916     119   1
   0   9  -8   31952     447  -2
   8  -9   0   31952     447   1
   0   9  -9    3123      92  -2
   9  -9   0    3123      92   1
  10  -9   0    3669     136   1
  11  -9   0    1210      64   1
  12  -9   0    3069     327   1
  13  -9   0    8094     294   1
   0   8   0   50479    1430  -2
   0  -8   0   50479    1430   1
   0   8  -1  517899   11617  -2
   1  -8   0  517899   11617   1
   0   8  -2   39695    1322  -2
   2  -8   0   39695    1322   1
   0   8  -3    2625     227  -2
   3  -8   0    2625     227   1
   0   8  -4    7660     284  -2
   4  -8   0    7660     284   1
   0   8  -5   54337    3170  -2
   5  -8   0   54337    3170   1
   0   8  -6   43912     950  -2
   6  -8   0   43912     950   1
   0   8  -7   34732     674  -2
   7  -8   0   34732     674   1
   0   8  -8    9695     156  -2
   8  -8   0    9695     156   1
   0   8  -9   25086     274  -2
   9  -8   0   25086     274   1
   0   8 -10    2151      79  -2
  10  -8   0    2151      79   1
  11  -8   0    5534     169   1
  12  -8   0    6574     152   1
  13  -8   0    9656    1446   1
   0   7  -1   42291     845  -2
   1  -7   0   42291     845   1
   0   7  -2   10535     375  -2
   2  -7   0   10535     375   1
   0   7  -3    1738     257  -2
   3  -7   0    1738     257   1
   0   7  -4   20978     893  -2
   4  -7   0   20978     893   1
   0   7  -5   47624    2859  -2
   5  -7   0   47624    2859   1
   0   7  -6  137113    5773  -2
   6  -7   0  137113    5773   1
   0   7  -7   76564    1597  -2
   7  -7   0   76564    1597   1
   0   7  -8    3758      82  -2
   8  -7   0    3758      82   1
   0   7  -9   35391     397  -2
   9  -7   0   35391     397   1
   0   7 -10    2260     201  -2
  10  -7   0    2260     201   1
  11  -7   0    3571     103   1
  12  -7   0    2685      72   1
  13  -7   0   10147     506   1
  14  -7   0   14436    2460   1
   0   6   0 1026110    4864  -2
   0  -6   0 1026110    4864   1
   0   6  -1    4329     144  -2
   1  -6   0    4329     144   1
   0   6  -2  117506    5650  -2
   2  -6   0  117506    5650   1
   0   6  -3   11438     388  -2
   3  -6   0   11438     388   1
   0   6  -4   39708    1344  -2
   4  -6   0   39708    1344   1
   0   6  -5   18948     474  -2
   5  -6   0   18948     474   1
   0   6  -6  100448    2131  -2
   6  -6   0  100448    2131   1
   0   6  -7   42759    1720  -2
   7  -6   0   42759    1720   1
   0   6  -8   21181     808  -2
   8  -6   0   21181     808   1
   0   6  -9   19359     345  -2
   9  -6   0   19359     345   1
   0   6 -10    8340     246  -2
  10  -6   0    8340     246   1
  11  -6   0    2118      80   1
  12  -6   0    3197     118   1
  13  -6   0   27106     495   1
  14  -6   0    1374      64   1
   0   5  -1   48081    2156  -2
   1  -5   0   48081    2156   1
   0   5  -2    6241     430  -2
   2  -5   0    6241     430   1
   0   5  -3    7224     855  -2
   3  -5   0    7224     855   1
   0   5  -4     656     111  -2
   4  -5   0     656     111   1
   0   5  -5  122450    1896  -2
   5  -5   0  122450    1896   1
   0   5  -6   35127     765  -2
   6  -5   0   35127     765   1
   0   5  -7   95933    2673  -2
   7  -5   0   95933    2673   1
   0   5  -8   40714     848  -2
   8  -5   0   40714     848   1
   0   5  -9   25801     410  -2
   9  -5   0   25801     410   1
   0   5 -10     757      51  -2
  10  -5   0     757      51   1
  11  -5   0    3758     196   1
  12  -5   0    2762     124   1
  13  -5   0    6696     156   1
  14  -5   0    4096     193   1
   0   4   0  868524   43817  -2
   0  -4   0  868524   43817   1
   0   4  -1  584063    9102  -2
   1  -4   0  584063    9102   1
   0   4  -2   15367     314  -2
   2  -4   0   15367     314   1
   0   4  -3   27681     480  -2
   3  -4   0   27681     480   1
   0   4  -4    9628     346  -2
   4  -4   0    9628     346   1
   0   4  -5   74159    4047  -2
   5  -4   0   74159    4047   1
   0   4  -6   25220     564  -2
   6  -4   0   25220     564   1
   0   4  -7   26810    1257  -2
   7  -4   0   26810    1257   1
   0   4  -8   32356     686  -2
   8  -4   0   32356     686   1
   0   4  -9    8740     432  -2
   9  -4   0    8740     432   1
   0   4 -10   13710     715  -2
  10  -4   0   13710     715   1
  11  -4   0    7717     127   1
  12  -4   0   11183     274   1
  13  -4   0    5915     151   1
  14  -4   0   19736     396   1
   0   3  -1   46027     364  -2
   1  -3   0   46027     364   1
   0   3  -2   39394     627  -2
   2  -3   0   39394     627   1
   0   3  -3   25390     970  -2
   3  -3   0   25390     970   1
   0   3  -4   33678     373  -2
   4  -3   0   33678     373   1
   0   3  -5   14534     287  -2
   5  -3   0   14534     287   1
   0   3  -6  289311    2429  -2
   6  -3   0  289311    2429   1
   0   3  -7   18338     301  -2
   7  -3   0   18338     301   1
   0   3  -8   56438    1183  -2
   8  -3   0   56438    1183   1
   0   3  -9     753      46  -2
   9  -3   0     753      46   1
   0   3 -10   28131     747  -2
  10  -3   0   28131     747   1
  11  -3   0    1855     143   1
  12  -3   0    5307     486   1
  13  -3   0    7172     436   1
  14  -3   0    8589     488   1
  15  -3   0    7229     294   1
   0   2   0  104360    1132  -2
   0  -2   0  104360    1132   1
   0   2  -1  938154   21769  -2
   1  -2   0  938154   21769   1
   0   2  -2   56609     974  -2
   2  -2   0   56609     974   1
   0   2  -3  206798    1294  -2
   3  -2   0  206798    1294   1
   0   2  -4   26694     666  -2
   4  -2   0   26694     666   1
   0   2  -5   48454    1215  -2
   5  -2   0   48454    1215   1
   0   2  -6  130715     852  -2
   6  -2   0  130715     852   1
   0   2  -7   61859     876  -2
   7  -2   0   61859     876   1
   0   2  -8   26633     335  -2
   8  -2   0   26633     335   1
   0   2  -9    5211     133  -2
   9  -2   0    5211     133   1
   0   2 -10    6413     180  -2
  10  -2   0    6413     180   1
  11  -2   0   15001     321   1
  12  -2   0   13767     910   1
  13  -2   0   12458     170   1
  14  -2   0   27196     419   1
  15  -2   0    5301     266   1
   0   1  -1   57866   15614  -2
   1  -1   0   57866   15614   1
   0   1  -2   56279    4919  -2
   2  -1   0   56279    4919   1
   0   1  -3   31876    1923  -2
   3  -1   0   31876    1923   1
   0   1  -4   23787     357  -2
   4  -1   0   23787     357   1
   0   1  -5  200919    1220  -2
   5  -1   0  200919    1220   1
   0   1  -6  224162    2404  -2
   6  -1   0  224162    2404   1
   0   1  -7  160877    1973  -2
   7  -1   0  160877    1973   1
   0   1  -8   17216     329  -2
   8  -1   0   17216     329   1
   0   1  -9   37043    1322  -2
   9  -1   0   37043    1322   1
   0   1 -10    4465     153  -2
  10  -1   0    4465     153   1
  11  -1   0    1086      79   1
  12  -1   0    7287     889   1
  13  -1   0   13502    1157   1
  14  -1   0   11594     785   1
  15  -1   0    7022     272   1
   0   0  -1     767      45  -2
   1   0   0     767      45   1
   0   0  -2  539786    6596  -2
   2   0   0  539786    6596   1
   0   0  -3     850      83  -2
   3   0   0     850      83   1
   0   0  -4  119013    1304  -2
   4   0   0  119013    1304   1
   0   0  -5   20001     317  -2
   5   0   0   20001     317   1
   0   0  -6  165133    4452  -2
   6   0   0  165133    4452   1
   0   0  -7   81398     882  -2
   7   0   0   81398     882   1
   0   0  -8   40217    1182  -2
   8   0   0   40217    1182   1
   0   0  -9   33646     576  -2
   9   0   0   33646     576   1
   0   0 -10   19423     857  -2
  10   0   0   19423     857   1
  11   0   0    2826     123   1
  12   0   0    2589     667   1
  13   0   0   27415     813   1
  14   0   0    4187     354   1
  15   0   0   15940     403   1
   0  -1  -1   59173    9731  -2
   1   1   0   59173    9731   1
   0  -1  -2   59132    2469  -2
   2   1   0   59132    2469   1
   0  -1  -3   29509    1148  -2
   3   1   0   29509    1148   1
   0  -1  -4   19809     311  -2
   4   1   0   19809     311   1
   0  -1  -5  203648    2370  -2
   5   1   0  203648    2370   1
   0  -1  -6  226574    2893  -2
   6   1   0  226574    2893   1
   0  -1  -7  160164    1609  -2
   7   1   0  160164    1609   1
   0  -1  -8   15453     273  -2
   8   1   0   15453     273   1
   0  -1  -9   38321    1029  -2
   9   1   0   38321    1029   1
   0  -1 -10    3835     157  -2
  10   1   0    3835     157   1
  11   1   0    1362      77   1
  12   1   0    7442     301   1
  13   1   0   12693     936   1
  14   1   0   10118    1045   1
  15   1   0    7493     164   1
   0  -2   0  109778    3843  -2
   0   2   0  109778    3843   1
   0  -2  -1  958293    8401  -2
   1   2   0  958293    8401   1
   0  -2  -2   57008     940  -2
   2   2   0   57008     940   1
   0  -2  -3  204008    1718  -2
   3   2   0  204008    1718   1
   0  -2  -4   26063     759  -2
   4   2   0   26063     759   1
   0  -2  -5   46271    1095  -2
   5   2   0   46271    1095   1
   0  -2  -6  134207     796  -2
   6   2   0  134207     796   1
   0  -2  -7   57417    1971  -2
   7   2   0   57417    1971   1
   0  -2  -8   28073     429  -2
   8   2   0   28073     429   1
   0  -2  -9    7040     126  -2
   9   2   0    7040     126   1
   0  -2 -10    6236     218  -2
  10   2   0    6236     218   1
  11   2   0   17068     251   1
  12   2   0   12638     245   1
  13   2   0   11196     179   1
  14   2   0   27398     923   1
  15   2   0    5375     215   1
   0  -3  -1   44600     547  -2
   1   3   0   44600     547   1
   0  -3  -2   40839    1261  -2
   2   3   0   40839    1261   1
   0  -3  -3   27394    1320  -2
   3   3   0   27394    1320   1
   0  -3  -4   31969     400  -2
   4   3   0   31969     400   1
   0  -3  -5   12131     294  -2
   5   3   0   12131     294   1
   0  -3  -6  281138    2671  -2
   6   3   0  281138    2671   1
   0  -3  -7   14637     277  -2
   7   3   0   14637     277   1
   0  -3  -8   53033     789  -2
   8   3   0   53033     789   1
   0  -3  -9     875      63  -2
   9   3   0     875      63   1
   0  -3 -10   30422     470  -2
  10   3   0   30422     470   1
  11   3   0    1933      75   1
  12   3   0    5083     537   1
  13   3   0    9151    1472   1
  14   3   0   11083     221   1
   0  -4   0 1001024   40210  -2
   0   4   0 1001024   40210   1
   0  -4  -1  596244   10442  -2
   1   4   0  596244   10442   1
   0  -4  -2   10468     157  -2
   2   4   0   10468     157   1
   0  -4  -3   26484     632  -2
   3   4   0   26484     632   1
   0  -4  -4   10455     181  -2
   4   4   0   10455     181   1
   0  -4  -5   66642    2000  -2
   5   4   0   66642    2000   1
   0  -4  -6   23937     338  -2
   6   4   0   23937     338   1
   0  -4  -7   31531    1783  -2
   7   4   0   31531    1783   1
   0  -4  -8   30720     734  -2
   8   4   0   30720     734   1
   0  -4  -9    9634     452  -2
   9   4   0    9634     452   1
   0  -4 -10   13106     405  -2
  10   4   0   13106     405   1
  11   4   0    6163     143   1
  12   4   0   11586     538   1
  13   4   0    5551     394   1
  14   4   0   19039     501   1
   0  -5  -1   56685    2294  -2
   1   5   0   56685    2294   1
   0  -5  -2   10004     465  -2
   2   5   0   10004     465   1
   0  -5  -3    8934     361  -2
   3   5   0    8934     361   1
   0  -5  -4     953      86  -2
   4   5   0     953      86   1
   0  -5  -5  117808    1383  -2
   5   5   0  117808    1383   1
   0  -5  -6   39035     555  -2
   6   5   0   39035     555   1
   0  -5  -7   96774    1226  -2
   7   5   0   96774    1226   1
   0  -5  -8   43903    1062  -2
   8   5   0   43903    1062   1
   0  -5  -9   25013     263  -2
   9   5   0   25013     263   1
   0  -5 -10    1012      86  -2
  10   5   0    1012      86   1
  11   5   0    3689     463   1
  12   5   0    2130     264   1
  13   5   0    7340     419   1
  14   5   0    4251     197   1
   0  -6   0 1027268    5711  -2
   0   6   0 1027268    5711   1
   0  -6  -1    3171     148  -2
   1   6   0    3171     148   1
   0  -6  -2  130653    2134  -2
   2   6   0  130653    2134   1
   0  -6  -3   12061     237  -2
   3   6   0   12061     237   1
   0  -6  -4   37404     478  -2
   4   6   0   37404     478   1
   0  -6  -5   21831     324  -2
   5   6   0   21831     324   1
   0  -6  -6   98556    3060  -2
   6   6   0   98556    3060   1
   0  -6  -7   43470     596  -2
   7   6   0   43470     596   1
   0  -6  -8   23234    1174  -2
   8   6   0   23234    1174   1
   0  -6  -9   19841     314  -2
   9   6   0   19841     314   1
   0  -6 -10    6943     436  -2
  10   6   0    6943     436   1
  11   6   0    2259     116   1
  12   6   0    4201     302   1
  13   6   0   24407    2317   1
   0  -7  -1   54870    1788  -2
   1   7   0   54870    1788   1
   0  -7  -2    9964     411  -2
   2   7   0    9964     411   1
   0  -7  -3    2884     209  -2
   3   7   0    2884     209   1
   0  -7  -4   22242     310  -2
   4   7   0   22242     310   1
   0  -7  -5   54753    1262  -2
   5   7   0   54753    1262   1
   0  -7  -6  141664    2255  -2
   6   7   0  141664    2255   1
   0  -7  -7   78161    2023  -2
   7   7   0   78161    2023   1
   0  -7  -8    3624     121  -2
   8   7   0    3624     121   1
   0  -7  -9   36565     372  -2
   9   7   0   36565     372   1
   0  -7 -10    3044     455  -2
  10   7   0    3044     455   1
  11   7   0    3767     123   1
  12   7   0    2670     185   1
  13   7   0   12871     365   1
  14   7   0   14178    3541   1
   0  -8   0   42784     827  -2
   0   8   0   42784     827   1
   0  -8  -1  470168   10310  -2
   1   8   0  470168   10310   1
   0  -8  -2   33610    1054  -2
   2   8   0   33610    1054   1
   0  -8  -3    2283     101  -2
   3   8   0    2283     101   1
   0  -8  -4    6982     187  -2
   4   8   0    6982     187   1
   0  -8  -5   50847    1370  -2
   5   8   0   50847    1370   1
   0  -8  -6   42359     514  -2
   6   8   0   42359     514   1
   0  -8  -7   34294    1425  -2
   7   8   0   34294    1425   1
   0  -8  -8   11131     263  -2
   8   8   0   11131     263   1
   0  -8  -9   23376     478  -2
   9   8   0   23376     478   1
   0  -8 -10    1790      95  -2
  10   8   0    1790      95   1
  11   8   0    6147     256   1
  12   8   0    7097     318   1
  13   8   0    6964    6633   1
   0  -9  -1    4479     171  -2
   1   9   0    4479     171   1
   0  -9  -2   23603     855  -2
   2   9   0   23603     855   1
   0  -9  -3    3405     165  -2
   3   9   0    3405     165   1
   0  -9  -4   11838     245  -2
   4   9   0   11838     245   1
   0  -9  -5   21580     853  -2
   5   9   0   21580     853   1
   0  -9  -6   88798    1573  -2
   6   9   0   88798    1573   1
   0  -9  -7    6086     253  -2
   7   9   0    6086     253   1
   0  -9  -8   34502     367  -2
   8   9   0   34502     367   1
   0  -9  -9    3104     154  -2
   9   9   0    3104     154   1
  10   9   0    5747     265   1
  11   9   0    1083      85   1
  12   9   0    2537     610   1
  13   9   0    8148     239   1
   0 -10   0   95498    1140  -2
   0  10   0   95498    1140   1
   0 -10  -1  155124    1922  -2
   1  10   0  155124    1922   1
   0 -10  -2    5408     189  -2
   2  10   0    5408     189   1
   0 -10  -3    4346     257  -2
   3  10   0    4346     257   1
   0 -10  -4     675     106  -2
   4  10   0     675     106   1
   0 -10  -5   52299    2506  -2
   5  10   0   52299    2506   1
   0 -10  -6    9896     193  -2
   6  10   0    9896     193   1
   0 -10  -7   14428    1176  -2
   7  10   0   14428    1176   1
   0 -10  -8   20332     574  -2
   8  10   0   20332     574   1
   0 -10  -9    3765     247  -2
   9  10   0    3765     247   1
  10  10   0   11118     209   1
  11  10   0     763      79   1
  12  10   0    5064    2052   1
   0 -11  -1    8103     366  -2
   1  11   0    8103     366   1
   0 -11  -2    7139     373  -2
   2  11   0    7139     373   1
   0 -11  -3     404      94  -2
   3  11   0     404      94   1
   0 -11  -4      99      65  -2
   4  11   0      99      65   1
   0 -11  -5   16516     531  -2
   5  11   0   16516     531   1
   0 -11  -6   15232     497  -2
   6  11   0   15232     497   1
   0 -11  -7   25557     367  -2
   7  11   0   25557     367   1
   0 -11  -8   43185    1200  -2
   8  11   0   43185    1200   1
   0 -11  -9   10871     990  -2
   9  11   0   10871     990   1
  10  11   0     566      64   1
  11  11   0    1246      78   1
  12  11   0    4417     282   1
   0 -12   0   99319    1739  -2
   0  12   0   99319    1739   1
   0 -12  -1    2903     128  -2
   1  12   0    2903     128   1
   0 -12  -2   35358     527  -2
   2  12   0   35358     527   1
   0 -12  -3    3579     155  -2
   3  12   0    3579     155   1
   0 -12  -4    5770     225  -2
   4  12   0    5770     225   1
   0 -12  -5    7888     216  -2
   5  12   0    7888     216   1
   0 -12  -6   15264     402  -2
   6  12   0   15264     402   1
   0 -12  -7   14850     408  -2
   7  12   0   14850     408   1
   0 -12  -8   18385     331  -2
   8  12   0   18385     331   1
   0 -12  -9   10499     603  -2
   9  12   0   10499     603   1
  10  12   0     354      61   1
  11  12   0    1475     130   1
   0 -13  -1    7049     204  -2
   1  13   0    7049     204   1
   0 -13  -2    1979     110  -2
   2  13   0    1979     110   1
   0 -13  -3    3295     165  -2
   3  13   0    3295     165   1
   0 -13  -4    2218     124  -2
   4  13   0    2218     124   1
   0 -13  -5   10045     355  -2
   5  13   0   10045     355   1
   0 -13  -6    7425     233  -2
   6  13   0    7425     233   1
   0 -13  -7   33538    2916  -2
   7  13   0   33538    2916   1
   0 -13  -8    1485     180  -2
   8  13   0    1485     180   1
   0 -13  -9   15128     631  -2
   9  13   0   15128     631   1
  10  13   0    1997     393   1
  11  13   0    1229      84   1
   0 -14   0   22101     743  -2
   0  14   0   22101     743   1
   0 -14  -1   23240     698  -2
   1  14   0   23240     698   1
   0 -14  -2   13551     303  -2
   2  14   0   13551     303   1
   0 -14  -3    3185     220  -2
   3  14   0    3185     220   1
   0 -14  -4    1690     164  -2
   4  14   0    1690     164   1
   0 -14  -5    3290     166  -2
   5  14   0    3290     166   1
   0 -14  -6    6386     320  -2
   6  14   0    6386     320   1
   0 -14  -7    7693     439  -2
   7  14   0    7693     439   1
   0 -14  -8    4662     357  -2
   8  14   0    4662     357   1
   9  14   0    5972    1436   1
  10  14   0     806      94   1
   0 -15  -1     626      93  -2
   1  15   0     626      93   1
   0 -15  -2    3515     261  -2
   2  15   0    3515     261   1
   0 -15  -3    4635     448  -2
   3  15   0    4635     448   1
   0 -15  -4    2350     155  -2
   4  15   0    2350     155   1
   0 -15  -5    4046     261  -2
   5  15   0    4046     261   1
   0 -15  -6   20323    2370  -2
   6  15   0   20323    2370   1
   0 -15  -7     486     336  -2
   7  15   0     486     336   1
   0 -15  -8   16939    1516  -2
   8  15   0   16939    1516   1
   9  15   0    2364     157   1
   0 -16   0    7129     341  -2
   0  16   0    7129     341   1
   0 -16  -1   20144     508  -2
   1  16   0   20144     508   1
   0 -16  -2    2275     125  -2
   2  16   0    2275     125   1
   0 -16  -3    3240     183  -2
   3  16   0    3240     183   1
   0 -16  -4     865      82  -2
   4  16   0     865      82   1
   0 -16  -5    3855     345  -2
   5  16   0    3855     345   1
   0 -16  -6    1871     311  -2
   6  16   0    1871     311   1
   0 -16  -7    3473     114  -2
   7  16   0    3473     114   1
   0 -17  -1    1071     150  -2
   1  17   0    1071     150   1
   0 -17  -2     899     146  -2
   2  17   0     899     146   1
   0 -17  -3     861     140  -2
   3  17   0     861     140   1
   0 -17  -4     369      60  -2
   4  17   0     369      60   1
   0 -17  -5    2508     151  -2
   5  17   0    2508     151   1
   0 -17  -6    2575     309  -2
   6  17   0    2575     309   1
   7  17   0    4012     172   1
   0 -18  -1    1125     157  -2
   1  18   0    1125     157   1
   0 -18  -3      75      98  -2
   3  18   0      75      98   1
   0 -18  -4     356      97  -2
   4  18   0     356      97   1
   0 -18  -5    1015     107  -2
   5  18   0    1015     107   1
  -1  19   1     446      68  -2
  -1 -19   1     446      68   1
  -1  19   0    4590     172  -2
   0 -19   1    4590     172   1
  -1  19  -1      71      54  -2
   1 -19   1      71      54   1
  -1  18   5    6037     221  -2
  -5 -18   1    6037     221   1
  -1  18   4     436      50  -2
  -4 -18   1     436      50   1
  -1  18   3    1041      64  -2
  -3 -18   1    1041      64   1
  -1  18   2     563      53  -2
  -2 -18   1     563      53   1
  -1  18   1    1706      74  -2
  -1 -18   1    1706      74   1
  -1  18   0    1243      84  -2
   0 -18   1    1243      84   1
  -1  18  -1    5220     207  -2
   1 -18   1    5220     207   1
  -1  18  -2     522     135  -2
   2 -18   1     522     135   1
  -1  18  -3    1716      89  -2
   3 -18   1    1716      89   1
  -1  18  -4    1474      59  -2
   4 -18   1    1474      59   1
  -1  17   7     883     106  -2
  -7 -17   1     883     106   1
  -1  17   6    2259      90  -2
  -6 -17   1    2259      90   1
  -1  17   5    1143      58  -2
  -5 -17   1    1143      58   1
  -1  17   4      76      22  -2
  -4 -17   1      76      22   1
  -1  17   3     488      43  -2
  -3 -17   1     488      43   1
  -1  17   2    1481      59  -2
  -2 -17   1    1481      59   1
  -1  17   1     217      52  -2
  -1 -17   1     217      52   1
  -1  17   0    7397     437  -2
   0 -17   1    7397     437   1
  -1  17  -1    5970     499  -2
   1 -17   1    5970     499   1
  -1  17  -2    4934     449  -2
   2 -17   1    4934     449   1
  -1  17  -3   11060     664  -2
   3 -17   1   11060     664   1
  -1  17  -4     338      40  -2
   4 -17   1     338      40   1
  -1  17  -5     643      53  -2
   5 -17   1     643      53   1
  -1  17  -6    2335     157  -2
   6 -17   1    2335     157   1
  -8 -16   1    8437     299   1
  -1  16   7    2937     108  -2
  -7 -16   1    2937     108   1
  -1  16   6   14677     491  -2
  -6 -16   1   14677     491   1
  -1  16   5    4256     112  -2
  -5 -16   1    4256     112   1
  -1  16   4    8308     346  -2
  -4 -16   1    8308     346   1
  -1  16   3    1182      57  -2
  -3 -16   1    1182      57   1
  -1  16   2    1062      60  -2
  -2 -16   1    1062      60   1
  -1  16   1    1388      70  -2
  -1 -16   1    1388      70   1
  -1  16   0   14839     390  -2
   0 -16   1   14839     390   1
  -1  16  -1     212      46  -2
   1 -16   1     212      46   1
  -1  16  -2    4203     132  -2
   2 -16   1    4203     132   1
  -1  16  -3    2842     103  -2
   3 -16   1    2842     103   1
  -1  16  -4    1451      71  -2
   4 -16   1    1451      71   1
  -1  16  -5    1502      66  -2
   5 -16   1    1502      66   1
  -1  16  -6      83      52  -2
   6 -16   1      83      52   1
  -1  16  -7    5292     238  -2
   7 -16   1    5292     238   1
   8 -16   1    5861     744   1
  -9 -15   1     425     105   1
  -1  15   8    4501     153  -2
  -8 -15   1    4501     153   1
  -1  15   7    1631     198  -2
  -7 -15   1    1631     198   1
  -1  15   6    6646     188  -2
  -6 -15   1    6646     188   1
  -1  15   5     818      63  -2
  -5 -15   1     818      63   1
  -1  15   4    2505      92  -2
  -4 -15   1    2505      92   1
  -1  15   3    1526      69  -2
  -3 -15   1    1526      69   1
  -1  15   2    3005      89  -2
  -2 -15   1    3005      89   1
  -1  15   1    7876     151  -2
  -1 -15   1    7876     151   1
  -1  15   0     577      52  -2
   0 -15   1     577      52   1
  -1  15  -1   43514     865  -2
   1 -15   1   43514     865   1
  -1  15  -2    2161      76  -2
   2 -15   1    2161      76   1
  -1  15  -3   12758     493  -2
   3 -15   1   12758     493   1
  -1  15  -4    1229      66  -2
   4 -15   1    1229      66   1
  -1  15  -5    3495      95  -2
   5 -15   1    3495      95   1
  -1  15  -6    1514      77  -2
   6 -15   1    1514      77   1
  -1  15  -7   18450    2216  -2
   7 -15   1   18450    2216   1
  -1  15  -8    6321     245  -2
   8 -15   1    6321     245   1
   9 -15   1    6350     248   1
 -10 -14   1     125      50   1
  -9 -14   1    1606      82   1
  -1  14   8    4818     208  -2
  -8 -14   1    4818     208   1
  -1  14   7   13880     407  -2
  -7 -14   1   13880     407   1
  -1  14   6   24254     487  -2
  -6 -14   1   24254     487   1
  -1  14   5    7404     158  -2
  -5 -14   1    7404     158   1
  -1  14   4   11207     173  -2
  -4 -14   1   11207     173   1
  -1  14   3     539      52  -2
  -3 -14   1     539      52   1
  -1  14   2    2989      94  -2
  -2 -14   1    2989      94   1
  -1  14   1    1621      68  -2
  -1 -14   1    1621      68   1
  -1  14   0   10897     189  -2
   0 -14   1   10897     189   1
  -1  14  -1    4907     119  -2
   1 -14   1    4907     119   1
  -1  14  -2    5953     107  -2
   2 -14   1    5953     107   1
  -1  14  -3    1650      71  -2
   3 -14   1    1650      71   1
  -1  14  -4    3488      90  -2
   4 -14   1    3488      90   1
  -1  14  -5    6312     101  -2
   5 -14   1    6312     101   1
  -1  14  -6    4756     113  -2
   6 -14   1    4756     113   1
  -1  14  -7    5304     339  -2
   7 -14   1    5304     339   1
  -1  14  -8    5830     844  -2
   8 -14   1    5830     844   1
   9 -14   1   12551     927   1
 -11 -13   1    1552     126   1
 -10 -13   1     863     308   1
  -1  13   9    1417      55  -2
  -9 -13   1    1417      55   1
  -1  13   8    2001      84  -2
  -8 -13   1    2001      84   1
  -1  13   7   13238     168  -2
  -7 -13   1   13238     168   1
  -1  13   6    4034     126  -2
  -6 -13   1    4034     126   1
  -1  13   5    5496     102  -2
  -5 -13   1    5496     102   1
  -1  13   4    1361      61  -2
  -4 -13   1    1361      61   1
  -1  13   3     753      56  -2
  -3 -13   1     753      56   1
  -1  13   2    7545     111  -2
  -2 -13   1    7545     111   1
  -1  13   1   11081     199  -2
  -1 -13   1   11081     199   1
  -1  13   0   27342     597  -2
   0 -13   1   27342     597   1
  -1  13  -1    9433     192  -2
   1 -13   1    9433     192   1
  -1  13  -2   79059    1147  -2
   2 -13   1   79059    1147   1
  -1  13  -3     806      52  -2
   3 -13   1     806      52   1
  -1  13  -4    3366      87  -2
   4 -13   1    3366      87   1
  -1  13  -5     840      57  -2
   5 -13   1     840      57   1
  -1  13  -6   31007     395  -2
   6 -13   1   31007     395   1
  -1  13  -7    2503      77  -2
   7 -13   1    2503      77   1
  -1  13  -8   26419     432  -2
   8 -13   1   26419     432   1
  -1  13  -9   11240     699  -2
   9 -13   1   11240     699   1
  10 -13   1    2516      89   1
 -12 -12   1    7792     617   1
 -11 -12   1    1173      82   1
 -10 -12   1     235      42   1
  -1  12   9    6156     104  -2
  -9 -12   1    6156     104   1
  -1  12   8    4955     104  -2
  -8 -12   1    4955     104   1
  -1  12   7   32724     405  -2
  -7 -12   1   32724     405   1
  -1  12   6    1735      66  -2
  -6 -12   1    1735      66   1
  -1  12   5   49491     656  -2
  -5 -12   1   49491     656   1
  -1  12   4    6675     102  -2
  -4 -12   1    6675     102   1
  -1  12   3    2587      61  -2
  -3 -12   1    2587      61   1
  -1  12   2    1184      52  -2
  -2 -12   1    1184      52   1
  -1  12   1   39355     526  -2
  -1 -12   1   39355     526   1
  -1  12   0    1706      70  -2
   0 -12   1    1706      70   1
  -1  12  -1   27406     413  -2
   1 -12   1   27406     413   1
  -1  12  -2    4173      94  -2
   2 -12   1    4173      94   1
  -1  12  -3    9020     143  -2
   3 -12   1    9020     143   1
  -1  12  -4   11105     192  -2
   4 -12   1   11105     192   1
  -1  12  -5    1768      71  -2
   5 -12   1    1768      71   1
  -1  12  -6    4388      81  -2
   6 -12   1    4388      81   1
  -1  12  -7   19795     394  -2
   7 -12   1   19795     394   1
  -1  12  -8   11073     273  -2
   8 -12   1   11073     273   1
  -1  12  -9    5576     289  -2
   9 -12   1    5576     289   1
  10 -12   1    2243      85   1
  11 -12   1    1839      87   1
 -12 -11   1    6606     345   1
 -11 -11   1     727      54   1
 -10 -11   1    3186      81   1
  -1  11   9    3544      90  -2
  -9 -11   1    3544      90   1
  -1  11   8   10868     146  -2
  -8 -11   1   10868     146   1
  -1  11   7    9569     213  -2
  -7 -11   1    9569     213   1
  -1  11   6   14928     313  -2
  -6 -11   1   14928     313   1
  -1  11   5    9125     196  -2
  -5 -11   1    9125     196   1
  -1  11   4    1389      53  -2
  -4 -11   1    1389      53   1
  -1  11   3     532      45  -2
  -3 -11   1     532      45   1
  -1  11   2    6456     165  -2
  -2 -11   1    6456     165   1
  -1  11   1    6535     272  -2
  -1 -11   1    6535     272   1
  -1  11   0   47326     816  -2
   0 -11   1   47326     816   1
  -1  11  -1  132330    2441  -2
   1 -11   1  132330    2441   1
  -1  11  -2   16572     239  -2
   2 -11   1   16572     239   1
  -1  11  -3   32775     464  -2
   3 -11   1   32775     464   1
  -1  11  -4    5653     219  -2
   4 -11   1    5653     219   1
  -1  11  -5    8064     127  -2
   5 -11   1    8064     127   1
  -1  11  -6    2957      98  -2
   6 -11   1    2957      98   1
  -1  11  -7   42233     584  -2
   7 -11   1   42233     584   1
  -1  11  -8   15569     191  -2
   8 -11   1   15569     191   1
  -1  11  -9    7586     108  -2
   9 -11   1    7586     108   1
  10 -11   1   14643     305   1
  11 -11   1     573      67   1
  12 -11   1     462     106   1
 -13 -10   1   19282     651   1
 -12 -10   1    2158     586   1
 -11 -10   1    4675     485   1
 -10 -10   1    1857      70   1
  -1  10   9    1558      67  -2
  -9 -10   1    1558      67   1
  -1  10   8   24252     452  -2
  -8 -10   1   24252     452   1
  -1  10   7   18047     423  -2
  -7 -10   1   18047     423   1
  -1  10   6   82654    1181  -2
  -6 -10   1   82654    1181   1
  -1  10   5   22889     520  -2
  -5 -10   1   22889     520   1
  -1  10   4   31003    1038  -2
  -4 -10   1   31003    1038   1
  -1  10   3    1814     149  -2
  -3 -10   1    1814     149   1
  -1  10   2    9010     237  -2
  -2 -10   1    9010     237   1
  -1  10   1    9404     227  -2
  -1 -10   1    9404     227   1
  -1  10   0   71239    1669  -2
   0 -10   1   71239    1669   1
  -1  10  -1   14169     312  -2
   1 -10   1   14169     312   1
  -1  10  -2   38645    1008  -2
   2 -10   1   38645    1008   1
  -1  10  -3   26119     970  -2
   3 -10   1   26119     970   1
  -1  10  -4    2612     119  -2
   4 -10   1    2612     119   1
  -1  10  -5   21981     352  -2
   5 -10   1   21981     352   1
  -1  10  -6     762      52  -2
   6 -10   1     762      52   1
  -1  10  -7   16236     206  -2
   7 -10   1   16236     206   1
  -1  10  -8   18614     407  -2
   8 -10   1   18614     407   1
  -1  10  -9   10531     189  -2
   9 -10   1   10531     189   1
  10 -10   1   11767     326   1
  11 -10   1    1127     127   1
  12 -10   1     642      94   1
 -13  -9   1    6713     151   1
 -12  -9   1    3032     231   1
 -11  -9   1   14593     390   1
  -1   9  10    1642      68  -2
 -10  -9   1    1642      68   1
  -1   9   9    3034      75  -2
  -9  -9   1    3034      75   1
  -1   9   8   25149     274  -2
  -8  -9   1   25149     274   1
  -1   9   7   10281     329  -2
  -7  -9   1   10281     329   1
  -1   9   6   43578     539  -2
  -6  -9   1   43578     539   1
  -1   9   5    8859     633  -2
  -5  -9   1    8859     633   1
  -1   9   4    8385     282  -2
  -4  -9   1    8385     282   1
  -1   9   3    1403     123  -2
  -3  -9   1    1403     123   1
  -1   9   2    1179     120  -2
  -2  -9   1    1179     120   1
  -1   9   1   40749     421  -2
  -1  -9   1   40749     421   1
  -1   9   0   11941     300  -2
   0  -9   1   11941     300   1
  -1   9  -1  255458    3745  -2
   1  -9   1  255458    3745   1
  -1   9  -2   11008     461  -2
   2  -9   1   11008     461   1
  -1   9  -3   74997    3675  -2
   3  -9   1   74997    3675   1
  -1   9  -4   18203     531  -2
   4  -9   1   18203     531   1
  -1   9  -5   31002    1156  -2
   5  -9   1   31002    1156   1
  -1   9  -6    1689      63  -2
   6  -9   1    1689      63   1
  -1   9  -7   63972     914  -2
   7  -9   1   63972     914   1
  -1   9  -8   10571     217  -2
   8  -9   1   10571     217   1
  -1   9  -9   45212     651  -2
   9  -9   1   45212     651   1
  10  -9   1    9798     360   1
  11  -9   1    2916     120   1
  12  -9   1     421      54   1
  13  -9   1     327      85   1
 -14  -8   1   10478     494   1
 -13  -8   1   19145     877   1
 -12  -8   1    6686     208   1
 -11  -8   1   16964     540   1
  -1   8  10     530      55  -2
 -10  -8   1     530      55   1
  -1   8   9   16706     347  -2
  -9  -8   1   16706     347   1
  -1   8   8   16681     271  -2
  -8  -8   1   16681     271   1
  -1   8   7   31354     360  -2
  -7  -8   1   31354     360   1
  -1   8   6  241206    3506  -2
  -6  -8   1  241206    3506   1
  -1   8   5   24302     504  -2
  -5  -8   1   24302     504   1
  -1   8   4  144391    1162  -2
  -4  -8   1  144391    1162   1
  -1   8   3    3745     160  -2
  -3  -8   1    3745     160   1
  -1   8   2   40124     454  -2
  -2  -8   1   40124     454   1
  -1   8   1   28874     405  -2
  -1  -8   1   28874     405   1
  -1   8   0  310893    3360  -2
   0  -8   1  310893    3360   1
  -1   8  -1   71375    1314  -2
   1  -8   1   71375    1314   1
  -1   8  -2   15513     696  -2
   2  -8   1   15513     696   1
  -1   8  -3   14123     432  -2
   3  -8   1   14123     432   1
  -1   8  -4   42031     582  -2
   4  -8   1   42031     582   1
  -1   8  -5    1316     126  -2
   5  -8   1    1316     126   1
  -1   8  -6   33340     768  -2
   6  -8   1   33340     768   1
  -1   8  -7   37731     503  -2
   7  -8   1   37731     503   1
  -1   8  -8   18973     252  -2
   8  -8   1   18973     252   1
  -1   8  -9   33545     335  -2
   9  -8   1   33545     335   1
  -1   8 -10    4801     205  -2
  10  -8   1    4801     205   1
  11  -8   1     197      41   1
  12  -8   1     826      52   1
  13  -8   1    2507     113   1
 -14  -7   1    6613     300   1
 -13  -7   1    3107     395   1
 -12  -7   1    9570     204   1
 -11  -7   1   14417     403   1
  -1   7  10    6899     137  -2
 -10  -7   1    6899     137   1
  -1   7   9    9177     173  -2
  -9  -7   1    9177     173   1
  -1   7   8    4384     107  -2
  -8  -7   1    4384     107   1
  -1   7   7   50217    1504  -2
  -7  -7   1   50217    1504   1
  -1   7   6   45078    3855  -2
  -6  -7   1   45078    3855   1
  -1   7   5   44191    1676  -2
  -5  -7   1   44191    1676   1
  -1   7   4   28221     740  -2
  -4  -7   1   28221     740   1
  -1   7   3   16124     533  -2
  -3  -7   1   16124     533   1
  -1   7   2   12560    1214  -2
  -2  -7   1   12560    1214   1
  -1   7   1   76633     899  -2
  -1  -7   1   76633     899   1
  -1   7   0  272455    5482  -2
   0  -7   1  272455    5482   1
  -1   7  -1  170483    2880  -2
   1  -7   1  170483    2880   1
  -1   7  -2  255123    6409  -2
   2  -7   1  255123    6409   1
  -1   7  -3   35882     886  -2
   3  -7   1   35882     886   1
  -1   7  -4    2604     284  -2
   4  -7   1    2604     284   1
  -1   7  -5     485      75  -2
   5  -7   1     485      75   1
  -1   7  -6  107366    3085  -2
   6  -7   1  107366    3085   1
  -1   7  -7   16044     204  -2
   7  -7   1   16044     204   1
  -1   7  -8   54957    1014  -2
   8  -7   1   54957    1014   1
  -1   7  -9   36067     587  -2
   9  -7   1   36067     587   1
  -1   7 -10   10642     495  -2
  10  -7   1   10642     495   1
  11  -7   1    6665     117   1
  12  -7   1     759      48   1
  13  -7   1   10364    1371   1
 -14  -6   1   18553     834   1
 -13  -6   1    4946      86   1
 -12  -6   1   36589     952   1
 -11  -6   1    2472     106   1
  -1   6  10    7668     243  -2
 -10  -6   1    7668     243   1
  -1   6   9    1823      66  -2
  -9  -6   1    1823      66   1
  -1   6   8    8436     274  -2
  -8  -6   1    8436     274   1
  -1   6   7  180641    5940  -2
  -7  -6   1  180641    5940   1
  -1   6   6   20318    1014  -2
  -6  -6   1   20318    1014   1
  -1   6   5  271120    6573  -2
  -5  -6   1  271120    6573   1
  -1   6   4    5858     370  -2
  -4  -6   1    5858     370   1
  -1   6   3    7125     455  -2
  -3  -6   1    7125     455   1
  -1   6   2   22397    1090  -2
  -2  -6   1   22397    1090   1
  -1   6   1  159305    7919  -2
  -1  -6   1  159305    7919   1
  -1   6   0    5133     378  -2
   0  -6   1    5133     378   1
  -1   6  -1  160180    2452  -2
   1  -6   1  160180    2452   1
  -1   6  -2    8839     302  -2
   2  -6   1    8839     302   1
  -1   6  -3   95617    3509  -2
   3  -6   1   95617    3509   1
  -1   6  -4    3141     121  -2
   4  -6   1    3141     121   1
  -1   6  -5    5843     171  -2
   5  -6   1    5843     171   1
  -1   6  -6   26026     844  -2
   6  -6   1   26026     844   1
  -1   6  -7   35268    1144  -2
   7  -6   1   35268    1144   1
  -1   6  -8   30212     369  -2
   8  -6   1   30212     369   1
  -1   6  -9   14715     525  -2
   9  -6   1   14715     525   1
  -1   6 -10   12861     316  -2
  10  -6   1   12861     316   1
  11  -6   1    5943     267   1
  12  -6   1     868      61   1
  13  -6   1    2648     594   1
 -14  -5   1    2972     141   1
 -13  -5   1   10115     251   1
 -12  -5   1   31037     571   1
 -11  -5   1   12600     233   1
  -1   5  10    4542     142  -2
 -10  -5   1    4542     142   1
  -1   5   9    2969      84  -2
  -9  -5   1    2969      84   1
  -1   5   8   16476     766  -2
  -8  -5   1   16476     766   1
  -1   5   7   48242    1123  -2
  -7  -5   1   48242    1123   1
  -1   5   6   75021    4503  -2
  -6  -5   1   75021    4503   1
  -1   5   5   29343     746  -2
  -5  -5   1   29343     746   1
  -1   5   4   17864     492  -2
  -4  -5   1   17864     492   1
  -1   5   3    3147     244  -2
  -3  -5   1    3147     244   1
  -1   5   2   75960    2356  -2
  -2  -5   1   75960    2356   1
  -1   5   1    8296     478  -2
  -1  -5   1    8296     478   1
  -1   5   0  291563    7892  -2
   0  -5   1  291563    7892   1
  -1   5  -1  229070    3153  -2
   1  -5   1  229070    3153   1
  -1   5  -2  133032    2054  -2
   2  -5   1  133032    2054   1
  -1   5  -3   86450    2377  -2
   3  -5   1   86450    2377   1
  -1   5  -4    9702     360  -2
   4  -5   1    9702     360   1
  -1   5  -5    9663     918  -2
   5  -5   1    9663     918   1
  -1   5  -6   17213     798  -2
   6  -5   1   17213     798   1
  -1   5  -7   78477    1818  -2
   7  -5   1   78477    1818   1
  -1   5  -8   44077    1030  -2
   8  -5   1   44077    1030   1
  -1   5  -9   28946     740  -2
   9  -5   1   28946     740   1
  -1   5 -10   26745     410  -2
  10  -5   1   26745     410   1
  11  -5   1    8492     222   1
  12  -5   1    1726      82   1
  13  -5   1    2774     325   1
  14  -5   1    6675     192   1
 -15  -4   1   10024     766   1
 -14  -4   1    2848      81   1
 -13  -4   1   35761    1217   1
 -12  -4   1   18477     320   1
 -11  -4   1   12948     284   1
  -1   4  10    1716      70  -2
 -10  -4   1    1716      70   1
  -1   4   9    2865     279  -2
  -9  -4   1    2865     279   1
  -1   4   8   66721   10261  -2
  -8  -4   1   66721   10261   1
  -1   4   7   56807     857  -2
  -7  -4   1   56807     857   1
  -1   4   6  196713    2169  -2
  -6  -4   1  196713    2169   1
  -1   4   5   65120    1110  -2
  -5  -4   1   65120    1110   1
  -1   4   4    8949     334  -2
  -4  -4   1    8949     334   1
  -1   4   3    3391     163  -2
  -3  -4   1    3391     163   1
  -1   4   2   45421    1513  -2
  -2  -4   1   45421    1513   1
  -1   4   1   31794     911  -2
  -1  -4   1   31794     911   1
  -1   4   0  301236    5515  -2
   0  -4   1  301236    5515   1
  -1   4  -1  215396    1455  -2
   1  -4   1  215396    1455   1
  -1   4  -2   16493     638  -2
   2  -4   1   16493     638   1
  -1   4  -3    5290     218  -2
   3  -4   1    5290     218   1
  -1   4  -4   14688     615  -2
   4  -4   1   14688     615   1
  -1   4  -5   35246     453  -2
   5  -4   1   35246     453   1
  -1   4  -6   11796     256  -2
   6  -4   1   11796     256   1
  -1   4  -7   22264     378  -2
   7  -4   1   22264     378   1
  -1   4  -8   12371     665  -2
   8  -4   1   12371     665   1
  -1   4  -9   29205     430  -2
   9  -4   1   29205     430   1
  -1   4 -10   27346     391  -2
  10  -4   1   27346     391   1
  11  -4   1    6797     199   1
  12  -4   1     185      50   1
  13  -4   1    4501     231   1
  14  -4   1    8423     364   1
 -15  -3   1    1809      86   1
 -14  -3   1    5296     456   1
 -13  -3   1   18082     197   1
 -12  -3   1   11437     978   1
 -11  -3   1   14373     406   1
  -1   3  10     906     132  -2
 -10  -3   1     906     132   1
  -1   3   9    1448      96  -2
  -9  -3   1    1448      96   1
  -1   3   8   47446     845  -2
  -8  -3   1   47446     845   1
  -1   3   7   33545     930  -2
  -7  -3   1   33545     930   1
  -1   3   6  105456    1659  -2
  -6  -3   1  105456    1659   1
  -1   3   5   25890    1868  -2
  -5  -3   1   25890    1868   1
  -1   3   4    3443     139  -2
  -4  -3   1    3443     139   1
  -1   3   3   64792     846  -2
  -3  -3   1   64792     846   1
  -1   3   2    6465     298  -2
  -2  -3   1    6465     298   1
  -1   3   1  109678    1861  -2
  -1  -3   1  109678    1861   1
  -1   3   0   38039     580  -2
   0  -3   1   38039     580   1
  -1   3  -1 1022299   25763  -2
   1  -3   1 1022299   25763   1
  -1   3  -2   20855     454  -2
   2  -3   1   20855     454   1
  -1   3  -3  162966    4848  -2
   3  -3   1  162966    4848   1
  -1   3  -4    3834     108  -2
   4  -3   1    3834     108   1
  -1   3  -5   11588     189  -2
   5  -3   1   11588     189   1
  -1   3  -6    1237     100  -2
   6  -3   1    1237     100   1
  -1   3  -7   47417     967  -2
   7  -3   1   47417     967   1
  -1   3  -8   11458     274  -2
   8  -3   1   11458     274   1
  -1   3  -9   61980    2023  -2
   9  -3   1   61980    2023   1
  -1   3 -10   17025     519  -2
  10  -3   1   17025     519   1
  11  -3   1    8196     696   1
  12  -3   1     379      54   1
  13  -3   1     505      65   1
  14  -3   1   23595     335   1
 -15  -2   1    7564     560   1
 -14  -2   1   10954     463   1
 -13  -2   1   24291     681   1
 -12  -2   1   18553    1347   1
 -11  -2   1   16584    1716   1
  -1   2  10    2458     237  -2
 -10  -2   1    2458     237   1
  -1   2   9    3413     108  -2
  -9  -2   1    3413     108   1
  -1   2   8   72581     657  -2
  -8  -2   1   72581     657   1
  -1   2   7   36691     472  -2
  -7  -2   1   36691     472   1
  -1   2   6  606048    7899  -2
  -6  -2   1  606048    7899   1
  -1   2   5  109427    1996  -2
  -5  -2   1  109427    1996   1
  -1   2   4  314272    3707  -2
  -4  -2   1  314272    3707   1
  -1   2   3   29645     362  -2
  -3  -2   1   29645     362   1
  -1   2   2   10533     239  -2
  -2  -2   1   10533     239   1
  -1   2   1   79246    1046  -2
  -1  -2   1   79246    1046   1
  -1   2   0  723193   23793  -2
   0  -2   1  723193   23793   1
  -1   2  -1    2298     130  -2
   1  -2   1    2298     130   1
  -1   2  -2   47573    1808  -2
   2  -2   1   47573    1808   1
  -1   2  -3   65822    1035  -2
   3  -2   1   65822    1035   1
  -1   2  -4   55750     611  -2
   4  -2   1   55750     611   1
  -1   2  -5     944     100  -2
   5  -2   1     944     100   1
  -1   2  -6   21353     334  -2
   6  -2   1   21353     334   1
  -1   2  -7   31481     357  -2
   7  -2   1   31481     357   1
  -1   2  -8   21257     502  -2
   8  -2   1   21257     502   1
  -1   2  -9   18842     588  -2
   9  -2   1   18842     588   1
  -1   2 -10    3183      97  -2
  10  -2   1    3183      97   1
  11  -2   1    3470     116   1
  12  -2   1     604      66   1
  13  -2   1    4068     167   1
  14  -2   1   12533     255   1
 -15  -1   1    1226     139   1
 -14  -1   1    4546     196   1
 -13  -1   1    8612     606   1
 -12  -1   1   34603    2860   1
 -11  -1   1   13992    1587   1
  -1   1  10   15180     433  -2
 -10  -1   1   15180     433   1
  -1   1   9      78     109  -2
  -9  -1   1      78     109   1
  -1   1   8   11736     344  -2
  -8  -1   1   11736     344   1
  -1   1   7   98548    2155  -2
  -7  -1   1   98548    2155   1
  -1   1   6  185145   11957  -2
  -6  -1   1  185145   11957   1
  -1   1   5  138888    1633  -2
  -5  -1   1  138888    1633   1
  -1   1   4   96666    2329  -2
  -4  -1   1   96666    2329   1
  -1   1   3  348866    3511  -2
  -3  -1   1  348866    3511   1
  -1   1   2    8460     524  -2
  -2  -1   1    8460     524   1
  -1   1   1   44555    3854  -2
  -1  -1   1   44555    3854   1
  -1   1   0  564627   84171  -2
   0  -1   1  564627   84171   1
  -1   1  -1  282784    1982  -2
   1  -1   1  282784    1982   1
  -1   1  -2  653741   17343  -2
   2  -1   1  653741   17343   1
  -1   1  -3   55329    1015  -2
   3  -1   1   55329    1015   1
  -1   1  -4   14535     399  -2
   4  -1   1   14535     399   1
  -1   1  -5    1538     118  -2
   5  -1   1    1538     118   1
  -1   1  -6  234959    2350  -2
   6  -1   1  234959    2350   1
  -1   1  -7   46980     742  -2
   7  -1   1   46980     742   1
  -1   1  -8   94395     753  -2
   8  -1   1   94395     753   1
  -1   1  -9   57238    1216  -2
   9  -1   1   57238    1216   1
  -1   1 -10   28818    1248  -2
  10  -1   1   28818    1248   1
  11  -1   1    4563     208   1
  12  -1   1     996     162   1
  13  -1   1   13154     701   1
  14  -1   1    8465     364   1
 -15   0   1    2309     114   1
 -14   0   1   23396    1322   1
 -13   0   1    1980     364   1
 -12   0   1   66400    2676   1
 -11   0   1    7996     697   1
  -1   0  10   16796     275  -2
 -10   0   1   16796     275   1
  -1   0   9    1086      99  -2
  -9   0   1    1086      99   1
  -1   0   8   17170     335  -2
  -8   0   1   17170     335   1
  -1   0   7  564189    8008  -2
  -7   0   1  564189    8008   1
  -1   0   6   39734    2726  -2
  -6   0   1   39734    2726   1
  -1   0   5 1033622   13480  -2
  -5   0   1 1033622   13480   1
  -1   0   4   19473     288  -2
  -4   0   1   19473     288   1
  -1   0   3   86731     815  -2
  -3   0   1   86731     815   1
  -1   0   2    1376     134  -2
  -2   0   1    1376     134   1
  -1   0   1  278216    4701  -2
  -1   0   1  278216    4701   1
  -1   0   0    1724     146  -2
   0   0   1    1724     146   1
  -1   0  -1  236734    1548  -2
   1   0   1  236734    1548   1
  -1   0  -2    4523     102  -2
   2   0   1    4523     102   1
  -1   0  -3  105300    1224  -2
   3   0   1  105300    1224   1
  -1   0  -4     849      89  -2
   4   0   1     849      89   1
  -1   0  -5   49036     392  -2
   5   0   1   49036     392   1
  -1   0  -6   51082     614  -2
   6   0   1   51082     614   1
  -1   0  -7   35236    3139  -2
   7   0   1   35236    3139   1
  -1   0  -8   52674     840  -2
   8   0   1   52674     840   1
  -1   0  -9   16699     939  -2
   9   0   1   16699     939   1
  -1   0 -10   10207     562  -2
  10   0   1   10207     562   1
  11   0   1    4315     342   1
  12   0   1    6678     159   1
  13   0   1   13266     263   1
  14   0   1    2758     238   1
 -15   1   1    1070      63   1
 -14   1   1    7063     187   1
 -13   1   1    8055    1195   1
 -12   1   1   37355    2178   1
 -11   1   1   13462     878   1
  -1  -1  10   14205     335  -2
 -10   1   1   14205     335   1
  -1  -1   9     143      76  -2
  -9   1   1     143      76   1
  -1  -1   8   15217     235  -2
  -8   1   1   15217     235   1
  -1  -1   7   94835     641  -2
  -7   1   1   94835     641   1
  -1  -1   6  182362    6183  -2
  -6   1   1  182362    6183   1
  -1  -1   5  130032    1093  -2
  -5   1   1  130032    1093   1
  -1  -1   4   95682    1556  -2
  -4   1   1   95682    1556   1
  -1  -1   3  327719    5785  -2
  -3   1   1  327719    5785   1
  -1  -1   2    8878     215  -2
  -2   1   1    8878     215   1
  -1  -1   1   46343    2066  -2
  -1   1   1   46343    2066   1
  -1  -1   0  549017   18728  -2
   0   1   1  549017   18728   1
  -1  -1  -1  298062    7070  -2
   1   1   1  298062    7070   1
  -1  -1  -2  667760   10190  -2
   2   1   1  667760   10190   1
  -1  -1  -3   47254    1413  -2
   3   1   1   47254    1413   1
  -1  -1  -4   13868     399  -2
   4   1   1   13868     399   1
  -1  -1  -5    1461     100  -2
   5   1   1    1461     100   1
  -1  -1  -6  226990    2794  -2
   6   1   1  226990    2794   1
  -1  -1  -7   44123     493  -2
   7   1   1   44123     493   1
  -1  -1  -8   97304    1340  -2
   8   1   1   97304    1340   1
  -1  -1  -9   49904    1273  -2
   9   1   1   49904    1273   1
  -1  -1 -10   30914    1098  -2
  10   1   1   30914    1098   1
  11   1   1    5850     154   1
  12   1   1    1162     155   1
  13   1   1   13840     718   1
  14   1   1   10591     303   1
 -15   2   1    7917     136   1
 -14   2   1    9814     165   1
 -13   2   1   27157     804   1
 -12   2   1   20049    1294   1
 -11   2   1   15539     441   1
  -1  -2  10    3075     278  -2
 -10   2   1    3075     278   1
  -1  -2   9    2430      76  -2
  -9   2   1    2430      76   1
  -1  -2   8   68970     889  -2
  -8   2   1   68970     889   1
  -1  -2   7   34410     745  -2
  -7   2   1   34410     745   1
  -1  -2   6  594309    5039  -2
  -6   2   1  594309    5039   1
  -1  -2   5  104947    1118  -2
  -5   2   1  104947    1118   1
  -1  -2   4  308198    3805  -2
  -4   2   1  308198    3805   1
  -1  -2   3   31374     380  -2
  -3   2   1   31374     380   1
  -1  -2   2   10454     408  -2
  -2   2   1   10454     408   1
  -1  -2   1   77172     935  -2
  -1   2   1   77172     935   1
  -1  -2   0  737905   25539  -2
   0   2   1  737905   25539   1
  -1  -2  -1     583      70  -2
   1   2   1     583      70   1
  -1  -2  -2   49544    2591  -2
   2   2   1   49544    2591   1
  -1  -2  -3   66467     961  -2
   3   2   1   66467     961   1
  -1  -2  -4   50932    1349  -2
   4   2   1   50932    1349   1
  -1  -2  -5     950      69  -2
   5   2   1     950      69   1
  -1  -2  -6   16983     375  -2
   6   2   1   16983     375   1
  -1  -2  -7   31378     504  -2
   7   2   1   31378     504   1
  -1  -2  -8   18128     973  -2
   8   2   1   18128     973   1
  -1  -2  -9   20021     538  -2
   9   2   1   20021     538   1
  -1  -2 -10    2959     160  -2
  10   2   1    2959     160   1
  11   2   1    3541      97   1
  12   2   1     514      58   1
  13   2   1    4091     167   1
  14   2   1   12671     331   1
 -15   3   1    2634      81   1
 -14   3   1    4185     525   1
 -13   3   1   17141     242   1
 -12   3   1   12390     908   1
 -11   3   1   14864     463   1
  -1  -3  10    1664     142  -2
 -10   3   1    1664     142   1
  -1  -3   9    1564      89  -2
  -9   3   1    1564      89   1
  -1  -3   8   44957     458  -2
  -8   3   1   44957     458   1
  -1  -3   7   34099     722  -2
  -7   3   1   34099     722   1
  -1  -3   6  100803    2021  -2
  -6   3   1  100803    2021   1
  -1  -3   5   18011    2628  -2
  -5   3   1   18011    2628   1
  -1  -3   4    3360     133  -2
  -4   3   1    3360     133   1
  -1  -3   3   63363     953  -2
  -3   3   1   63363     953   1
  -1  -3   2    6686     193  -2
  -2   3   1    6686     193   1
  -1  -3   1  107438    4686  -2
  -1   3   1  107438    4686   1
  -1  -3   0   38568    1554  -2
   0   3   1   38568    1554   1
  -1  -3  -1 1029747   27063  -2
   1   3   1 1029747   27063   1
  -1  -3  -2   20509     568  -2
   2   3   1   20509     568   1
  -1  -3  -3  160575    5254  -2
   3   3   1  160575    5254   1
  -1  -3  -4    4518     146  -2
   4   3   1    4518     146   1
  -1  -3  -5    8832     258  -2
   5   3   1    8832     258   1
  -1  -3  -6    1186     102  -2
   6   3   1    1186     102   1
  -1  -3  -7   47441     638  -2
   7   3   1   47441     638   1
  -1  -3  -8   15625     310  -2
   8   3   1   15625     310   1
  -1  -3  -9   57738    2355  -2
   9   3   1   57738    2355   1
  -1  -3 -10   14570     533  -2
  10   3   1   14570     533   1
  11   3   1    8200     632   1
  12   3   1     527      58   1
  13   3   1     375      99   1
  14   3   1   22346     867   1
 -14   4   1    3129     217   1
 -13   4   1   36765    2706   1
 -12   4   1   19299     235   1
 -11   4   1   15503     219   1
  -1  -4  10    2133      72  -2
 -10   4   1    2133      72   1
  -1  -4   9    4196     184  -2
  -9   4   1    4196     184   1
  -1  -4   8   81925    1273  -2
  -8   4   1   81925    1273   1
  -1  -4   7   59840     875  -2
  -7   4   1   59840     875   1
  -1  -4   6  192217    2504  -2
  -6   4   1  192217    2504   1
  -1  -4   5   65128    1840  -2
  -5   4   1   65128    1840   1
  -1  -4   4    9442     173  -2
  -4   4   1    9442     173   1
  -1  -4   3    3073     115  -2
  -3   4   1    3073     115   1
  -1  -4   2   44596    1412  -2
  -2   4   1   44596    1412   1
  -1  -4   1   31845    1224  -2
  -1   4   1   31845    1224   1
  -1  -4   0  324289    9128  -2
   0   4   1  324289    9128   1
  -1  -4  -1  225125    4162  -2
   1   4   1  225125    4162   1
  -1  -4  -2   21899     615  -2
   2   4   1   21899     615   1
  -1  -4  -3    6780     224  -2
   3   4   1    6780     224   1
  -1  -4  -4   16324     457  -2
   4   4   1   16324     457   1
  -1  -4  -5   35199     730  -2
   5   4   1   35199     730   1
  -1  -4  -6    9738     300  -2
   6   4   1    9738     300   1
  -1  -4  -7   18663     362  -2
   7   4   1   18663     362   1
  -1  -4  -8   13736     657  -2
   8   4   1   13736     657   1
  -1  -4  -9   24188     681  -2
   9   4   1   24188     681   1
  -1  -4 -10   28103     254  -2
  10   4   1   28103     254   1
  11   4   1    7172     226   1
  12   4   1     322      65   1
  13   4   1    5187     388   1
  14   4   1   10574     615   1
 -14   5   1    4941     646   1
 -13   5   1   11081     331   1
 -12   5   1   29819    1116   1
 -11   5   1   10597     176   1
  -1  -5  10    3414     102  -2
 -10   5   1    3414     102   1
  -1  -5   9    2736      89  -2
  -9   5   1    2736      89   1
  -1  -5   8   14186     334  -2
  -8   5   1   14186     334   1
  -1  -5   7   43775     655  -2
  -7   5   1   43775     655   1
  -1  -5   6   87457    2961  -2
  -6   5   1   87457    2961   1
  -1  -5   5   29202     541  -2
  -5   5   1   29202     541   1
  -1  -5   4   16929     291  -2
  -4   5   1   16929     291   1
  -1  -5   3    3280     104  -2
  -3   5   1    3280     104   1
  -1  -5   2   76500    1725  -2
  -2   5   1   76500    1725   1
  -1  -5   1    8526     235  -2
  -1   5   1    8526     235   1
  -1  -5   0  308323    9901  -2
   0   5   1  308323    9901   1
  -1  -5  -1  227103    5006  -2
   1   5   1  227103    5006   1
  -1  -5  -2  137142    1023  -2
   2   5   1  137142    1023   1
  -1  -5  -3   87723    1621  -2
   3   5   1   87723    1621   1
  -1  -5  -4    9391     208  -2
   4   5   1    9391     208   1
  -1  -5  -5    9285     180  -2
   5   5   1    9285     180   1
  -1  -5  -6   17676     248  -2
   6   5   1   17676     248   1
  -1  -5  -7   79924     812  -2
   7   5   1   79924     812   1
  -1  -5  -8   44481    1554  -2
   8   5   1   44481    1554   1
  -1  -5  -9   35184     909  -2
   9   5   1   35184     909   1
  -1  -5 -10   26484     698  -2
  10   5   1   26484     698   1
  11   5   1    9166     442   1
  12   5   1    2281     177   1
  13   5   1    3085     960   1
  14   5   1    7456     286   1
 -14   6   1   21498     414   1
 -13   6   1    4640     158   1
 -12   6   1   36721    4138   1
 -11   6   1    2842     115   1
  -1  -6  10    6708     170  -2
 -10   6   1    6708     170   1
  -1  -6   9    2272      83  -2
  -9   6   1    2272      83   1
  -1  -6   8    7988     416  -2
  -8   6   1    7988     416   1
  -1  -6   7  183180    3279  -2
  -7   6   1  183180    3279   1
  -1  -6   6   20127     956  -2
  -6   6   1   20127     956   1
  -1  -6   5  277861    2078  -2
  -5   6   1  277861    2078   1
  -1  -6   4    6926     178  -2
  -4   6   1    6926     178   1
  -1  -6   3    7846     241  -2
  -3   6   1    7846     241   1
  -1  -6   2   22948     622  -2
  -2   6   1   22948     622   1
  -1  -6   1  154103    3558  -2
  -1   6   1  154103    3558   1
  -1  -6   0    5794     843  -2
   0   6   1    5794     843   1
  -1  -6  -1  159324    3604  -2
   1   6   1  159324    3604   1
  -1  -6  -2    6730     147  -2
   2   6   1    6730     147   1
  -1  -6  -3   95428    1559  -2
   3   6   1   95428    1559   1
  -1  -6  -4    4466     107  -2
   4   6   1    4466     107   1
  -1  -6  -5    4863     129  -2
   5   6   1    4863     129   1
  -1  -6  -6   22466     595  -2
   6   6   1   22466     595   1
  -1  -6  -7   38995     510  -2
   7   6   1   38995     510   1
  -1  -6  -8   26750     852  -2
   8   6   1   26750     852   1
  -1  -6  -9   16062     933  -2
   9   6   1   16062     933   1
  -1  -6 -10   10948     384  -2
  10   6   1   10948     384   1
  11   6   1    6833     568   1
  12   6   1    1193     133   1
  13   6   1    3149     530   1
  14   6   1     731     116   1
 -13   7   1     947    1756   1
 -12   7   1   11044     332   1
 -11   7   1   13537     665   1
  -1  -7  10    6810     170  -2
 -10   7   1    6810     170   1
  -1  -7   9    7941     149  -2
  -9   7   1    7941     149   1
  -1  -7   8    4323     163  -2
  -8   7   1    4323     163   1
  -1  -7   7   52806     820  -2
  -7   7   1   52806     820   1
  -1  -7   6   54818    3549  -2
  -6   7   1   54818    3549   1
  -1  -7   5   43971     502  -2
  -5   7   1   43971     502   1
  -1  -7   4   28480     494  -2
  -4   7   1   28480     494   1
  -1  -7   3   17889     378  -2
  -3   7   1   17889     378   1
  -1  -7   2   13244     222  -2
  -2   7   1   13244     222   1
  -1  -7   1   74080     817  -2
  -1   7   1   74080     817   1
  -1  -7   0  261953    3571  -2
   0   7   1  261953    3571   1
  -1  -7  -1  160635    2104  -2
   1   7   1  160635    2104   1
  -1  -7  -2  245006    3571  -2
   2   7   1  245006    3571   1
  -1  -7  -3   32515     647  -2
   3   7   1   32515     647   1
  -1  -7  -4    3521     293  -2
   4   7   1    3521     293   1
  -1  -7  -5     712      86  -2
   5   7   1     712      86   1
  -1  -7  -6  113354    3257  -2
   6   7   1  113354    3257   1
  -1  -7  -7   15666     314  -2
   7   7   1   15666     314   1
  -1  -7  -8   48932    3132  -2
   8   7   1   48932    3132   1
  -1  -7  -9   33862     746  -2
   9   7   1   33862     746   1
  -1  -7 -10   12072     502  -2
  10   7   1   12072     502   1
  11   7   1    6121     178   1
  12   7   1     958     127   1
  13   7   1   13178     206   1
 -13   8   1   21485     451   1
 -12   8   1    7041     235   1
 -11   8   1   17514     878   1
  -1  -8  10     686      81  -2
 -10   8   1     686      81   1
  -1  -8   9   16865     494  -2
  -9   8   1   16865     494   1
  -1  -8   8   18613     423  -2
  -8   8   1   18613     423   1
  -1  -8   7   27690     682  -2
  -7   8   1   27690     682   1
  -1  -8   6  239476    2807  -2
  -6   8   1  239476    2807   1
  -1  -8   5   26514     372  -2
  -5   8   1   26514     372   1
  -1  -8   4  143861    1183  -2
  -4   8   1  143861    1183   1
  -1  -8   3    4058     130  -2
  -3   8   1    4058     130   1
  -1  -8   2   37044     413  -2
  -2   8   1   37044     413   1
  -1  -8   1   27689     395  -2
  -1   8   1   27689     395   1
  -1  -8   0  317854    3015  -2
   0   8   1  317854    3015   1
  -1  -8  -1   68636    1201  -2
   1   8   1   68636    1201   1
  -1  -8  -2   18224     478  -2
   2   8   1   18224     478   1
  -1  -8  -3   14881     289  -2
   3   8   1   14881     289   1
  -1  -8  -4   34050    1137  -2
   4   8   1   34050    1137   1
  -1  -8  -5     956     104  -2
   5   8   1     956     104   1
  -1  -8  -6   34624     561  -2
   6   8   1   34624     561   1
  -1  -8  -7   38306     516  -2
   7   8   1   38306     516   1
  -1  -8  -8   20295     748  -2
   8   8   1   20295     748   1
  -1  -8  -9   33286     411  -2
   9   8   1   33286     411   1
  -1  -8 -10    7103     615  -2
  10   8   1    7103     615   1
  11   8   1     307      75   1
  12   8   1     886      99   1
  13   8   1    2714     309   1
 -12   9   1    4129     171   1
 -11   9   1   15245     548   1
  -1  -9  10    1321      88  -2
 -10   9   1    1321      88   1
  -1  -9   9    3345     125  -2
  -9   9   1    3345     125   1
  -1  -9   8   20749     397  -2
  -8   9   1   20749     397   1
  -1  -9   7   10942     771  -2
  -7   9   1   10942     771   1
  -1  -9   6   42892     597  -2
  -6   9   1   42892     597   1
  -1  -9   5   13293    1069  -2
  -5   9   1   13293    1069   1
  -1  -9   4    7662     293  -2
  -4   9   1    7662     293   1
  -1  -9   3    1259      96  -2
  -3   9   1    1259      96   1
  -1  -9   2    1352     101  -2
  -2   9   1    1352     101   1
  -1  -9   1   39342     527  -2
  -1   9   1   39342     527   1
  -1  -9   0    9810     193  -2
   0   9   1    9810     193   1
  -1  -9  -1  252326    3147  -2
   1   9   1  252326    3147   1
  -1  -9  -2   10549     327  -2
   2   9   1   10549     327   1
  -1  -9  -3   65649     997  -2
   3   9   1   65649     997   1
  -1  -9  -4   16620     440  -2
   4   9   1   16620     440   1
  -1  -9  -5   32991     778  -2
   5   9   1   32991     778   1
  -1  -9  -6    1388      85  -2
   6   9   1    1388      85   1
  -1  -9  -7   62647    3625  -2
   7   9   1   62647    3625   1
  -1  -9  -8   11402     439  -2
   8   9   1   11402     439   1
  -1  -9  -9   44836    1286  -2
   9   9   1   44836    1286   1
  10   9   1    9945     686   1
  11   9   1    2767     123   1
  12   9   1     647      59   1
  13   9   1     740      78   1
 -12  10   1    4042     149   1
 -11  10   1    6437     569   1
 -10  10   1    2030      98   1
  -1 -10   9    1936     172  -2
  -9  10   1    1936     172   1
  -1 -10   8   26431     524  -2
  -8  10   1   26431     524   1
  -1 -10   7   17669     298  -2
  -7  10   1   17669     298   1
  -1 -10   6   80314    1357  -2
  -6  10   1   80314    1357   1
  -1 -10   5   22572     689  -2
  -5  10   1   22572     689   1
  -1 -10   4   30527     547  -2
  -4  10   1   30527     547   1
  -1 -10   3    1602     105  -2
  -3  10   1    1602     105   1
  -1 -10   2    8328     218  -2
  -2  10   1    8328     218   1
  -1 -10   1    9427     363  -2
  -1  10   1    9427     363   1
  -1 -10   0   76151    1094  -2
   0  10   1   76151    1094   1
  -1 -10  -1   13438     253  -2
   1  10   1   13438     253   1
  -1 -10  -2   35475     504  -2
   2  10   1   35475     504   1
  -1 -10  -3   21720     791  -2
   3  10   1   21720     791   1
  -1 -10  -4    4548     420  -2
   4  10   1    4548     420   1
  -1 -10  -5   21049     547  -2
   5  10   1   21049     547   1
  -1 -10  -6    1088      96  -2
   6  10   1    1088      96   1
  -1 -10  -7   16623     341  -2
   7  10   1   16623     341   1
  -1 -10  -8   19708    1249  -2
   8  10   1   19708    1249   1
  -1 -10  -9    9828     322  -2
   9  10   1    9828     322   1
  10  10   1   14279     550   1
  11  10   1    1633     403   1
  12  10   1     957     161   1
 -12  11   1    6660     157   1
 -11  11   1    1008      86   1
 -10  11   1    2690     101   1
  -1 -11   9    4601     272  -2
  -9  11   1    4601     272   1
  -1 -11   8   11343     251  -2
  -8  11   1   11343     251   1
  -1 -11   7    9023     385  -2
  -7  11   1    9023     385   1
  -1 -11   6   17871     597  -2
  -6  11   1   17871     597   1
  -1 -11   5    8197     421  -2
  -5  11   1    8197     421   1
  -1 -11   4    1396     166  -2
  -4  11   1    1396     166   1
  -1 -11   3     374     106  -2
  -3  11   1     374     106   1
  -1 -11   2    7193     226  -2
  -2  11   1    7193     226   1
  -1 -11   1    6445     188  -2
  -1  11   1    6445     188   1
  -1 -11   0   44219     446  -2
   0  11   1   44219     446   1
  -1 -11  -1  130010    1581  -2
   1  11   1  130010    1581   1
  -1 -11  -2   16974     363  -2
   2  11   1   16974     363   1
  -1 -11  -3   31145     647  -2
   3  11   1   31145     647   1
  -1 -11  -4    4255     385  -2
   4  11   1    4255     385   1
  -1 -11  -5    7412     452  -2
   5  11   1    7412     452   1
  -1 -11  -6    2899     165  -2
   6  11   1    2899     165   1
  -1 -11  -7   39059     689  -2
   7  11   1   39059     689   1
  -1 -11  -8   16984     479  -2
   8  11   1   16984     479   1
  -1 -11  -9    9736     388  -2
   9  11   1    9736     388   1
  10  11   1   14646     248   1
  11  11   1     603      73   1
  12  11   1     793      71   1
 -11  12   1    1412      75   1
 -10  12   1     348      54   1
  -1 -12   9    5569     274  -2
  -9  12   1    5569     274   1
  -1 -12   8    5588     259  -2
  -8  12   1    5588     259   1
  -1 -12   7   32074     848  -2
  -7  12   1   32074     848   1
  -1 -12   6    1373     100  -2
  -6  12   1    1373     100   1
  -1 -12   5   48268     591  -2
  -5  12   1   48268     591   1
  -1 -12   4    6186     294  -2
  -4  12   1    6186     294   1
  -1 -12   3    3301     237  -2
  -3  12   1    3301     237   1
  -1 -12   2    2235     142  -2
  -2  12   1    2235     142   1
  -1 -12   1   38670     589  -2
  -1  12   1   38670     589   1
  -1 -12   0    1995     126  -2
   0  12   1    1995     126   1
  -1 -12  -1   28892     419  -2
   1  12   1   28892     419   1
  -1 -12  -2    4265     154  -2
   2  12   1    4265     154   1
  -1 -12  -3   10007     346  -2
   3  12   1   10007     346   1
  -1 -12  -4   10106     332  -2
   4  12   1   10106     332   1
  -1 -12  -5    1190     151  -2
   5  12   1    1190     151   1
  -1 -12  -6    4264     142  -2
   6  12   1    4264     142   1
  -1 -12  -7   20848    1493  -2
   7  12   1   20848    1493   1
  -1 -12  -8   12317     746  -2
   8  12   1   12317     746   1
  -1 -12  -9    7288     598  -2
   9  12   1    7288     598   1
  10  12   1    2411     198   1
  11  12   1    2103     335   1
 -11  13   1    1505      96   1
 -10  13   1    1715     145   1
  -1 -13   9    1348      68  -2
  -9  13   1    1348      68   1
  -1 -13   8    2299     264  -2
  -8  13   1    2299     264   1
  -1 -13   7   14141     498  -2
  -7  13   1   14141     498   1
  -1 -13   6    5920     280  -2
  -6  13   1    5920     280   1
  -1 -13   5    5433     216  -2
  -5  13   1    5433     216   1
  -1 -13   4    1013     118  -2
  -4  13   1    1013     118   1
  -1 -13   3     809     133  -2
  -3  13   1     809     133   1
  -1 -13   2    7365     199  -2
  -2  13   1    7365     199   1
  -1 -13   1   10557     247  -2
  -1  13   1   10557     247   1
  -1 -13   0   25739     344  -2
   0  13   1   25739     344   1
  -1 -13  -1    9309     225  -2
   1  13   1    9309     225   1
  -1 -13  -2   75239    2759  -2
   2  13   1   75239    2759   1
  -1 -13  -3    1152     120  -2
   3  13   1    1152     120   1
  -1 -13  -4    3215     210  -2
   4  13   1    3215     210   1
  -1 -13  -5     371     110  -2
   5  13   1     371     110   1
  -1 -13  -6   31666    1468  -2
   6  13   1   31666    1468   1
  -1 -13  -7    3782     581  -2
   7  13   1    3782     581   1
  -1 -13  -8   27394     797  -2
   8  13   1   27394     797   1
  -1 -13  -9   11608     885  -2
   9  13   1   11608     885   1
  10  13   1    2663     282   1
 -10  14   1     117      40   1
  -9  14   1    2245     104   1
  -1 -14   8    5868     656  -2
  -8  14   1    5868     656   1
  -1 -14   7   13238     837  -2
  -7  14   1   13238     837   1
  -1 -14   6   21494     904  -2
  -6  14   1   21494     904   1
  -1 -14   5    7628     273  -2
  -5  14   1    7628     273   1
  -1 -14   4   10835     387  -2
  -4  14   1   10835     387   1
  -1 -14   3     342      72  -2
  -3  14   1     342      72   1
  -1 -14   2    2557     139  -2
  -2  14   1    2557     139   1
  -1 -14   1    2067     110  -2
  -1  14   1    2067     110   1
  -1 -14   0   10291     259  -2
   0  14   1   10291     259   1
  -1 -14  -1    5112     169  -2
   1  14   1    5112     169   1
  -1 -14  -2    5417     188  -2
   2  14   1    5417     188   1
  -1 -14  -3    2208     293  -2
   3  14   1    2208     293   1
  -1 -14  -4    3085     167  -2
   4  14   1    3085     167   1
  -1 -14  -5    6399     248  -2
   5  14   1    6399     248   1
  -1 -14  -6    4585     520  -2
   6  14   1    4585     520   1
  -1 -14  -7    6693     960  -2
   7  14   1    6693     960   1
  -1 -14  -8    8348     640  -2
   8  14   1    8348     640   1
   9  14   1   10764    1903   1
  10  14   1    2231     829   1
  -9  15   1     522      59   1
  -1 -15   8    4425     303  -2
  -8  15   1    4425     303   1
  -1 -15   7    2792     496  -2
  -7  15   1    2792     496   1
  -1 -15   6    7165     828  -2
  -6  15   1    7165     828   1
  -1 -15   5    1390     128  -2
  -5  15   1    1390     128   1
  -1 -15   4    2463     196  -2
  -4  15   1    2463     196   1
  -1 -15   3    1269     121  -2
  -3  15   1    1269     121   1
  -1 -15   2    2524     148  -2
  -2  15   1    2524     148   1
  -1 -15   1    7602     222  -2
  -1  15   1    7602     222   1
  -1 -15   0     306      98  -2
   0  15   1     306      98   1
  -1 -15  -1   40610     998  -2
   1  15   1   40610     998   1
  -1 -15  -2    1826     155  -2
   2  15   1    1826     155   1
  -1 -15  -3   11208     413  -2
   3  15   1   11208     413   1
  -1 -15  -4    1390      89  -2
   4  15   1    1390      89   1
  -1 -15  -5    3670     333  -2
   5  15   1    3670     333   1
  -1 -15  -6    1459     249  -2
   6  15   1    1459     249   1
  -1 -15  -7   20990     756  -2
   7  15   1   20990     756   1
  -1 -15  -8    6105     196  -2
   8  15   1    6105     196   1
  -8  16   1    7851     273   1
  -1 -16   7    3285     160  -2
  -7  16   1    3285     160   1
  -1 -16   6   14447    3506  -2
  -6  16   1   14447    3506   1
  -1 -16   5    4285     287  -2
  -5  16   1    4285     287   1
  -1 -16   4    6325     488  -2
  -4  16   1    6325     488   1
  -1 -16   3    1320     125  -2
  -3  16   1    1320     125   1
  -1 -16   2     980      89  -2
  -2  16   1     980      89   1
  -1 -16   1    1288      99  -2
  -1  16   1    1288      99   1
  -1 -16   0   13925     323  -2
   0  16   1   13925     323   1
  -1 -16  -1     147      93  -2
   1  16   1     147      93   1
  -1 -16  -2    3292     263  -2
   2  16   1    3292     263   1
  -1 -16  -3    2672     142  -2
   3  16   1    2672     142   1
  -1 -16  -4    1808     251  -2
   4  16   1    1808     251   1
  -1 -16  -5    1520     115  -2
   5  16   1    1520     115   1
  -1 -16  -6     428      53  -2
   6  16   1     428      53   1
  -1 -16  -7    6847     606  -2
   7  16   1    6847     606   1
  -1 -17   6    2418     192  -2
  -6  17   1    2418     192   1
  -1 -17   5    1455     167  -2
  -5  17   1    1455     167   1
  -1 -17   4     230     100  -2
  -4  17   1     230     100   1
  -1 -17   3     453      83  -2
  -3  17   1     453      83   1
  -1 -17   2    1267     127  -2
  -2  17   1    1267     127   1
  -1 -17   1      63      92  -2
  -1  17   1      63      92   1
  -1 -17   0    6530     282  -2
   0  17   1    6530     282   1
  -1 -17  -1    4997     252  -2
   1  17   1    4997     252   1
  -1 -17  -2    4942     324  -2
   2  17   1    4942     324   1
  -1 -17  -3    8809     838  -2
   3  17   1    8809     838   1
  -1 -17  -4     436     134  -2
   4  17   1     436     134   1
  -1 -17  -5     872     120  -2
   5  17   1     872     120   1
  -1 -17  -6    2312     159  -2
   6  17   1    2312     159   1
  -1 -18   5    6009     239  -2
  -5  18   1    6009     239   1
  -1 -18   4     401     109  -2
  -4  18   1     401     109   1
  -1 -18   3    1053     155  -2
  -3  18   1    1053     155   1
  -1 -18  -1    4472     229  -2
   1  18   1    4472     229   1
  -1 -18  -2     511     113  -2
   2  18   1     511     113   1
  -1 -18  -3    2058     164  -2
   3  18   1    2058     164   1
  -1 -18  -4    1306     132  -2
   4  18   1    1306     132   1
  -2  19   0      22      46  -2
   0 -19   2      22      46   1
  -2  18   5    3259     140  -2
  -5 -18   2    3259     140   1
  -2  18   4    4931     442  -2
  -4 -18   2    4931     442   1
  -2  18   3     217      51  -2
  -3 -18   2     217      51   1
  -2  18   2     836      68  -2
  -2 -18   2     836      68   1
  -2  18   1    1615     102  -2
  -1 -18   2    1615     102   1
  -2  18   0     682      82  -2
   0 -18   2     682      82   1
  -2  18  -1      20      27  -2
   1 -18   2      20      27   1
  -2  18  -2    2455     119  -2
   2 -18   2    2455     119   1
  -2  18  -3    3650     178  -2
   3 -18   2    3650     178   1
  -2  18  -4    1941     138  -2
   4 -18   2    1941     138   1
  -2  17   7    1859     128  -2
  -7 -17   2    1859     128   1
  -2  17   6    3847     127  -2
  -6 -17   2    3847     127   1
  -2  17   5    7032     174  -2
  -5 -17   2    7032     174   1
  -2  17   4    4781     117  -2
  -4 -17   2    4781     117   1
  -2  17   3    2548      69  -2
  -3 -17   2    2548      69   1
  -2  17   2    1407      91  -2
  -2 -17   2    1407      91   1
  -2  17   1     398     100  -2
  -1 -17   2     398     100   1
  -2  17   0    8336     513  -2
   0 -17   2    8336     513   1
  -2  17  -1    7895     576  -2
   1 -17   2    7895     576   1
  -2  17  -2   21403     935  -2
   2 -17   2   21403     935   1
  -2  17  -3    9236     302  -2
   3 -17   2    9236     302   1
  -2  17  -4     908      54  -2
   4 -17   2     908      54   1
  -2  17  -5     559      42  -2
   5 -17   2     559      42   1
  -2  17  -6    2903     110  -2
   6 -17   2    2903     110   1
  -8 -16   2     341      77   1
  -2  16   7    2879     130  -2
  -7 -16   2    2879     130   1
  -2  16   6    2161      71  -2
  -6 -16   2    2161      71   1
  -2  16   5   10749     458  -2
  -5 -16   2   10749     458   1
  -2  16   4    1260      57  -2
  -4 -16   2    1260      57   1
  -2  16   3    1816      92  -2
  -3 -16   2    1816      92   1
  -2  16   2     579      51  -2
  -2 -16   2     579      51   1
  -2  16   1     706      53  -2
  -1 -16   2     706      53   1
  -2  16   0    3094      96  -2
   0 -16   2    3094      96   1
  -2  16  -1     790      51  -2
   1 -16   2     790      51   1
  -2  16  -2    1459      66  -2
   2 -16   2    1459      66   1
  -2  16  -3   11739    1081  -2
   3 -16   2   11739    1081   1
  -2  16  -4     553     139  -2
   4 -16   2     553     139   1
  -2  16  -5    1216      66  -2
   5 -16   2    1216      66   1
  -2  16  -6     566      72  -2
   6 -16   2     566      72   1
  -2  16  -7    6279     231  -2
   7 -16   2    6279     231   1
  -9 -15   2      81      39   1
  -2  15   8    4369     201  -2
  -8 -15   2    4369     201   1
  -2  15   7    4609     164  -2
  -7 -15   2    4609     164   1
  -2  15   6    7695     156  -2
  -6 -15   2    7695     156   1
  -2  15   5    4263     115  -2
  -5 -15   2    4263     115   1
  -2  15   4   21975     536  -2
  -4 -15   2   21975     536   1
  -2  15   3    1866      79  -2
  -3 -15   2    1866      79   1
  -2  15   2     292      44  -2
  -2 -15   2     292      44   1
  -2  15   1     263      39  -2
  -1 -15   2     263      39   1
  -2  15   0   31982     695  -2
   0 -15   2   31982     695   1
  -2  15  -1    4402     103  -2
   1 -15   2    4402     103   1
  -2  15  -2   40479     845  -2
   2 -15   2   40479     845   1
  -2  15  -3    1735      87  -2
   3 -15   2    1735      87   1
  -2  15  -4    4550     118  -2
   4 -15   2    4550     118   1
  -2  15  -5    1613      63  -2
   5 -15   2    1613      63   1
  -2  15  -6     310      38  -2
   6 -15   2     310      38   1
  -2  15  -7    2038     278  -2
   7 -15   2    2038     278   1
  -2  15  -8     822      85  -2
   8 -15   2     822      85   1
 -10 -14   2     475      61   1
  -2  14   9     571      44  -2
  -9 -14   2     571      44   1
  -2  14   8     682      46  -2
  -8 -14   2     682      46   1
  -2  14   7    7185     237  -2
  -7 -14   2    7185     237   1
  -2  14   6    7167     213  -2
  -6 -14   2    7167     213   1
  -2  14   5    5900     136  -2
  -5 -14   2    5900     136   1
  -2  14   4   12829     310  -2
  -4 -14   2   12829     310   1
  -2  14   3    6949     126  -2
  -3 -14   2    6949     126   1
  -2  14   2    1070      57  -2
  -2 -14   2    1070      57   1
  -2  14   1     464      47  -2
  -1 -14   2     464      47   1
  -2  14   0    4158      91  -2
   0 -14   2    4158      91   1
  -2  14  -1    4070     104  -2
   1 -14   2    4070     104   1
  -2  14  -2   14716     273  -2
   2 -14   2   14716     273   1
  -2  14  -3    6817     267  -2
   3 -14   2    6817     267   1
  -2  14  -4   11682     278  -2
   4 -14   2   11682     278   1
  -2  14  -5     589      55  -2
   5 -14   2     589      55   1
  -2  14  -6    3370     162  -2
   6 -14   2    3370     162   1
  -2  14  -7    7939     295  -2
   7 -14   2    7939     295   1
  -2  14  -8   14560     176  -2
   8 -14   2   14560     176   1
   9 -14   2    8224     608   1
 -11 -13   2    2313     175   1
 -10 -13   2    3821     172   1
  -2  13   9     134      32  -2
  -9 -13   2     134      32   1
  -2  13   8    3637      88  -2
  -8 -13   2    3637      88   1
  -2  13   7   12484     163  -2
  -7 -13   2   12484     163   1
  -2  13   6   10339     138  -2
  -6 -13   2   10339     138   1
  -2  13   5   38960     476  -2
  -5 -13   2   38960     476   1
  -2  13   4    4450      87  -2
  -4 -13   2    4450      87   1
  -2  13   3   19261     221  -2
  -3 -13   2   19261     221   1
  -2  13   2    1632      61  -2
  -2 -13   2    1632      61   1
  -2  13   1    7744     165  -2
  -1 -13   2    7744     165   1
  -2  13   0     666      52  -2
   0 -13   2     666      52   1
  -2  13  -1   86664    1280  -2
   1 -13   2   86664    1280   1
  -2  13  -2    2500      79  -2
   2 -13   2    2500      79   1
  -2  13  -3   63599     912  -2
   3 -13   2   63599     912   1
  -2  13  -4    7639     120  -2
   4 -13   2    7639     120   1
  -2  13  -5    1754      81  -2
   5 -13   2    1754      81   1
  -2  13  -6    4465      93  -2
   6 -13   2    4465      93   1
  -2  13  -7    2392     108  -2
   7 -13   2    2392     108   1
  -2  13  -8    8208     251  -2
   8 -13   2    8208     251   1
  -2  13  -9    2365     381  -2
   9 -13   2    2365     381   1
  10 -13   2    8797     351   1
 -12 -12   2    7375     225   1
 -11 -12   2     480      96   1
 -10 -12   2    4303     139   1
  -2  12   9     956      49  -2
  -9 -12   2     956      49   1
  -2  12   8    1306      54  -2
  -8 -12   2    1306      54   1
  -2  12   7    1858      66  -2
  -7 -12   2    1858      66   1
  -2  12   6   23541     515  -2
  -6 -12   2   23541     515   1
  -2  12   5   10494     157  -2
  -5 -12   2   10494     157   1
  -2  12   4   15452     297  -2
  -4 -12   2   15452     297   1
  -2  12   3    2093      77  -2
  -3 -12   2    2093      77   1
  -2  12   2    1190      48  -2
  -2 -12   2    1190      48   1
  -2  12   1   15853     238  -2
  -1 -12   2   15853     238   1
  -2  12   0    3141      86  -2
   0 -12   2    3141      86   1
  -2  12  -1     835      54  -2
   1 -12   2     835      54   1
  -2  12  -2   17352     307  -2
   2 -12   2   17352     307   1
  -2  12  -3   34184     787  -2
   3 -12   2   34184     787   1
  -2  12  -4    5348     177  -2
   4 -12   2    5348     177   1
  -2  12  -5     275      53  -2
   5 -12   2     275      53   1
  -2  12  -6    1227      63  -2
   6 -12   2    1227      63   1
  -2  12  -7   14652     377  -2
   7 -12   2   14652     377   1
  -2  12  -8   24443     492  -2
   8 -12   2   24443     492   1
  -2  12  -9    5180     141  -2
   9 -12   2    5180     141   1
  10 -12   2   17788     660   1
  11 -12   2    1096      91   1
 -12 -11   2    9585     334   1
 -11 -11   2    7532     266   1
 -10 -11   2    5706     135   1
  -2  11   9     625      53  -2
  -9 -11   2     625      53   1
  -2  11   8    9068     155  -2
  -8 -11   2    9068     155   1
  -2  11   7    7181     166  -2
  -7 -11   2    7181     166   1
  -2  11   6   24642     228  -2
  -6 -11   2   24642     228   1
  -2  11   5   38231     695  -2
  -5 -11   2   38231     695   1
  -2  11   4   48916     872  -2
  -4 -11   2   48916     872   1
  -2  11   3    6656     170  -2
  -3 -11   2    6656     170   1
  -2  11   2    1600      77  -2
  -2 -11   2    1600      77   1
  -2  11   1   10998     281  -2
  -1 -11   2   10998     281   1
  -2  11   0   44554     778  -2
   0 -11   2   44554     778   1
  -2  11  -1   29081     429  -2
   1 -11   2   29081     429   1
  -2  11  -2   88920    1219  -2
   2 -11   2   88920    1219   1
  -2  11  -3   14957     259  -2
   3 -11   2   14957     259   1
  -2  11  -4   11842     188  -2
   4 -11   2   11842     188   1
  -2  11  -5    9912     137  -2
   5 -11   2    9912     137   1
  -2  11  -6    2445      72  -2
   6 -11   2    2445      72   1
  -2  11  -7    4423      85  -2
   7 -11   2    4423      85   1
  -2  11  -8    3462      81  -2
   8 -11   2    3462      81   1
  -2  11  -9   13539     331  -2
   9 -11   2   13539     331   1
  10 -11   2    8022     345   1
  11 -11   2    1982     135   1
 -13 -10   2    4927     265   1
 -12 -10   2    2582      99   1
 -11 -10   2   14274     349   1
  -2  10  10    3824     130  -2
 -10 -10   2    3824     130   1
  -2  10   9    2692      77  -2
  -9 -10   2    2692      77   1
  -2  10   8    2710      77  -2
  -8 -10   2    2710      77   1
  -2  10   7   27347     385  -2
  -7 -10   2   27347     385   1
  -2  10   6   24135     280  -2
  -6 -10   2   24135     280   1
  -2  10   5   56470     893  -2
  -5 -10   2   56470     893   1
  -2  10   4   12676     210  -2
  -4 -10   2   12676     210   1
  -2  10   3   15409     417  -2
  -3 -10   2   15409     417   1
  -2  10   2    6789     210  -2
  -2 -10   2    6789     210   1
  -2  10   1    1666     125  -2
  -1 -10   2    1666     125   1
  -2  10   0   12338     278  -2
   0 -10   2   12338     278   1
  -2  10  -1    7501     294  -2
   1 -10   2    7501     294   1
  -2  10  -2    4810     204  -2
   2 -10   2    4810     204   1
  -2  10  -3   54478    4505  -2
   3 -10   2   54478    4505   1
  -2  10  -4    1480      54  -2
   4 -10   2    1480      54   1
  -2  10  -5    5164      99  -2
   5 -10   2    5164      99   1
  -2  10  -6    1981      64  -2
   6 -10   2    1981      64   1
  -2  10  -7   25041     331  -2
   7 -10   2   25041     331   1
  -2  10  -8     574      46  -2
   8 -10   2     574      46   1
  -2  10  -9   46518     508  -2
   9 -10   2   46518     508   1
  10 -10   2    7324     208   1
  11 -10   2    3952     312   1
  12 -10   2    2973     146   1
 -13  -9   2   13612     188   1
 -12  -9   2    1786     167   1
 -11  -9   2   38199     608   1
  -2   9  10    1076      62  -2
 -10  -9   2    1076      62   1
  -2   9   9    1267      57  -2
  -9  -9   2    1267      57   1
  -2   9   8    1893      62  -2
  -8  -9   2    1893      62   1
  -2   9   7   23719     249  -2
  -7  -9   2   23719     249   1
  -2   9   6   65414    1754  -2
  -6  -9   2   65414    1754   1
  -2   9   5   27750     811  -2
  -5  -9   2   27750     811   1
  -2   9   4  135736    4203  -2
  -4  -9   2  135736    4203   1
  -2   9   3    6540     266  -2
  -3  -9   2    6540     266   1
  -2   9   2    2370     119  -2
  -2  -9   2    2370     119   1
  -2   9   1     360      72  -2
  -1  -9   2     360      72   1
  -2   9   0   97324    1790  -2
   0  -9   2   97324    1790   1
  -2   9  -1   20994     423  -2
   1  -9   2   20994     423   1
  -2   9  -2  115041    2119  -2
   2  -9   2  115041    2119   1
  -2   9  -3    8533     598  -2
   3  -9   2    8533     598   1
  -2   9  -4   47138    1081  -2
   4  -9   2   47138    1081   1
  -2   9  -5   18853     327  -2
   5  -9   2   18853     327   1
  -2   9  -6    3879      79  -2
   6  -9   2    3879      79   1
  -2   9  -7    7270     115  -2
   7  -9   2    7270     115   1
  -2   9  -8    2128      69  -2
   8  -9   2    2128      69   1
  -2   9  -9   28571     399  -2
   9  -9   2   28571     399   1
  10  -9   2    3173     234   1
  11  -9   2    4241     130   1
  12  -9   2    1857     104   1
 -14  -8   2    1887     113   1
 -13  -8   2    9570     150   1
 -12  -8   2   13625     802   1
 -11  -8   2   15682     547   1
  -2   8  10    4175      97  -2
 -10  -8   2    4175      97   1
  -2   8   9    2814      76  -2
  -9  -8   2    2814      76   1
  -2   8   8    3542      78  -2
  -8  -8   2    3542      78   1
  -2   8   7   33744     318  -2
  -7  -8   2   33744     318   1
  -2   8   6   40849     880  -2
  -6  -8   2   40849     880   1
  -2   8   5   81416    3465  -2
  -5  -8   2   81416    3465   1
  -2   8   4   60049    2306  -2
  -4  -8   2   60049    2306   1
  -2   8   3   21082     338  -2
  -3  -8   2   21082     338   1
  -2   8   2    1744     110  -2
  -2  -8   2    1744     110   1
  -2   8   1   37734     555  -2
  -1  -8   2   37734     555   1
  -2   8   0   11905     301  -2
   0  -8   2   11905     301   1
  -2   8  -1   62164    1926  -2
   1  -8   2   62164    1926   1
  -2   8  -2  138741    6631  -2
   2  -8   2  138741    6631   1
  -2   8  -3   11407    1029  -2
   3  -8   2   11407    1029   1
  -2   8  -4   44120    1910  -2
   4  -8   2   44120    1910   1
  -2   8  -5    6269     753  -2
   5  -8   2    6269     753   1
  -2   8  -6    2724      72  -2
   6  -8   2    2724      72   1
  -2   8  -7   27959     410  -2
   7  -8   2   27959     410   1
  -2   8  -8   21661     270  -2
   8  -8   2   21661     270   1
  -2   8  -9   44010     595  -2
   9  -8   2   44010     595   1
  -2   8 -10   14617     330  -2
  10  -8   2   14617     330   1
  11  -8   2   10070     279   1
  12  -8   2    2875     101   1
  13  -8   2    1334     141   1
 -14  -7   2    6106     141   1
 -13  -7   2    3463     213   1
 -12  -7   2   37646     943   1
 -11  -7   2   12888     376   1
  -2   7  10   21457     367  -2
 -10  -7   2   21457     367   1
  -2   7   9    6411     153  -2
  -9  -7   2    6411     153   1
  -2   7   8    3009      68  -2
  -8  -7   2    3009      68   1
  -2   7   7   43851    1433  -2
  -7  -7   2   43851    1433   1
  -2   7   6   68360    1076  -2
  -6  -7   2   68360    1076   1
  -2   7   5  167803    3777  -2
  -5  -7   2  167803    3777   1
  -2   7   4   61992    1914  -2
  -4  -7   2   61992    1914   1
  -2   7   3   42139    1826  -2
  -3  -7   2   42139    1826   1
  -2   7   2    1880     209  -2
  -2  -7   2    1880     209   1
  -2   7   1   53463    1103  -2
  -1  -7   2   53463    1103   1
  -2   7   0   49482    1361  -2
   0  -7   2   49482    1361   1
  -2   7  -1  261451    6318  -2
   1  -7   2  261451    6318   1
  -2   7  -2   68521    1560  -2
   2  -7   2   68521    1560   1
  -2   7  -3  147903    6254  -2
   3  -7   2  147903    6254   1
  -2   7  -4   27342    1110  -2
   4  -7   2   27342    1110   1
  -2   7  -5    5774     389  -2
   5  -7   2    5774     389   1
  -2   7  -6    4810     220  -2
   6  -7   2    4810     220   1
  -2   7  -7   10044     385  -2
   7  -7   2   10044     385   1
  -2   7  -8   27053     337  -2
   8  -7   2   27053     337   1
  -2   7  -9   11398     358  -2
   9  -7   2   11398     358   1
  -2   7 -10   23702     406  -2
  10  -7   2   23702     406   1
  11  -7   2    4572     148   1
  12  -7   2    1028      78   1
  13  -7   2    4497     102   1
 -14  -6   2    2316     137   1
 -13  -6   2   16654    1321   1
 -12  -6   2   30626     817   1
 -11  -6   2    1965     249   1
  -2   6  10   28861     687  -2
 -10  -6   2   28861     687   1
  -2   6   9    4681     107  -2
  -9  -6   2    4681     107   1
  -2   6   8   12131     218  -2
  -8  -6   2   12131     218   1
  -2   6   7   14700     715  -2
  -7  -6   2   14700     715   1
  -2   6   6  174070    6625  -2
  -6  -6   2  174070    6625   1
  -2   6   5   45046    1114  -2
  -5  -6   2   45046    1114   1
  -2   6   4   89845    3135  -2
  -4  -6   2   89845    3135   1
  -2   6   3   32233    1030  -2
  -3  -6   2   32233    1030   1
  -2   6   2     423      67  -2
  -2  -6   2     423      67   1
  -2   6   1   10303     368  -2
  -1  -6   2   10303     368   1
  -2   6   0   24386    1963  -2
   0  -6   2   24386    1963   1
  -2   6  -1    1947     104  -2
   1  -6   2    1947     104   1
  -2   6  -2   72670    1448  -2
   2  -6   2   72670    1448   1
  -2   6  -3   53761     505  -2
   3  -6   2   53761     505   1
  -2   6  -4   80735    1806  -2
   4  -6   2   80735    1806   1
  -2   6  -5    7247     220  -2
   5  -6   2    7247     220   1
  -2   6  -6    1612     111  -2
   6  -6   2    1612     111   1
  -2   6  -7    1182      56  -2
   7  -6   2    1182      56   1
  -2   6  -8   52085     506  -2
   8  -6   2   52085     506   1
  -2   6  -9    7882     221  -2
   9  -6   2    7882     221   1
  -2   6 -10   72030    1064  -2
  10  -6   2   72030    1064   1
  11  -6   2   10271     400   1
  12  -6   2    2953     125   1
  13  -6   2     318      54   1
 -15  -5   2     440      74   1
 -14  -5   2    3611      93   1
 -13  -5   2   13000     165   1
 -12  -5   2   41786     674   1
 -11  -5   2   24169     694   1
  -2   5  10   10855     360  -2
 -10  -5   2   10855     360   1
  -2   5   9     884      53  -2
  -9  -5   2     884      53   1
  -2   5   8   14752     451  -2
  -8  -5   2   14752     451   1
  -2   5   7   29603     637  -2
  -7  -5   2   29603     637   1
  -2   5   6   86267    2391  -2
  -6  -5   2   86267    2391   1
  -2   5   5  169699    2638  -2
  -5  -5   2  169699    2638   1
  -2   5   4  115182    1097  -2
  -4  -5   2  115182    1097   1
  -2   5   3   22586     517  -2
  -3  -5   2   22586     517   1
  -2   5   2    3290     198  -2
  -2  -5   2    3290     198   1
  -2   5   1   35882    1544  -2
  -1  -5   2   35882    1544   1
  -2   5   0   49510    1767  -2
   0  -5   2   49510    1767   1
  -2   5  -1  135145    3704  -2
   1  -5   2  135145    3704   1
  -2   5  -2  158642    4888  -2
   2  -5   2  158642    4888   1
  -2   5  -3   14734     310  -2
   3  -5   2   14734     310   1
  -2   5  -4   37220    1088  -2
   4  -5   2   37220    1088   1
  -2   5  -5   71728    1053  -2
   5  -5   2   71728    1053   1
  -2   5  -6    1892     110  -2
   6  -5   2    1892     110   1
  -2   5  -7    4110     191  -2
   7  -5   2    4110     191   1
  -2   5  -8    9001     156  -2
   8  -5   2    9001     156   1
  -2   5  -9   24009     295  -2
   9  -5   2   24009     295   1
  -2   5 -10   23173     394  -2
  10  -5   2   23173     394   1
  11  -5   2    5817     292   1
  12  -5   2     922      67   1
  13  -5   2    1540      70   1
  14  -5   2    3625     138   1
 -15  -4   2    1152     107   1
 -14  -4   2    8603     858   1
 -13  -4   2   11113     315   1
 -12  -4   2   14372     594   1
 -11  -4   2   16265     665   1
  -2   4  10    2974     269  -2
 -10  -4   2    2974     269   1
  -2   4   9    8711     162  -2
  -9  -4   2    8711     162   1
  -2   4   8   20580     641  -2
  -8  -4   2   20580     641   1
  -2   4   7   72343    2966  -2
  -7  -4   2   72343    2966   1
  -2   4   6   65452    1684  -2
  -6  -4   2   65452    1684   1
  -2   4   5   88584    3197  -2
  -5  -4   2   88584    3197   1
  -2   4   4   28123     494  -2
  -4  -4   2   28123     494   1
  -2   4   3    7079     254  -2
  -3  -4   2    7079     254   1
  -2   4   2   14476     839  -2
  -2  -4   2   14476     839   1
  -2   4   1   14958     443  -2
  -1  -4   2   14958     443   1
  -2   4   0     742     345  -2
   0  -4   2     742     345   1
  -2   4  -1   41606    2401  -2
   1  -4   2   41606    2401   1
  -2   4  -2  165701    4078  -2
   2  -4   2  165701    4078   1
  -2   4  -3    6798     184  -2
   3  -4   2    6798     184   1
  -2   4  -4    7929     157  -2
   4  -4   2    7929     157   1
  -2   4  -5   33196     588  -2
   5  -4   2   33196     588   1
  -2   4  -6     215      63  -2
   6  -4   2     215      63   1
  -2   4  -7   43109     581  -2
   7  -4   2   43109     581   1
  -2   4  -8   12721     304  -2
   8  -4   2   12721     304   1
  -2   4  -9   50500     835  -2
   9  -4   2   50500     835   1
  -2   4 -10   26313     462  -2
  10  -4   2   26313     462   1
  11  -4   2   29104     432   1
  12  -4   2    5384     171   1
  13  -4   2     261      56   1
  14  -4   2    2683     160   1
 -15  -3   2    1660      93   1
 -14  -3   2    1037     109   1
 -13  -3   2   24545     610   1
 -12  -3   2   16749     590   1
 -11  -3   2   38233     799   1
  -2   3  10    1872     144  -2
 -10  -3   2    1872     144   1
  -2   3   9    7463     192  -2
  -9  -3   2    7463     192   1
  -2   3   8    5035     191  -2
  -8  -3   2    5035     191   1
  -2   3   7   39049     625  -2
  -7  -3   2   39049     625   1
  -2   3   6  207319    6440  -2
  -6  -3   2  207319    6440   1
  -2   3   5   36866    1262  -2
  -5  -3   2   36866    1262   1
  -2   3   4   78684    1588  -2
  -4  -3   2   78684    1588   1
  -2   3   3   21581     507  -2
  -3  -3   2   21581     507   1
  -2   3   2  216665    8171  -2
  -2  -3   2  216665    8171   1
  -2   3   1   44209    1502  -2
  -1  -3   2   44209    1502   1
  -2   3   0  144909    8713  -2
   0  -3   2  144909    8713   1
  -2   3  -1   29200    1366  -2
   1  -3   2   29200    1366   1
  -2   3  -2   52982     859  -2
   2  -3   2   52982     859   1
  -2   3  -3    4828     149  -2
   3  -3   2    4828     149   1
  -2   3  -4   99775    2271  -2
   4  -3   2   99775    2271   1
  -2   3  -5    4683     107  -2
   5  -3   2    4683     107   1
  -2   3  -6     540      68  -2
   6  -3   2     540      68   1
  -2   3  -7    9242     249  -2
   7  -3   2    9242     249   1
  -2   3  -8    9660     718  -2
   8  -3   2    9660     718   1
  -2   3  -9   27748     583  -2
   9  -3   2   27748     583   1
  -2   3 -10   18819    1606  -2
  10  -3   2   18819    1606   1
  11  -3   2   24445     493   1
  12  -3   2    1959     151   1
  13  -3   2    3636     112   1
  14  -3   2    3703     152   1
 -15  -2   2     958     141   1
 -14  -2   2    7027     664   1
 -13  -2   2    9090     180   1
 -12  -2   2   31226    1773   1
 -11  -2   2   38767    2239   1
  -2   2  10    8068     319  -2
 -10  -2   2    8068     319   1
  -2   2   9    8688     281  -2
  -9  -2   2    8688     281   1
  -2   2   8    7393     193  -2
  -8  -2   2    7393     193   1
  -2   2   7   83168     822  -2
  -7  -2   2   83168     822   1
  -2   2   6   58010     915  -2
  -6  -2   2   58010     915   1
  -2   2   5  311232    4816  -2
  -5  -2   2  311232    4816   1
  -2   2   4   22782     666  -2
  -4  -2   2   22782     666   1
  -2   2   3    7002    1317  -2
  -3  -2   2    7002    1317   1
  -2   2   2   12103     642  -2
  -2  -2   2   12103     642   1
  -2   2   1   15638     672  -2
  -1  -2   2   15638     672   1
  -2   2   0   30429    1294  -2
   0  -2   2   30429    1294   1
  -2   2  -1   63178    2416  -2
   1  -2   2   63178    2416   1
  -2   2  -2   66403     890  -2
   2  -2   2   66403     890   1
  -2   2  -3   31741    1408  -2
   3  -2   2   31741    1408   1
  -2   2  -4   36415     684  -2
   4  -2   2   36415     684   1
  -2   2  -5    8091     299  -2
   5  -2   2    8091     299   1
  -2   2  -6    2954     125  -2
   6  -2   2    2954     125   1
  -2   2  -7   76468     877  -2
   7  -2   2   76468     877   1
  -2   2  -8   36942     633  -2
   8  -2   2   36942     633   1
  -2   2  -9   81469    2609  -2
   9  -2   2   81469    2609   1
  -2   2 -10   34037     824  -2
  10  -2   2   34037     824   1
  11  -2   2   58100    1182   1
  12  -2   2    3409     175   1
  13  -2   2    3039     198   1
  14  -2   2    3705     136   1
 -15  -1   2     255      60   1
 -14  -1   2    3863     242   1
 -13  -1   2    9003     204   1
 -12  -1   2   66114    4843   1
 -11  -1   2   24605    1849   1
  -2   1  10   40839     561  -2
 -10  -1   2   40839     561   1
  -2   1   9   21145     840  -2
  -9  -1   2   21145     840   1
  -2   1   8   10654     207  -2
  -8  -1   2   10654     207   1
  -2   1   7   36114     994  -2
  -7  -1   2   36114     994   1
  -2   1   6  144406    1291  -2
  -6  -1   2  144406    1291   1
  -2   1   5  507547    7816  -2
  -5  -1   2  507547    7816   1
  -2   1   4  104222    1256  -2
  -4  -1   2  104222    1256   1
  -2   1   3  109197    2127  -2
  -3  -1   2  109197    2127   1
  -2   1   2   21709     434  -2
  -2  -1   2   21709     434   1
  -2   1   1    4411     209  -2
  -1  -1   2    4411     209   1
  -2   1   0  221667    9055  -2
   0  -1   2  221667    9055   1
  -2   1  -1  626083   20485  -2
   1  -1   2  626083   20485   1
  -2   1  -2    8863     289  -2
   2  -1   2    8863     289   1
  -2   1  -3  211313    6022  -2
   3  -1   2  211313    6022   1
  -2   1  -4   13041     339  -2
   4  -1   2   13041     339   1
  -2   1  -5   63042     909  -2
   5  -1   2   63042     909   1
  -2   1  -6    3549     179  -2
   6  -1   2    3549     179   1
  -2   1  -7   23592     699  -2
   7  -1   2   23592     699   1
  -2   1  -8   38469     456  -2
   8  -1   2   38469     456   1
  -2   1  -9   31444     737  -2
   9  -1   2   31444     737   1
  -2   1 -10   44852    1072  -2
  10  -1   2   44852    1072   1
  11  -1   2    9023     174   1
  12  -1   2     810     131   1
  13  -1   2    3095     210   1
  14  -1   2   13375     336   1
 -15   0   2    2175     123   1
 -14   0   2    4520     162   1
 -13   0   2   24490     912   1
 -12   0   2   32611    3547   1
 -11   0   2    3170     113   1
  -2   0  10   60130    2732  -2
 -10   0   2   60130    2732   1
  -2   0   9   34887     792  -2
  -9   0   2   34887     792   1
  -2   0   8   22499     362  -2
  -8   0   2   22499     362   1
  -2   0   7    4974     149  -2
  -7   0   2    4974     149   1
  -2   0   6  450760    5385  -2
  -6   0   2  450760    5385   1
  -2   0   5  150518    1052  -2
  -5   0   2  150518    1052   1
  -2   0   4  315328    3850  -2
  -4   0   2  315328    3850   1
  -2   0   3   15203     423  -2
  -3   0   2   15203     423   1
  -2   0   2    4912     207  -2
  -2   0   2    4912     207   1
  -2   0   1    2905     132  -2
  -1   0   2    2905     132   1
  -2   0   0   65639    6522  -2
   0   0   2   65639    6522   1
  -2   0  -1     787     108  -2
   1   0   2     787     108   1
  -2   0  -2    7957     201  -2
   2   0   2    7957     201   1
  -2   0  -3     610      91  -2
   3   0   2     610      91   1
  -2   0  -4   47134    1758  -2
   4   0   2   47134    1758   1
  -2   0  -5    3182     133  -2
   5   0   2    3182     133   1
  -2   0  -6   36904     851  -2
   6   0   2   36904     851   1
  -2   0  -7   10149     266  -2
   7   0   2   10149     266   1
  -2   0  -8  163662    1264  -2
   8   0   2  163662    1264   1
  -2   0  -9    4678     258  -2
   9   0   2    4678     258   1
  -2   0 -10  106282    4044  -2
  10   0   2  106282    4044   1
  11   0   2   17657    1168   1
  12   0   2    2160      86   1
  13   0   2     367      73   1
  14   0   2    2971     298   1
 -15   1   2     343      59   1
 -14   1   2    3634     235   1
 -13   1   2    9303     201   1
 -12   1   2   57659    4170   1
 -11   1   2   29686    1342   1
  -2  -1  10   41809     858  -2
 -10   1   2   41809     858   1
  -2  -1   9   21584     407  -2
  -9   1   2   21584     407   1
  -2  -1   8   13271     228  -2
  -8   1   2   13271     228   1
  -2  -1   7   35766     800  -2
  -7   1   2   35766     800   1
  -2  -1   6  151701    1568  -2
  -6   1   2  151701    1568   1
  -2  -1   5  501187   10223  -2
  -5   1   2  501187   10223   1
  -2  -1   4  106779    1480  -2
  -4   1   2  106779    1480   1
  -2  -1   3  113839    8665  -2
  -3   1   2  113839    8665   1
  -2  -1   2   21462    1588  -2
  -2   1   2   21462    1588   1
  -2  -1   1    4244     309  -2
  -1   1   2    4244     309   1
  -2  -1   0  220395   12554  -2
   0   1   2  220395   12554   1
  -2  -1  -1  623816   18593  -2
   1   1   2  623816   18593   1
  -2  -1  -2    8150     146  -2
   2   1   2    8150     146   1
  -2  -1  -3  211988    3947  -2
   3   1   2  211988    3947   1
  -2  -1  -4   13429     349  -2
   4   1   2   13429     349   1
  -2  -1  -5   61602    1990  -2
   5   1   2   61602    1990   1
  -2  -1  -6    4019     132  -2
   6   1   2    4019     132   1
  -2  -1  -7   22228     502  -2
   7   1   2   22228     502   1
  -2  -1  -8   36116     548  -2
   8   1   2   36116     548   1
  -2  -1  -9   33675     971  -2
   9   1   2   33675     971   1
  -2  -1 -10   41895     783  -2
  10   1   2   41895     783   1
  11   1   2    7836     152   1
  12   1   2     782     112   1
  13   1   2    2960     140   1
  14   1   2   12620     355   1
 -15   2   2     884     257   1
 -14   2   2    6450     749   1
 -13   2   2   10881    1386   1
 -12   2   2   29027    2018   1
 -11   2   2   37979    1912   1
  -2  -2  10    8359     271  -2
 -10   2   2    8359     271   1
  -2  -2   9    8671     266  -2
  -9   2   2    8671     266   1
  -2  -2   8    6796     190  -2
  -8   2   2    6796     190   1
  -2  -2   7   80835     740  -2
  -7   2   2   80835     740   1
  -2  -2   6   60910     705  -2
  -6   2   2   60910     705   1
  -2  -2   5  302086    3891  -2
  -5   2   2  302086    3891   1
  -2  -2   4   24194     325  -2
  -4   2   2   24194     325   1
  -2  -2   3    6833     548  -2
  -3   2   2    6833     548   1
  -2  -2   2   11432     469  -2
  -2   2   2   11432     469   1
  -2  -2   1   17602    1082  -2
  -1   2   2   17602    1082   1
  -2  -2   0   29851     939  -2
   0   2   2   29851     939   1
  -2  -2  -1   67295    1184  -2
   1   2   2   67295    1184   1
  -2  -2  -2   67129     804  -2
   2   2   2   67129     804   1
  -2  -2  -3   30089     961  -2
   3   2   2   30089     961   1
  -2  -2  -4   35983    1077  -2
   4   2   2   35983    1077   1
  -2  -2  -5    8563     347  -2
   5   2   2    8563     347   1
  -2  -2  -6    3440     141  -2
   6   2   2    3440     141   1
  -2  -2  -7   78269     832  -2
   7   2   2   78269     832   1
  -2  -2  -8   33647     562  -2
   8   2   2   33647     562   1
  -2  -2  -9   80675    2302  -2
   9   2   2   80675    2302   1
  -2  -2 -10   34179     965  -2
  10   2   2   34179     965   1
  11   2   2   55632    1362   1
  12   2   2    3080     221   1
  13   2   2    3374     162   1
  14   2   2    4144     139   1
 -15   3   2    1713      76   1
 -14   3   2    2392     523   1
 -13   3   2   24826    1008   1
 -12   3   2   18204    1152   1
 -11   3   2   36745     757   1
  -2  -3  10    1853     183  -2
 -10   3   2    1853     183   1
  -2  -3   9    6154     152  -2
  -9   3   2    6154     152   1
  -2  -3   8    4322     206  -2
  -8   3   2    4322     206   1
  -2  -3   7   46501     726  -2
  -7   3   2   46501     726   1
  -2  -3   6  208263    4172  -2
  -6   3   2  208263    4172   1
  -2  -3   5   38597     652  -2
  -5   3   2   38597     652   1
  -2  -3   4   79800    1796  -2
  -4   3   2   79800    1796   1
  -2  -3   3   22773     518  -2
  -3   3   2   22773     518   1
  -2  -3   2  211754    5108  -2
  -2   3   2  211754    5108   1
  -2  -3   1   45439    3200  -2
  -1   3   2   45439    3200   1
  -2  -3   0  131498    3436  -2
   0   3   2  131498    3436   1
  -2  -3  -1   30151     436  -2
   1   3   2   30151     436   1
  -2  -3  -2   55934     919  -2
   2   3   2   55934     919   1
  -2  -3  -3    5705     145  -2
   3   3   2    5705     145   1
  -2  -3  -4  100305    1004  -2
   4   3   2  100305    1004   1
  -2  -3  -5    3961     176  -2
   5   3   2    3961     176   1
  -2  -3  -6     388      72  -2
   6   3   2     388      72   1
  -2  -3  -7    6922     305  -2
   7   3   2    6922     305   1
  -2  -3  -8    9160     955  -2
   8   3   2    9160     955   1
  -2  -3  -9   29571     394  -2
   9   3   2   29571     394   1
  -2  -3 -10   22842    2070  -2
  10   3   2   22842    2070   1
  11   3   2   25132     441   1
  12   3   2    2110     304   1
  13   3   2    3835     174   1
  14   3   2    4510     129   1
 -15   4   2    1315     134   1
 -14   4   2   12196    1858   1
 -13   4   2   10892     324   1
 -12   4   2   14105     617   1
 -11   4   2   16267     805   1
  -2  -4  10    1963     233  -2
 -10   4   2    1963     233   1
  -2  -4   9    9123     166  -2
  -9   4   2    9123     166   1
  -2  -4   8   21216     330  -2
  -8   4   2   21216     330   1
  -2  -4   7   72763     744  -2
  -7   4   2   72763     744   1
  -2  -4   6   67178     691  -2
  -6   4   2   67178     691   1
  -2  -4   5   89637     781  -2
  -5   4   2   89637     781   1
  -2  -4   4   18815     305  -2
  -4   4   2   18815     305   1
  -2  -4   3    4894     344  -2
  -3   4   2    4894     344   1
  -2  -4   2   15405     387  -2
  -2   4   2   15405     387   1
  -2  -4   1   16751     283  -2
  -1   4   2   16751     283   1
  -2  -4   0    2173     229  -2
   0   4   2    2173     229   1
  -2  -4  -1   42322     864  -2
   1   4   2   42322     864   1
  -2  -4  -2  160253    1278  -2
   2   4   2  160253    1278   1
  -2  -4  -3    3609     175  -2
   3   4   2    3609     175   1
  -2  -4  -4    6715     151  -2
   4   4   2    6715     151   1
  -2  -4  -5   31764     549  -2
   5   4   2   31764     549   1
  -2  -4  -6     148      77  -2
   6   4   2     148      77   1
  -2  -4  -7   38021     593  -2
   7   4   2   38021     593   1
  -2  -4  -8   10825     305  -2
   8   4   2   10825     305   1
  -2  -4  -9   47806    1016  -2
   9   4   2   47806    1016   1
  -2  -4 -10   26196     599  -2
  10   4   2   26196     599   1
  11   4   2   27451     281   1
  12   4   2    5539     393   1
  13   4   2     131      46   1
  14   4   2    2863     385   1
 -15   5   2     502      94   1
 -14   5   2    3864     117   1
 -13   5   2   14486     271   1
 -12   5   2   41045     789   1
 -11   5   2   23875     528   1
  -2  -5  10   10611     180  -2
 -10   5   2   10611     180   1
  -2  -5   9     902      66  -2
  -9   5   2     902      66   1
  -2  -5   8   15845     400  -2
  -8   5   2   15845     400   1
  -2  -5   7   33458     510  -2
  -7   5   2   33458     510   1
  -2  -5   6   82247    1026  -2
  -6   5   2   82247    1026   1
  -2  -5   5  172201    2201  -2
  -5   5   2  172201    2201   1
  -2  -5   4  122677    1603  -2
  -4   5   2  122677    1603   1
  -2  -5   3   27435     570  -2
  -3   5   2   27435     570   1
  -2  -5   2    3349      86  -2
  -2   5   2    3349      86   1
  -2  -5   1   37134    1452  -2
  -1   5   2   37134    1452   1
  -2  -5   0   51745    1996  -2
   0   5   2   51745    1996   1
  -2  -5  -1  148820    1865  -2
   1   5   2  148820    1865   1
  -2  -5  -2  161612    2067  -2
   2   5   2  161612    2067   1
  -2  -5  -3   17981     194  -2
   3   5   2   17981     194   1
  -2  -5  -4   40166     620  -2
   4   5   2   40166     620   1
  -2  -5  -5   71994     994  -2
   5   5   2   71994     994   1
  -2  -5  -6    2463     127  -2
   6   5   2    2463     127   1
  -2  -5  -7    6475     224  -2
   7   5   2    6475     224   1
  -2  -5  -8    8323     178  -2
   8   5   2    8323     178   1
  -2  -5  -9   22291     443  -2
   9   5   2   22291     443   1
  -2  -5 -10   26161     306  -2
  10   5   2   26161     306   1
  11   5   2    7655     553   1
  12   5   2     852      90   1
  13   5   2    1215      98   1
  14   5   2    3305     141   1
 -14   6   2    3188     112   1
 -13   6   2   25597    2567   1
 -12   6   2   24078    1872   1
 -11   6   2    3518     644   1
  -2  -6  10   28346    1036  -2
 -10   6   2   28346    1036   1
  -2  -6   9    5336     169  -2
  -9   6   2    5336     169   1
  -2  -6   8   11890     238  -2
  -8   6   2   11890     238   1
  -2  -6   7   14440     387  -2
  -7   6   2   14440     387   1
  -2  -6   6  175971    2415  -2
  -6   6   2  175971    2415   1
  -2  -6   5   41576     575  -2
  -5   6   2   41576     575   1
  -2  -6   4   99365    2274  -2
  -4   6   2   99365    2274   1
  -2  -6   3   29551     862  -2
  -3   6   2   29551     862   1
  -2  -6   2     477      48  -2
  -2   6   2     477      48   1
  -2  -6   1   12491     596  -2
  -1   6   2   12491     596   1
  -2  -6   0   27143    2974  -2
   0   6   2   27143    2974   1
  -2  -6  -1    2886     163  -2
   1   6   2    2886     163   1
  -2  -6  -2   74528     658  -2
   2   6   2   74528     658   1
  -2  -6  -3   53939    1024  -2
   3   6   2   53939    1024   1
  -2  -6  -4   84986     829  -2
   4   6   2   84986     829   1
  -2  -6  -5    7071     151  -2
   5   6   2    7071     151   1
  -2  -6  -6     774      94  -2
   6   6   2     774      94   1
  -2  -6  -7    2137     109  -2
   7   6   2    2137     109   1
  -2  -6  -8   52392     987  -2
   8   6   2   52392     987   1
  -2  -6  -9    7945     297  -2
   9   6   2    7945     297   1
  -2  -6 -10   74750    1169  -2
  10   6   2   74750    1169   1
  11   6   2    8434     681   1
  12   6   2    3355     341   1
  13   6   2     482      60   1
 -14   7   2    6352     228   1
 -13   7   2    4609     155   1
 -12   7   2   43007     893   1
 -11   7   2   15370     616   1
  -2  -7  10   19018     272  -2
 -10   7   2   19018     272   1
  -2  -7   9    6632     151  -2
  -9   7   2    6632     151   1
  -2  -7   8    4414     112  -2
  -8   7   2    4414     112   1
  -2  -7   7   45090    1461  -2
  -7   7   2   45090    1461   1
  -2  -7   6   69909    1086  -2
  -6   7   2   69909    1086   1
  -2  -7   5  170753    1888  -2
  -5   7   2  170753    1888   1
  -2  -7   4   64081    1047  -2
  -4   7   2   64081    1047   1
  -2  -7   3   39821     781  -2
  -3   7   2   39821     781   1
  -2  -7   2    1867      87  -2
  -2   7   2    1867      87   1
  -2  -7   1   49661    1828  -2
  -1   7   2   49661    1828   1
  -2  -7   0   45716    1214  -2
   0   7   2   45716    1214   1
  -2  -7  -1  261098    3087  -2
   1   7   2  261098    3087   1
  -2  -7  -2   65832    1337  -2
   2   7   2   65832    1337   1
  -2  -7  -3  139082    2219  -2
   3   7   2  139082    2219   1
  -2  -7  -4   27517     306  -2
   4   7   2   27517     306   1
  -2  -7  -5    9947     772  -2
   5   7   2    9947     772   1
  -2  -7  -6    4791     214  -2
   6   7   2    4791     214   1
  -2  -7  -7    9406     795  -2
   7   7   2    9406     795   1
  -2  -7  -8   23812     315  -2
   8   7   2   23812     315   1
  -2  -7  -9   14886     561  -2
   9   7   2   14886     561   1
  -2  -7 -10   26284     356  -2
  10   7   2   26284     356   1
  11   7   2    5080     234   1
  12   7   2    1045      96   1
  13   7   2    5250     444   1
 -13   8   2    9884     341   1
 -12   8   2   15756    1526   1
 -11   8   2   13533     913   1
  -2  -8  10    4687     123  -2
 -10   8   2    4687     123   1
  -2  -8   9    3305     112  -2
  -9   8   2    3305     112   1
  -2  -8   8    2955     113  -2
  -8   8   2    2955     113   1
  -2  -8   7   34746     656  -2
  -7   8   2   34746     656   1
  -2  -8   6   42548     467  -2
  -6   8   2   42548     467   1
  -2  -8   5   88813    1164  -2
  -5   8   2   88813    1164   1
  -2  -8   4   57358    1238  -2
  -4   8   2   57358    1238   1
  -2  -8   3   22991     353  -2
  -3   8   2   22991     353   1
  -2  -8   2    1420      87  -2
  -2   8   2    1420      87   1
  -2  -8   1   34757     903  -2
  -1   8   2   34757     903   1
  -2  -8   0   12000     213  -2
   0   8   2   12000     213   1
  -2  -8  -1   55019     745  -2
   1   8   2   55019     745   1
  -2  -8  -2  126048    1826  -2
   2   8   2  126048    1826   1
  -2  -8  -3   15884     692  -2
   3   8   2   15884     692   1
  -2  -8  -4   40258     569  -2
   4   8   2   40258     569   1
  -2  -8  -5    5906     183  -2
   5   8   2    5906     183   1
  -2  -8  -6    3143     173  -2
   6   8   2    3143     173   1
  -2  -8  -7   28942     359  -2
   7   8   2   28942     359   1
  -2  -8  -8   21368     350  -2
   8   8   2   21368     350   1
  -2  -8  -9   40788    1101  -2
   9   8   2   40788    1101   1
  -2  -8 -10   13786     338  -2
  10   8   2   13786     338   1
  11   8   2   12463     357   1
  12   8   2    3525     230   1
  13   8   2    1415      95   1
 -13   9   2   14293     370   1
 -12   9   2    2681     205   1
 -11   9   2   36032    2041   1
  -2  -9  10    1586      99  -2
 -10   9   2    1586      99   1
  -2  -9   9     957      85  -2
  -9   9   2     957      85   1
  -2  -9   8    2663     127  -2
  -8   9   2    2663     127   1
  -2  -9   7   24784     343  -2
  -7   9   2   24784     343   1
  -2  -9   6   68131    2746  -2
  -6   9   2   68131    2746   1
  -2  -9   5   24506     385  -2
  -5   9   2   24506     385   1
  -2  -9   4  126134    1380  -2
  -4   9   2  126134    1380   1
  -2  -9   3    6449     199  -2
  -3   9   2    6449     199   1
  -2  -9   2    2566     125  -2
  -2   9   2    2566     125   1
  -2  -9   1     166      57  -2
  -1   9   2     166      57   1
  -2  -9   0   85403    1505  -2
   0   9   2   85403    1505   1
  -2  -9  -1   19587     251  -2
   1   9   2   19587     251   1
  -2  -9  -2  111567    3734  -2
   2   9   2  111567    3734   1
  -2  -9  -3    7428     180  -2
   3   9   2    7428     180   1
  -2  -9  -4   45346     990  -2
   4   9   2   45346     990   1
  -2  -9  -5   18104     365  -2
   5   9   2   18104     365   1
  -2  -9  -6    4017     190  -2
   6   9   2    4017     190   1
  -2  -9  -7    6684     360  -2
   7   9   2    6684     360   1
  -2  -9  -8    3304     113  -2
   8   9   2    3304     113   1
  -2  -9  -9   28461     383  -2
   9   9   2   28461     383   1
  10   9   2    5194     415   1
  11   9   2    5203     147   1
  12   9   2    2971     317   1
 -13  10   2    4556     182   1
 -12  10   2    2776     135   1
 -11  10   2   13797     505   1
  -2 -10  10    3366     239  -2
 -10  10   2    3366     239   1
  -2 -10   9    3180     126  -2
  -9  10   2    3180     126   1
  -2 -10   8    2452     130  -2
  -8  10   2    2452     130   1
  -2 -10   7   24541     360  -2
  -7  10   2   24541     360   1
  -2 -10   6   25624     368  -2
  -6  10   2   25624     368   1
  -2 -10   5   52055     703  -2
  -5  10   2   52055     703   1
  -2 -10   4   12876     344  -2
  -4  10   2   12876     344   1
  -2 -10   3   15396     323  -2
  -3  10   2   15396     323   1
  -2 -10   2    5836     175  -2
  -2  10   2    5836     175   1
  -2 -10   1    1916      98  -2
  -1  10   2    1916      98   1
  -2 -10   0   10797     196  -2
   0  10   2   10797     196   1
  -2 -10  -1    9340     356  -2
   1  10   2    9340     356   1
  -2 -10  -2    4451     169  -2
   2  10   2    4451     169   1
  -2 -10  -3   56874    2283  -2
   3  10   2   56874    2283   1
  -2 -10  -4    1686     122  -2
   4  10   2    1686     122   1
  -2 -10  -5    4681     170  -2
   5  10   2    4681     170   1
  -2 -10  -6    1789     110  -2
   6  10   2    1789     110   1
  -2 -10  -7   24392     510  -2
   7  10   2   24392     510   1
  -2 -10  -8     259      58  -2
   8  10   2     259      58   1
  -2 -10  -9   45644    1221  -2
   9  10   2   45644    1221   1
  10  10   2    7780     234   1
  11  10   2    4394     256   1
 -12  11   2   11172     445   1
 -11  11   2    8126     172   1
 -10  11   2    5883     494   1
  -2 -11   9     592      75  -2
  -9  11   2     592      75   1
  -2 -11   8   10027     238  -2
  -8  11   2   10027     238   1
  -2 -11   7    8333     248  -2
  -7  11   2    8333     248   1
  -2 -11   6   23948     315  -2
  -6  11   2   23948     315   1
  -2 -11   5   38163     864  -2
  -5  11   2   38163     864   1
  -2 -11   4   50078     858  -2
  -4  11   2   50078     858   1
  -2 -11   3    8370     249  -2
  -3  11   2    8370     249   1
  -2 -11   2    1669     106  -2
  -2  11   2    1669     106   1
  -2 -11   1   10645     215  -2
  -1  11   2   10645     215   1
  -2 -11   0   40843     865  -2
   0  11   2   40843     865   1
  -2 -11  -1   27644     581  -2
   1  11   2   27644     581   1
  -2 -11  -2   95300    3281  -2
   2  11   2   95300    3281   1
  -2 -11  -3   17512     492  -2
   3  11   2   17512     492   1
  -2 -11  -4   13202     512  -2
   4  11   2   13202     512   1
  -2 -11  -5   10371     470  -2
   5  11   2   10371     470   1
  -2 -11  -6    3158     218  -2
   6  11   2    3158     218   1
  -2 -11  -7    5673     330  -2
   7  11   2    5673     330   1
  -2 -11  -8    4339     232  -2
   8  11   2    4339     232   1
  -2 -11  -9   13279     236  -2
   9  11   2   13279     236   1
  10  11   2    9077     224   1
  11  11   2    2952     119   1
 -12  12   2    6876     198   1
 -11  12   2     914     320   1
 -10  12   2    4424     151   1
  -2 -12   9     858      75  -2
  -9  12   2     858      75   1
  -2 -12   8    1659     168  -2
  -8  12   2    1659     168   1
  -2 -12   7    2786     142  -2
  -7  12   2    2786     142   1
  -2 -12   6   21224     846  -2
  -6  12   2   21224     846   1
  -2 -12   5   10425     208  -2
  -5  12   2   10425     208   1
  -2 -12   4   12686     377  -2
  -4  12   2   12686     377   1
  -2 -12   3    2016     158  -2
  -3  12   2    2016     158   1
  -2 -12   2    1364     123  -2
  -2  12   2    1364     123   1
  -2 -12   1   14086     252  -2
  -1  12   2   14086     252   1
  -2 -12   0    4819     182  -2
   0  12   2    4819     182   1
  -2 -12  -1     891     108  -2
   1  12   2     891     108   1
  -2 -12  -2   16456     391  -2
   2  12   2   16456     391   1
  -2 -12  -3   32540    1121  -2
   3  12   2   32540    1121   1
  -2 -12  -4    6025     294  -2
   4  12   2    6025     294   1
  -2 -12  -5     394      72  -2
   5  12   2     394      72   1
  -2 -12  -6     997     108  -2
   6  12   2     997     108   1
  -2 -12  -7   14346    1335  -2
   7  12   2   14346    1335   1
  -2 -12  -8   23577     743  -2
   8  12   2   23577     743   1
  -2 -12  -9    5781     229  -2
   9  12   2    5781     229   1
  10  12   2   17026     458   1
  11  12   2     603      81   1
 -11  13   2    2242     396   1
 -10  13   2    3384     228   1
  -2 -13   9      48      33  -2
  -9  13   2      48      33   1
  -2 -13   8    3661     140  -2
  -8  13   2    3661     140   1
  -2 -13   7   12235     280  -2
  -7  13   2   12235     280   1
  -2 -13   6    9981     397  -2
  -6  13   2    9981     397   1
  -2 -13   5   37404     653  -2
  -5  13   2   37404     653   1
  -2 -13   4    4491     211  -2
  -4  13   2    4491     211   1
  -2 -13   3   19229     395  -2
  -3  13   2   19229     395   1
  -2 -13   2    1540     124  -2
  -2  13   2    1540     124   1
  -2 -13   1    7532     188  -2
  -1  13   2    7532     188   1
  -2 -13   0     885      95  -2
   0  13   2     885      95   1
  -2 -13  -1   84369    2200  -2
   1  13   2   84369    2200   1
  -2 -13  -2    3573     141  -2
   2  13   2    3573     141   1
  -2 -13  -3   61022    1329  -2
   3  13   2   61022    1329   1
  -2 -13  -4    7020     281  -2
   4  13   2    7020     281   1
  -2 -13  -5    1937     156  -2
   5  13   2    1937     156   1
  -2 -13  -6    4370     168  -2
   6  13   2    4370     168   1
  -2 -13  -7    2377     243  -2
   7  13   2    2377     243   1
  -2 -13  -8   10072     461  -2
   8  13   2   10072     461   1
  -2 -13  -9    2999     153  -2
   9  13   2    2999     153   1
  10  13   2    8886     276   1
 -10  14   2     578      68   1
  -2 -14   9     670      81  -2
  -9  14   2     670      81   1
  -2 -14   8    1003      69  -2
  -8  14   2    1003      69   1
  -2 -14   7    6649     412  -2
  -7  14   2    6649     412   1
  -2 -14   6    7223     580  -2
  -6  14   2    7223     580   1
  -2 -14   5    5711     246  -2
  -5  14   2    5711     246   1
  -2 -14   4   12682     717  -2
  -4  14   2   12682     717   1
  -2 -14   3    7187     205  -2
  -3  14   2    7187     205   1
  -2 -14   2    1271     109  -2
  -2  14   2    1271     109   1
  -2 -14   1     858      95  -2
  -1  14   2     858      95   1
  -2 -14   0    4121     188  -2
   0  14   2    4121     188   1
  -2 -14  -1    4262     153  -2
   1  14   2    4262     153   1
  -2 -14  -2   13469     261  -2
   2  14   2   13469     261   1
  -2 -14  -3    6855     423  -2
   3  14   2    6855     423   1
  -2 -14  -4   10682     626  -2
   4  14   2   10682     626   1
  -2 -14  -5     668      84  -2
   5  14   2     668      84   1
  -2 -14  -6    3823     756  -2
   6  14   2    3823     756   1
  -2 -14  -7    8144     394  -2
   7  14   2    8144     394   1
  -2 -14  -8   14325     703  -2
   8  14   2   14325     703   1
   9  14   2    5362     145   1
  -9  15   2      47      41   1
  -2 -15   8    4825     419  -2
  -8  15   2    4825     419   1
  -2 -15   7    5494     473  -2
  -7  15   2    5494     473   1
  -2 -15   6    7587     358  -2
  -6  15   2    7587     358   1
  -2 -15   5    3041     475  -2
  -5  15   2    3041     475   1
  -2 -15   4   21000    1075  -2
  -4  15   2   21000    1075   1
  -2 -15   3    1511      88  -2
  -3  15   2    1511      88   1
  -2 -15   2     299      76  -2
  -2  15   2     299      76   1
  -2 -15   1     461      79  -2
  -1  15   2     461      79   1
  -2 -15   0   27927     650  -2
   0  15   2   27927     650   1
  -2 -15  -1    4621     168  -2
   1  15   2    4621     168   1
  -2 -15  -2   35179    1300  -2
   2  15   2   35179    1300   1
  -2 -15  -3    1256      89  -2
   3  15   2    1256      89   1
  -2 -15  -4    5058     313  -2
   4  15   2    5058     313   1
  -2 -15  -5    1999     188  -2
   5  15   2    1999     188   1
  -2 -15  -6     333      47  -2
   6  15   2     333      47   1
  -2 -15  -7    2238     625  -2
   7  15   2    2238     625   1
  -2 -15  -8    1255      76  -2
   8  15   2    1255      76   1
  -8  16   2     329      63   1
  -2 -16   7    3140     373  -2
  -7  16   2    3140     373   1
  -2 -16   6    2508     588  -2
  -6  16   2    2508     588   1
  -2 -16   5   11893    2740  -2
  -5  16   2   11893    2740   1
  -2 -16   4    1353     119  -2
  -4  16   2    1353     119   1
  -2 -16   3    1980     269  -2
  -3  16   2    1980     269   1
  -2 -16   2     717      87  -2
  -2  16   2     717      87   1
  -2 -16   1     623      94  -2
  -1  16   2     623      94   1
  -2 -16   0    2690     130  -2
   0  16   2    2690     130   1
  -2 -16  -1     708     116  -2
   1  16   2     708     116   1
  -2 -16  -2    1430     131  -2
   2  16   2    1430     131   1
  -2 -16  -3   11831     515  -2
   3  16   2   11831     515   1
  -2 -16  -4     724      75  -2
   4  16   2     724      75   1
  -2 -16  -5    1217      91  -2
   5  16   2    1217      91   1
  -2 -16  -6     574      93  -2
   6  16   2     574      93   1
  -2 -16  -7    6518     248  -2
   7  16   2    6518     248   1
  -2 -17   7    1997     135  -2
  -7  17   2    1997     135   1
  -2 -17   5    7450     749  -2
  -5  17   2    7450     749   1
  -2 -17   4    3648     359  -2
  -4  17   2    3648     359   1
  -2 -17   3    2313     221  -2
  -3  17   2    2313     221   1
  -2 -17   2    1410     209  -2
  -2  17   2    1410     209   1
  -2 -17   1     585     132  -2
  -1  17   2     585     132   1
  -2 -17   0    6869     303  -2
   0  17   2    6869     303   1
  -2 -17  -1    7075     466  -2
   1  17   2    7075     466   1
  -2 -17  -2   18086    1245  -2
   2  17   2   18086    1245   1
  -2 -17  -3    7393     965  -2
   3  17   2    7393     965   1
  -2 -17  -4    1132      91  -2
   4  17   2    1132      91   1
  -2 -17  -5     834      70  -2
   5  17   2     834      70   1
  -2 -17  -6    2553     141  -2
   6  17   2    2553     141   1
  -2 -18   5    2282     159  -2
  -5  18   2    2282     159   1
  -2 -18   4    4344     238  -2
  -4  18   2    4344     238   1
  -2 -18   3     375     131  -2
  -3  18   2     375     131   1
  -2 -18  -1     120      59  -2
   1  18   2     120      59   1
  -2 -18  -3    4714     164  -2
   3  18   2    4714     164   1
  -2 -18  -4    2052     213  -2
   4  18   2    2052     213   1
  -3  18   5    1633     109  -2
  -5 -18   3    1633     109   1
  -3  18   4    2964     264  -2
  -4 -18   3    2964     264   1
  -3  18   3    3185     100  -2
  -3 -18   3    3185     100   1
  -3  18   2    2593     113  -2
  -2 -18   3    2593     113   1
  -3  18   1     423      52  -2
  -1 -18   3     423      52   1
  -3  18   0     313      45  -2
   0 -18   3     313      45   1
  -3  18  -1   10549     228  -2
   1 -18   3   10549     228   1
  -3  18  -2    5177     288  -2
   2 -18   3    5177     288   1
  -3  18  -3   17328     349  -2
   3 -18   3   17328     349   1
  -3  17   7     160      57  -2
  -7 -17   3     160      57   1
  -3  17   6    1311      66  -2
  -6 -17   3    1311      66   1
  -3  17   5    7720     295  -2
  -5 -17   3    7720     295   1
  -3  17   4    4686     343  -2
  -4 -17   3    4686     343   1
  -3  17   3   14179    1058  -2
  -3 -17   3   14179    1058   1
  -3  17   2    2916     246  -2
  -2 -17   3    2916     246   1
  -3  17   1     155      33  -2
  -1 -17   3     155      33   1
  -3  17   0     344      55  -2
   0 -17   3     344      55   1
  -3  17  -1    2371     578  -2
   1 -17   3    2371     578   1
  -3  17  -2     574     208  -2
   2 -17   3     574     208   1
  -3  17  -3    1188      59  -2
   3 -17   3    1188      59   1
  -3  17  -4     550      40  -2
   4 -17   3     550      40   1
  -3  17  -5     465      39  -2
   5 -17   3     465      39   1
  -3  16   8     258      43  -2
  -8 -16   3     258      43   1
  -3  16   7    1599      56  -2
  -7 -16   3    1599      56   1
  -3  16   6     559     176  -2
  -6 -16   3     559     176   1
  -3  16   5    8528     144  -2
  -5 -16   3    8528     144   1
  -3  16   4    3449     150  -2
  -4 -16   3    3449     150   1
  -3  16   3    2429     134  -2
  -3 -16   3    2429     134   1
  -3  16   2    6031     298  -2
  -2 -16   3    6031     298   1
  -3  16   1     157      33  -2
  -1 -16   3     157      33   1
  -3  16   0    2076     125  -2
   0 -16   3    2076     125   1
  -3  16  -1     988      53  -2
   1 -16   3     988      53   1
  -3  16  -2   35163    1320  -2
   2 -16   3   35163    1320   1
  -3  16  -3     234      45  -2
   3 -16   3     234      45   1
  -3  16  -4   16900     642  -2
   4 -16   3   16900     642   1
  -3  16  -5    2839      81  -2
   5 -16   3    2839      81   1
  -3  16  -6     838      56  -2
   6 -16   3     838      56   1
  -3  16  -7      98      64  -2
   7 -16   3      98      64   1
  -9 -15   3    1282      84   1
  -3  15   8    1039      48  -2
  -8 -15   3    1039      48   1
  -3  15   7    1961      60  -2
  -7 -15   3    1961      60   1
  -3  15   6    1031      71  -2
  -6 -15   3    1031      71   1
  -3  15   5   20475     737  -2
  -5 -15   3   20475     737   1
  -3  15   4    6476     189  -2
  -4 -15   3    6476     189   1
  -3  15   3   23521     523  -2
  -3 -15   3   23521     523   1
  -3  15   2     314      42  -2
  -2 -15   3     314      42   1
  -3  15   1     180      43  -2
  -1 -15   3     180      43   1
  -3  15   0    5506     122  -2
   0 -15   3    5506     122   1
  -3  15  -1    4667     169  -2
   1 -15   3    4667     169   1
  -3  15  -2    1018      67  -2
   2 -15   3    1018      67   1
  -3  15  -3    6169     180  -2
   3 -15   3    6169     180   1
  -3  15  -4     818      56  -2
   4 -15   3     818      56   1
  -3  15  -5    1152      63  -2
   5 -15   3    1152      63   1
  -3  15  -6     458      46  -2
   6 -15   3     458      46   1
  -3  15  -7    1268      57  -2
   7 -15   3    1268      57   1
   8 -15   3     859     106   1
 -10 -14   3    2196      69   1
  -3  14   9    2044      63  -2
  -9 -14   3    2044      63   1
  -3  14   8     163      42  -2
  -8 -14   3     163      42   1
  -3  14   7    1151      56  -2
  -7 -14   3    1151      56   1
  -3  14   6    5413     108  -2
  -6 -14   3    5413     108   1
  -3  14   5    6423     157  -2
  -5 -14   3    6423     157   1
  -3  14   4   13810     162  -2
  -4 -14   3   13810     162   1
  -3  14   3   17759     242  -2
  -3 -14   3   17759     242   1
  -3  14   2    1616      59  -2
  -2 -14   3    1616      59   1
  -3  14   1    3279      87  -2
  -1 -14   3    3279      87   1
  -3  14   0     493      58  -2
   0 -14   3     493      58   1
  -3  14  -1   20516     335  -2
   1 -14   3   20516     335   1
  -3  14  -2   30096     647  -2
   2 -14   3   30096     647   1
  -3  14  -3   60537    1083  -2
   3 -14   3   60537    1083   1
  -3  14  -4   20567     521  -2
   4 -14   3   20567     521   1
  -3  14  -5    7246     223  -2
   5 -14   3    7246     223   1
  -3  14  -6    1613      68  -2
   6 -14   3    1613      68   1
  -3  14  -7      71      36  -2
   7 -14   3      71      36   1
  -3  14  -8    2155      91  -2
   8 -14   3    2155      91   1
   9 -14   3    3257     128   1
 -11 -13   3    7475     271   1
 -10 -13   3    4352     119   1
  -3  13   9    1840      97  -2
  -9 -13   3    1840      97   1
  -3  13   8     157      40  -2
  -8 -13   3     157      40   1
  -3  13   7    2153      85  -2
  -7 -13   3    2153      85   1
  -3  13   6   15410     205  -2
  -6 -13   3   15410     205   1
  -3  13   5    3041      92  -2
  -5 -13   3    3041      92   1
  -3  13   4   85573    1221  -2
  -4 -13   3   85573    1221   1
  -3  13   3    2178      87  -2
  -3 -13   3    2178      87   1
  -3  13   2   14764     189  -2
  -2 -13   3   14764     189   1
  -3  13   1    2554      79  -2
  -1 -13   3    2554      79   1
  -3  13   0   11869     270  -2
   0 -13   3   11869     270   1
  -3  13  -1    3062      79  -2
   1 -13   3    3062      79   1
  -3  13  -2   10948     208  -2
   2 -13   3   10948     208   1
  -3  13  -3    3024     100  -2
   3 -13   3    3024     100   1
  -3  13  -4    2504     175  -2
   4 -13   3    2504     175   1
  -3  13  -5    1174      63  -2
   5 -13   3    1174      63   1
  -3  13  -6     532      54  -2
   6 -13   3     532      54   1
  -3  13  -7    1416      89  -2
   7 -13   3    1416      89   1
  -3  13  -8    8893     367  -2
   8 -13   3    8893     367   1
   9 -13   3    2599     134   1
  10 -13   3    8343     200   1
 -11 -12   3    4641     213   1
 -10 -12   3    7201     130   1
  -3  12   9    7462     111  -2
  -9 -12   3    7462     111   1
  -3  12   8     241      49  -2
  -8 -12   3     241      49   1
  -3  12   7    2565     134  -2
  -7 -12   3    2565     134   1
  -3  12   6   10207     131  -2
  -6 -12   3   10207     131   1
  -3  12   5   10380     193  -2
  -5 -12   3   10380     193   1
  -3  12   4   18911     306  -2
  -4 -12   3   18911     306   1
  -3  12   3   12525     282  -2
  -3 -12   3   12525     282   1
  -3  12   2   11706     153  -2
  -2 -12   3   11706     153   1
  -3  12   1     602      55  -2
  -1 -12   3     602      55   1
  -3  12   0     446      52  -2
   0 -12   3     446      52   1
  -3  12  -1   34293     454  -2
   1 -12   3   34293     454   1
  -3  12  -2   67389     912  -2
   2 -12   3   67389     912   1
  -3  12  -3   36488     497  -2
   3 -12   3   36488     497   1
  -3  12  -4   12038     158  -2
   4 -12   3   12038     158   1
  -3  12  -5   18248     198  -2
   5 -12   3   18248     198   1
  -3  12  -6    1763      78  -2
   6 -12   3    1763      78   1
  -3  12  -7    1609      73  -2
   7 -12   3    1609      73   1
  -3  12  -8    2379      83  -2
   8 -12   3    2379      83   1
  -3  12  -9   12267     314  -2
   9 -12   3   12267     314   1
  10 -12   3    7168     503   1
 -12 -11   3    7271     260   1
 -11 -11   3   11525     653   1
  -3  11  10    7646     152  -2
 -10 -11   3    7646     152   1
  -3  11   9    6653     224  -2
  -9 -11   3    6653     224   1
  -3  11   8    2406      71  -2
  -8 -11   3    2406      71   1
  -3  11   7    1759      63  -2
  -7 -11   3    1759      63   1
  -3  11   6   14536     147  -2
  -6 -11   3   14536     147   1
  -3  11   5   40542     438  -2
  -5 -11   3   40542     438   1
  -3  11   4    5811     103  -2
  -4 -11   3    5811     103   1
  -3  11   3  103471    1434  -2
  -3 -11   3  103471    1434   1
  -3  11   2    6282     243  -2
  -2 -11   3    6282     243   1
  -3  11   1     969      60  -2
  -1 -11   3     969      60   1
  -3  11   0    2074      67  -2
   0 -11   3    2074      67   1
  -3  11  -1    9469     175  -2
   1 -11   3    9469     175   1
  -3  11  -2    2151      67  -2
   2 -11   3    2151      67   1
  -3  11  -3    4048     137  -2
   3 -11   3    4048     137   1
  -3  11  -4    2059      77  -2
   4 -11   3    2059      77   1
  -3  11  -5    2684     120  -2
   5 -11   3    2684     120   1
  -3  11  -6    1196      59  -2
   6 -11   3    1196      59   1
  -3  11  -7    5613     138  -2
   7 -11   3    5613     138   1
  -3  11  -8    6950     120  -2
   8 -11   3    6950     120   1
  -3  11  -9    6253     320  -2
   9 -11   3    6253     320   1
  10 -11   3   13911    1201   1
  11 -11   3    3225     315   1
 -13 -10   3    1090      52   1
 -12 -10   3    5748     194   1
 -11 -10   3   19780     787   1
  -3  10  10    7538     327  -2
 -10 -10   3    7538     327   1
  -3  10   9    5462     121  -2
  -9 -10   3    5462     121   1
  -3  10   8     310      42  -2
  -8 -10   3     310      42   1
  -3  10   7    6162     127  -2
  -7 -10   3    6162     127   1
  -3  10   6    1373      60  -2
  -6 -10   3    1373      60   1
  -3  10   5   28448     334  -2
  -5 -10   3   28448     334   1
  -3  10   4   17457    1256  -2
  -4 -10   3   17457    1256   1
  -3  10   3   14380     344  -2
  -3 -10   3   14380     344   1
  -3  10   2   27974     527  -2
  -2 -10   3   27974     527   1
  -3  10   1    2800     164  -2
  -1 -10   3    2800     164   1
  -3  10   0    1558     126  -2
   0 -10   3    1558     126   1
  -3  10  -1    2809     149  -2
   1 -10   3    2809     149   1
  -3  10  -2  172957    5205  -2
   2 -10   3  172957    5205   1
  -3  10  -3    1214      76  -2
   3 -10   3    1214      76   1
  -3  10  -4   70628    1397  -2
   4 -10   3   70628    1397   1
  -3  10  -5    5493     119  -2
   5 -10   3    5493     119   1
  -3  10  -6    1062      56  -2
   6 -10   3    1062      56   1
  -3  10  -7    6470     101  -2
   7 -10   3    6470     101   1
  -3  10  -8   12978     236  -2
   8 -10   3   12978     236   1
  -3  10  -9    5092      98  -2
   9 -10   3    5092      98   1
  10 -10   3   14665     475   1
  11 -10   3   11226     507   1
 -13  -9   3    1595      79   1
 -12  -9   3   33526     597   1
 -11  -9   3   14347     599   1
  -3   9  10    9797     381  -2
 -10  -9   3    9797     381   1
  -3   9   9    4154     236  -2
  -9  -9   3    4154     236   1
  -3   9   8     888      56  -2
  -8  -9   3     888      56   1
  -3   9   7    5134      91  -2
  -7  -9   3    5134      91   1
  -3   9   6    1080     100  -2
  -6  -9   3    1080     100   1
  -3   9   5  106028    2682  -2
  -5  -9   3  106028    2682   1
  -3   9   4   25284     609  -2
  -4  -9   3   25284     609   1
  -3   9   3   65149    1738  -2
  -3  -9   3   65149    1738   1
  -3   9   2    2899     148  -2
  -2  -9   3    2899     148   1
  -3   9   1    2323     109  -2
  -1  -9   3    2323     109   1
  -3   9   0   16881     534  -2
   0  -9   3   16881     534   1
  -3   9  -1   58511    2683  -2
   1  -9   3   58511    2683   1
  -3   9  -2    3199     167  -2
   2  -9   3    3199     167   1
  -3   9  -3   19970    1509  -2
   3  -9   3   19970    1509   1
  -3   9  -4    7789     110  -2
   4  -9   3    7789     110   1
  -3   9  -5   11773     275  -2
   5  -9   3   11773     275   1
  -3   9  -6     529      48  -2
   6  -9   3     529      48   1
  -3   9  -7    1394      60  -2
   7  -9   3    1394      60   1
  -3   9  -8    8069     118  -2
   8  -9   3    8069     118   1
  -3   9  -9   33783     716  -2
   9  -9   3   33783     716   1
  -3   9 -10    5380     257  -2
  10  -9   3    5380     257   1
  11  -9   3   25311    1034   1
  12  -9   3     925      93   1
 -14  -8   3     537      44   1
 -13  -8   3    1810      84   1
 -12  -8   3   12185     380   1
 -11  -8   3   15555     341   1
  -3   8  10   12773     192  -2
 -10  -8   3   12773     192   1
  -3   8   9   11719     162  -2
  -9  -8   3   11719     162   1
  -3   8   8    2510      67  -2
  -8  -8   3    2510      67   1
  -3   8   7    6000     126  -2
  -7  -8   3    6000     126   1
  -3   8   6    9431     605  -2
  -6  -8   3    9431     605   1
  -3   8   5   42610    1532  -2
  -5  -8   3   42610    1532   1
  -3   8   4   37550    2559  -2
  -4  -8   3   37550    2559   1
  -3   8   3   35408     591  -2
  -3  -8   3   35408     591   1
  -3   8   2   35132     687  -2
  -2  -8   3   35132     687   1
  -3   8   1     700      73  -2
  -1  -8   3     700      73   1
  -3   8   0    6992     208  -2
   0  -8   3    6992     208   1
  -3   8  -1   28934    1110  -2
   1  -8   3   28934    1110   1
  -3   8  -2   87269    4339  -2
   2  -8   3   87269    4339   1
  -3   8  -3   79586    2278  -2
   3  -8   3   79586    2278   1
  -3   8  -4  165941    7438  -2
   4  -8   3  165941    7438   1
  -3   8  -5   13645     325  -2
   5  -8   3   13645     325   1
  -3   8  -6    4952     106  -2
   6  -8   3    4952     106   1
  -3   8  -7    3792      84  -2
   7  -8   3    3792      84   1
  -3   8  -8   23177     500  -2
   8  -8   3   23177     500   1
  -3   8  -9   26406     280  -2
   9  -8   3   26406     280   1
  -3   8 -10   22294     888  -2
  10  -8   3   22294     888   1
  11  -8   3   18748     324   1
  12  -8   3    8918     255   1
 -14  -7   3    1274      54   1
 -13  -7   3   24530     368   1
 -12  -7   3   19471     222   1
 -11  -7   3   45380    1311   1
  -3   7  10   15221     396  -2
 -10  -7   3   15221     396   1
  -3   7   9    3287      83  -2
  -9  -7   3    3287      83   1
  -3   7   8    3599      85  -2
  -8  -7   3    3599      85   1
  -3   7   7    7986     425  -2
  -7  -7   3    7986     425   1
  -3   7   6   40287     838  -2
  -6  -7   3   40287     838   1
  -3   7   5   27405    1285  -2
  -5  -7   3   27405    1285   1
  -3   7   4  181307    5084  -2
  -4  -7   3  181307    5084   1
  -3   7   3   24193    1107  -2
  -3  -7   3   24193    1107   1
  -3   7   2   26502     446  -2
  -2  -7   3   26502     446   1
  -3   7   1   77441     904  -2
  -1  -7   3   77441     904   1
  -3   7   0   21781     571  -2
   0  -7   3   21781     571   1
  -3   7  -1   12511    1061  -2
   1  -7   3   12511    1061   1
  -3   7  -2   31152    1231  -2
   2  -7   3   31152    1231   1
  -3   7  -3    4193     170  -2
   3  -7   3    4193     170   1
  -3   7  -4    7035     358  -2
   4  -7   3    7035     358   1
  -3   7  -5    8740     462  -2
   5  -7   3    8740     462   1
  -3   7  -6    3280      80  -2
   6  -7   3    3280      80   1
  -3   7  -7    5662      93  -2
   7  -7   3    5662      93   1
  -3   7  -8   18903     349  -2
   8  -7   3   18903     349   1
  -3   7  -9   25199     377  -2
   9  -7   3   25199     377   1
  -3   7 -10   39006    1049  -2
  10  -7   3   39006    1049   1
  11  -7   3    7147     183   1
  12  -7   3   15440     335   1
  13  -7   3    1655     155   1
 -14  -6   3    1055     103   1
 -13  -6   3    6863     122   1
 -12  -6   3    5482     596   1
 -11  -6   3   28809     514   1
  -3   6  10   31359     771  -2
 -10  -6   3   31359     771   1
  -3   6   9    1443     106  -2
  -9  -6   3    1443     106   1
  -3   6   8    4147     140  -2
  -8  -6   3    4147     140   1
  -3   6   7    4127     328  -2
  -7  -6   3    4127     328   1
  -3   6   6   39273    1626  -2
  -6  -6   3   39273    1626   1
  -3   6   5   30225    1197  -2
  -5  -6   3   30225    1197   1
  -3   6   4   22143    1052  -2
  -4  -6   3   22143    1052   1
  -3   6   3   27647    1056  -2
  -3  -6   3   27647    1056   1
  -3   6   2   46062    1583  -2
  -2  -6   3   46062    1583   1
  -3   6   1    2651     138  -2
  -1  -6   3    2651     138   1
  -3   6   0    3532     196  -2
   0  -6   3    3532     196   1
  -3   6  -1  137837    6097  -2
   1  -6   3  137837    6097   1
  -3   6  -2   92196    3950  -2
   2  -6   3   92196    3950   1
  -3   6  -3  127545    3335  -2
   3  -6   3  127545    3335   1
  -3   6  -4     447     137  -2
   4  -6   3     447     137   1
  -3   6  -5   87073    2689  -2
   5  -6   3   87073    2689   1
  -3   6  -6    6392     217  -2
   6  -6   3    6392     217   1
  -3   6  -7   17477     264  -2
   7  -6   3   17477     264   1
  -3   6  -8    1669      99  -2
   8  -6   3    1669      99   1
  -3   6  -9   28694    1460  -2
   9  -6   3   28694    1460   1
  -3   6 -10   32986    1061  -2
  10  -6   3   32986    1061   1
  11  -6   3    6535     277   1
  12  -6   3   10925     188   1
  13  -6   3     309      49   1
 -14  -5   3    2183      82   1
 -13  -5   3   26031     821   1
 -12  -5   3   15419     262   1
 -11  -5   3   37543     969   1
  -3   5  10    7663     184  -2
 -10  -5   3    7663     184   1
  -3   5   9    3939     139  -2
  -9  -5   3    3939     139   1
  -3   5   8    9311     341  -2
  -8  -5   3    9311     341   1
  -3   5   7   13366     381  -2
  -7  -5   3   13366     381   1
  -3   5   6  152711    4046  -2
  -6  -5   3  152711    4046   1
  -3   5   5   55946     998  -2
  -5  -5   3   55946     998   1
  -3   5   4   29045     533  -2
  -4  -5   3   29045     533   1
  -3   5   3  125843    2311  -2
  -3  -5   3  125843    2311   1
  -3   5   2   38117    2206  -2
  -2  -5   3   38117    2206   1
  -3   5   1    2499     141  -2
  -1  -5   3    2499     141   1
  -3   5   0   41234    1876  -2
   0  -5   3   41234    1876   1
  -3   5  -1  110339    4071  -2
   1  -5   3  110339    4071   1
  -3   5  -2    9101     361  -2
   2  -5   3    9101     361   1
  -3   5  -3   18775     474  -2
   3  -5   3   18775     474   1
  -3   5  -4    6233     312  -2
   4  -5   3    6233     312   1
  -3   5  -5   13722     285  -2
   5  -5   3   13722     285   1
  -3   5  -6   19912     328  -2
   6  -5   3   19912     328   1
  -3   5  -7    5884     139  -2
   7  -5   3    5884     139   1
  -3   5  -8    3867      82  -2
   8  -5   3    3867      82   1
  -3   5  -9   15018     287  -2
   9  -5   3   15018     287   1
  -3   5 -10   65070     613  -2
  10  -5   3   65070     613   1
  11  -5   3    7929     138   1
  12  -5   3    4228     123   1
  13  -5   3     733     248   1
 -15  -4   3      22      47   1
 -14  -4   3     545      49   1
 -13  -4   3    5717     228   1
 -12  -4   3   21061     435   1
 -11  -4   3   23999    1364   1
  -3   4  10    5927     208  -2
 -10  -4   3    5927     208   1
  -3   4   9    7150     199  -2
  -9  -4   3    7150     199   1
  -3   4   8    9295     412  -2
  -8  -4   3    9295     412   1
  -3   4   7   17191     405  -2
  -7  -4   3   17191     405   1
  -3   4   6   16427     456  -2
  -6  -4   3   16427     456   1
  -3   4   5   47388    1034  -2
  -5  -4   3   47388    1034   1
  -3   4   4   48864    1463  -2
  -4  -4   3   48864    1463   1
  -3   4   3   16782     386  -2
  -3  -4   3   16782     386   1
  -3   4   2    4220     183  -2
  -2  -4   3    4220     183   1
  -3   4   1   18086     643  -2
  -1  -4   3   18086     643   1
  -3   4   0    3808     344  -2
   0  -4   3    3808     344   1
  -3   4  -1   14684    1150  -2
   1  -4   3   14684    1150   1
  -3   4  -2   21594     777  -2
   2  -4   3   21594     777   1
  -3   4  -3    2091      81  -2
   3  -4   3    2091      81   1
  -3   4  -4  154104    2827  -2
   4  -4   3  154104    2827   1
  -3   4  -5   44509     832  -2
   5  -4   3   44509     832   1
  -3   4  -6   25706     479  -2
   6  -4   3   25706     479   1
  -3   4  -7    2602     149  -2
   7  -4   3    2602     149   1
  -3   4  -8   26533    1063  -2
   8  -4   3   26533    1063   1
  -3   4  -9    3454     165  -2
   9  -4   3    3454     165   1
  -3   4 -10   28593     831  -2
  10  -4   3   28593     831   1
  11  -4   3   22909     395   1
  12  -4   3    2565     123   1
  13  -4   3     923      71   1
 -15  -3   3     549      51   1
 -14  -3   3   11406     293   1
 -13  -3   3    3584     151   1
 -12  -3   3  127031    3742   1
 -11  -3   3   14641    1881   1
  -3   3  10    6342     373  -2
 -10  -3   3    6342     373   1
  -3   3   9    3895     383  -2
  -9  -3   3    3895     383   1
  -3   3   8   17991     713  -2
  -8  -3   3   17991     713   1
  -3   3   7   49504     808  -2
  -7  -3   3   49504     808   1
  -3   3   6     386      89  -2
  -6  -3   3     386      89   1
  -3   3   5  271197    4314  -2
  -5  -3   3  271197    4314   1
  -3   3   4   76683    2826  -2
  -4  -3   3   76683    2826   1
  -3   3   3   88755    1606  -2
  -3  -3   3   88755    1606   1
  -3   3   2   18397     609  -2
  -2  -3   3   18397     609   1
  -3   3   1   38764    3683  -2
  -1  -3   3   38764    3683   1
  -3   3   0   46239    3133  -2
   0  -3   3   46239    3133   1
  -3   3  -1   82727    2548  -2
   1  -3   3   82727    2548   1
  -3   3  -2    5829     231  -2
   2  -3   3    5829     231   1
  -3   3  -3     468      51  -2
   3  -3   3     468      51   1
  -3   3  -4    4033     150  -2
   4  -3   3    4033     150   1
  -3   3  -5   18838    1731  -2
   5  -3   3   18838    1731   1
  -3   3  -6    2227      92  -2
   6  -3   3    2227      92   1
  -3   3  -7    4237     167  -2
   7  -3   3    4237     167   1
  -3   3  -8   11131     217  -2
   8  -3   3   11131     217   1
  -3   3  -9   39996     561  -2
   9  -3   3   39996     561   1
  -3   3 -10    7614     571  -2
  10  -3   3    7614     571   1
  11  -3   3   68318    1104   1
  12  -3   3    2090     180   1
  13  -3   3    1006      74   1
  14  -3   3     222      57   1
 -15  -2   3     156      47   1
 -14  -2   3    1303      59   1
 -13  -2   3    6234     681   1
 -12  -2   3   49088     916   1
 -11  -2   3   40067    1942   1
  -3   2  10   24867     444  -2
 -10  -2   3   24867     444   1
  -3   2   9   16629    2391  -2
  -9  -2   3   16629    2391   1
  -3   2   8   10978    1512  -2
  -8  -2   3   10978    1512   1
  -3   2   7   14256    1459  -2
  -7  -2   3   14256    1459   1
  -3   2   6   18323     319  -2
  -6  -2   3   18323     319   1
  -3   2   5   67350    1465  -2
  -5  -2   3   67350    1465   1
  -3   2   4   22956     471  -2
  -4  -2   3   22956     471   1
  -3   2   3   51387    1265  -2
  -3  -2   3   51387    1265   1
  -3   2   2    7090     258  -2
  -2  -2   3    7090     258   1
  -3   2   1   30821    1223  -2
  -1  -2   3   30821    1223   1
  -3   2   0  171044    6439  -2
   0  -2   3  171044    6439   1
  -3   2  -1  135396    9415  -2
   1  -2   3  135396    9415   1
  -3   2  -2  117237    4190  -2
   2  -2   3  117237    4190   1
  -3   2  -3   84376    2385  -2
   3  -2   3   84376    2385   1
  -3   2  -4  296845    5023  -2
   4  -2   3  296845    5023   1
  -3   2  -5   15268     267  -2
   5  -2   3   15268     267   1
  -3   2  -6   11209     589  -2
   6  -2   3   11209     589   1
  -3   2  -7   15425     278  -2
   7  -2   3   15425     278   1
  -3   2  -8   12527     968  -2
   8  -2   3   12527     968   1
  -3   2  -9   26633     450  -2
   9  -2   3   26633     450   1
  -3   2 -10   39300    1664  -2
  10  -2   3   39300    1664   1
  11  -2   3   43953     508   1
  12  -2   3    3812     145   1
  13  -2   3     182      68   1
  14  -2   3     970      82   1
 -15  -1   3     817      71   1
 -14  -1   3    2508     170   1
 -13  -1   3   31034     737   1
 -12  -1   3   31904     848   1
 -11  -1   3   66643    1381   1
  -3   1  10   39074    3265  -2
 -10  -1   3   39074    3265   1
  -3   1   9   15484     451  -2
  -9  -1   3   15484     451   1
  -3   1   8    8173     252  -2
  -8  -1   3    8173     252   1
  -3   1   7     491      74  -2
  -7  -1   3     491      74   1
  -3   1   6  137277    2579  -2
  -6  -1   3  137277    2579   1
  -3   1   5   55442    1894  -2
  -5  -1   3   55442    1894   1
  -3   1   4  210872    3534  -2
  -4  -1   3  210872    3534   1
  -3   1   3   12324    1733  -2
  -3  -1   3   12324    1733   1
  -3   1   2  111142    3592  -2
  -2  -1   3  111142    3592   1
  -3   1   1  347971   16541  -2
  -1  -1   3  347971   16541   1
  -3   1   0   76934    3302  -2
   0  -1   3   76934    3302   1
  -3   1  -1   35612    4991  -2
   1  -1   3   35612    4991   1
  -3   1  -2   78878    2057  -2
   2  -1   3   78878    2057   1
  -3   1  -3   26709     825  -2
   3  -1   3   26709     825   1
  -3   1  -4   17942    2309  -2
   4  -1   3   17942    2309   1
  -3   1  -5   17721    2453  -2
   5  -1   3   17721    2453   1
  -3   1  -6   13995     292  -2
   6  -1   3   13995     292   1
  -3   1  -7   13414     281  -2
   7  -1   3   13414     281   1
  -3   1  -8   24573     424  -2
   8  -1   3   24573     424   1
  -3   1  -9   46461     959  -2
   9  -1   3   46461     959   1
  -3   1 -10  107263    1055  -2
  10  -1   3  107263    1055   1
  11  -1   3   12864     605   1
  12  -1   3   11720     491   1
  13  -1   3    2400     145   1
  14  -1   3    1342     116   1
 -15   0   3      35      37   1
 -14   0   3     653     207   1
 -13   0   3   10024     417   1
 -12   0   3    4965     900   1
 -11   0   3   45423    4225   1
  -3   0  10   24289    1104  -2
 -10   0   3   24289    1104   1
  -3   0   9    9312     461  -2
  -9   0   3    9312     461   1
  -3   0   8   19845     685  -2
  -8   0   3   19845     685   1
  -3   0   7   11655     229  -2
  -7   0   3   11655     229   1
  -3   0   6   28545     395  -2
  -6   0   3   28545     395   1
  -3   0   5   41216    1868  -2
  -5   0   3   41216    1868   1
  -3   0   4   84718     713  -2
  -4   0   3   84718     713   1
  -3   0   3   72018     807  -2
  -3   0   3   72018     807   1
  -3   0   2   12367     525  -2
  -2   0   3   12367     525   1
  -3   0   1   60555     777  -2
  -1   0   3   60555     777   1
  -3   0   0     109      91  -2
   0   0   3     109      91   1
  -3   0  -1  235879    1550  -2
   1   0   3  235879    1550   1
  -3   0  -2     807      71  -2
   2   0   3     807      71   1
  -3   0  -3  664404    8673  -2
   3   0   3  664404    8673   1
  -3   0  -4    4431     142  -2
   4   0   3    4431     142   1
  -3   0  -5  486728    7631  -2
   5   0   3  486728    7631   1
  -3   0  -6    9021     332  -2
   6   0   3    9021     332   1
  -3   0  -7   64200     907  -2
   7   0   3   64200     907   1
  -3   0  -8    5642     346  -2
   8   0   3    5642     346   1
  -3   0  -9   47177    3806  -2
   9   0   3   47177    3806   1
  -3   0 -10   49302    1154  -2
  10   0   3   49302    1154   1
  11   0   3   10905     872   1
  12   0   3   12069     300   1
  13   0   3     106      64   1
  14   0   3    3806     114   1
 -15   1   3     809      61   1
 -14   1   3    2129     136   1
 -13   1   3   32417     667   1
 -12   1   3   28701    2350   1
 -11   1   3   64722    1124   1
  -3  -1  10   38487    1369  -2
 -10   1   3   38487    1369   1
  -3  -1   9   14607     363  -2
  -9   1   3   14607     363   1
  -3  -1   8    7327     193  -2
  -8   1   3    7327     193   1
  -3  -1   7    1385      89  -2
  -7   1   3    1385      89   1
  -3  -1   6  125549    1924  -2
  -6   1   3  125549    1924   1
  -3  -1   5   62480    1605  -2
  -5   1   3   62480    1605   1
  -3  -1   4  202217    4170  -2
  -4   1   3  202217    4170   1
  -3  -1   3    8470     451  -2
  -3   1   3    8470     451   1
  -3  -1   2  109770    2642  -2
  -2   1   3  109770    2642   1
  -3  -1   1  386335   12143  -2
  -1   1   3  386335   12143   1
  -3  -1   0   84138    3247  -2
   0   1   3   84138    3247   1
  -3  -1  -1   39700     567  -2
   1   1   3   39700     567   1
  -3  -1  -2   79743     944  -2
   2   1   3   79743     944   1
  -3  -1  -3   25600     399  -2
   3   1   3   25600     399   1
  -3  -1  -4   20194    1959  -2
   4   1   3   20194    1959   1
  -3  -1  -5   19698    1893  -2
   5   1   3   19698    1893   1
  -3  -1  -6   13478     235  -2
   6   1   3   13478     235   1
  -3  -1  -7   11889     302  -2
   7   1   3   11889     302   1
  -3  -1  -8   25074     345  -2
   8   1   3   25074     345   1
  -3  -1  -9   51379    1010  -2
   9   1   3   51379    1010   1
  -3  -1 -10  104961     985  -2
  10   1   3  104961     985   1
  11   1   3   15210     385   1
  12   1   3   10684     390   1
  13   1   3    2300     133   1
  14   1   3    1700      80   1
 -15   2   3     143      39   1
 -14   2   3    1416      89   1
 -13   2   3    6017     964   1
 -12   2   3   50806     703   1
 -11   2   3   39758    1651   1
  -3  -2  10   26052    1048  -2
 -10   2   3   26052    1048   1
  -3  -2   9   23322     591  -2
  -9   2   3   23322     591   1
  -3  -2   8   12831     281  -2
  -8   2   3   12831     281   1
  -3  -2   7   14550     243  -2
  -7   2   3   14550     243   1
  -3  -2   6   21440     244  -2
  -6   2   3   21440     244   1
  -3  -2   5   69223    1207  -2
  -5   2   3   69223    1207   1
  -3  -2   4   28334     667  -2
  -4   2   3   28334     667   1
  -3  -2   3   52881    2335  -2
  -3   2   3   52881    2335   1
  -3  -2   2    8588    1546  -2
  -2   2   3    8588    1546   1
  -3  -2   1   34328     545  -2
  -1   2   3   34328     545   1
  -3  -2   0  173983    1354  -2
   0   2   3  173983    1354   1
  -3  -2  -1  128656    3753  -2
   1   2   3  128656    3753   1
  -3  -2  -2  112437    1972  -2
   2   2   3  112437    1972   1
  -3  -2  -3   87077     919  -2
   3   2   3   87077     919   1
  -3  -2  -4  286388    2103  -2
   4   2   3  286388    2103   1
  -3  -2  -5   13511     198  -2
   5   2   3   13511     198   1
  -3  -2  -6   13907     671  -2
   6   2   3   13907     671   1
  -3  -2  -7   15170     270  -2
   7   2   3   15170     270   1
  -3  -2  -8   11974     852  -2
   8   2   3   11974     852   1
  -3  -2  -9   24730     375  -2
   9   2   3   24730     375   1
  -3  -2 -10   40940    1231  -2
  10   2   3   40940    1231   1
  11   2   3   43602     777   1
  12   2   3    6230     319   1
  13   2   3      44      21   1
  14   2   3     605      66   1
 -15   3   3     675     121   1
 -14   3   3   12407     828   1
 -13   3   3    3711     143   1
 -12   3   3  118997   10136   1
 -11   3   3   12136    1504   1
  -3  -3  10    6379     418  -2
 -10   3   3    6379     418   1
  -3  -3   9    5486     389  -2
  -9   3   3    5486     389   1
  -3  -3   8   18635     383  -2
  -8   3   3   18635     383   1
  -3  -3   7   52992     888  -2
  -7   3   3   52992     888   1
  -3  -3   6     359      68  -2
  -6   3   3     359      68   1
  -3  -3   5  285046    4088  -2
  -5   3   3  285046    4088   1
  -3  -3   4   71271     949  -2
  -4   3   3   71271     949   1
  -3  -3   3   81594    2044  -2
  -3   3   3   81594    2044   1
  -3  -3   2   17108     327  -2
  -2   3   3   17108     327   1
  -3  -3   1   45095    1767  -2
  -1   3   3   45095    1767   1
  -3  -3   0   45449     902  -2
   0   3   3   45449     902   1
  -3  -3  -1   90260    1634  -2
   1   3   3   90260    1634   1
  -3  -3  -2    5613     114  -2
   2   3   3    5613     114   1
  -3  -3  -3     238      51  -2
   3   3   3     238      51   1
  -3  -3  -4    5542     178  -2
   4   3   3    5542     178   1
  -3  -3  -5   27254    1382  -2
   5   3   3   27254    1382   1
  -3  -3  -6    2091     119  -2
   6   3   3    2091     119   1
  -3  -3  -7    4799     317  -2
   7   3   3    4799     317   1
  -3  -3  -8   10054     181  -2
   8   3   3   10054     181   1
  -3  -3  -9   37626     355  -2
   9   3   3   37626     355   1
  -3  -3 -10    8720     990  -2
  10   3   3    8720     990   1
  11   3   3   66919    1084   1
  12   3   3    1963     265   1
  13   3   3     664     206   1
 -15   4   3     130      64   1
 -14   4   3     736      73   1
 -13   4   3    5804     140   1
 -12   4   3   18669    1512   1
 -11   4   3   25361    1683   1
  -3  -4  10    4085     157  -2
 -10   4   3    4085     157   1
  -3  -4   9    5590     172  -2
  -9   4   3    5590     172   1
  -3  -4   8    9388     234  -2
  -8   4   3    9388     234   1
  -3  -4   7   16032     366  -2
  -7   4   3   16032     366   1
  -3  -4   6   15750     236  -2
  -6   4   3   15750     236   1
  -3  -4   5   58864     793  -2
  -5   4   3   58864     793   1
  -3  -4   4   53087     786  -2
  -4   4   3   53087     786   1
  -3  -4   3   21849     560  -2
  -3   4   3   21849     560   1
  -3  -4   2    8378     287  -2
  -2   4   3    8378     287   1
  -3  -4   1   17631     373  -2
  -1   4   3   17631     373   1
  -3  -4   0    4183     356  -2
   0   4   3    4183     356   1
  -3  -4  -1   11975     161  -2
   1   4   3   11975     161   1
  -3  -4  -2   24063     325  -2
   2   4   3   24063     325   1
  -3  -4  -3    2272      89  -2
   3   4   3    2272      89   1
  -3  -4  -4  150285    1326  -2
   4   4   3  150285    1326   1
  -3  -4  -5   41589     457  -2
   5   4   3   41589     457   1
  -3  -4  -6   26142     584  -2
   6   4   3   26142     584   1
  -3  -4  -7    2572     139  -2
   7   4   3    2572     139   1
  -3  -4  -8   26488    1554  -2
   8   4   3   26488    1554   1
  -3  -4  -9    6736     265  -2
   9   4   3    6736     265   1
  -3  -4 -10   26918    1087  -2
  10   4   3   26918    1087   1
  11   4   3   24839     570   1
  12   4   3    2433      96   1
  13   4   3     774     241   1
 -15   5   3      79      72   1
 -14   5   3    2816     238   1
 -13   5   3   25321    1239   1
 -12   5   3   16318    1516   1
 -11   5   3   39803    1068   1
  -3  -5  10    8429     190  -2
 -10   5   3    8429     190   1
  -3  -5   9    4941     207  -2
  -9   5   3    4941     207   1
  -3  -5   8    8643     242  -2
  -8   5   3    8643     242   1
  -3  -5   7   13178     264  -2
  -7   5   3   13178     264   1
  -3  -5   6  155549    2475  -2
  -6   5   3  155549    2475   1
  -3  -5   5   54407     874  -2
  -5   5   3   54407     874   1
  -3  -5   4   23096     279  -2
  -4   5   3   23096     279   1
  -3  -5   3  123365    2343  -2
  -3   5   3  123365    2343   1
  -3  -5   2   33773     711  -2
  -2   5   3   33773     711   1
  -3  -5   1    2382     144  -2
  -1   5   3    2382     144   1
  -3  -5   0   35305    2724  -2
   0   5   3   35305    2724   1
  -3  -5  -1  102896    1069  -2
   1   5   3  102896    1069   1
  -3  -5  -2    9560     151  -2
   2   5   3    9560     151   1
  -3  -5  -3   19451     208  -2
   3   5   3   19451     208   1
  -3  -5  -4    9981     401  -2
   4   5   3    9981     401   1
  -3  -5  -5   13984     306  -2
   5   5   3   13984     306   1
  -3  -5  -6   18856     384  -2
   6   5   3   18856     384   1
  -3  -5  -7    4894     127  -2
   7   5   3    4894     127   1
  -3  -5  -8    3321      90  -2
   8   5   3    3321      90   1
  -3  -5  -9   13843     464  -2
   9   5   3   13843     464   1
  -3  -5 -10   65746     618  -2
  10   5   3   65746     618   1
  11   5   3    7610     145   1
  12   5   3    4619     261   1
  13   5   3    1286     182   1
 -13   6   3    6234     154   1
 -12   6   3    5490     798   1
 -11   6   3   27352     790   1
  -3  -6  10   30336     919  -2
 -10   6   3   30336     919   1
  -3  -6   9    1773     196  -2
  -9   6   3    1773     196   1
  -3  -6   8    3621     168  -2
  -8   6   3    3621     168   1
  -3  -6   7    4589     414  -2
  -7   6   3    4589     414   1
  -3  -6   6   49409     709  -2
  -6   6   3   49409     709   1
  -3  -6   5   28416    1150  -2
  -5   6   3   28416    1150   1
  -3  -6   4   25586     288  -2
  -4   6   3   25586     288   1
  -3  -6   3   26721     563  -2
  -3   6   3   26721     563   1
  -3  -6   2   48002     950  -2
  -2   6   3   48002     950   1
  -3  -6   1    2378     102  -2
  -1   6   3    2378     102   1
  -3  -6   0    2829     325  -2
   0   6   3    2829     325   1
  -3  -6  -1  140240    2364  -2
   1   6   3  140240    2364   1
  -3  -6  -2   90649     989  -2
   2   6   3   90649     989   1
  -3  -6  -3  127968    1078  -2
   3   6   3  127968    1078   1
  -3  -6  -4     658      63  -2
   4   6   3     658      63   1
  -3  -6  -5   83975     858  -2
   5   6   3   83975     858   1
  -3  -6  -6    6788     217  -2
   6   6   3    6788     217   1
  -3  -6  -7   16322     623  -2
   7   6   3   16322     623   1
  -3  -6  -8    1585      96  -2
   8   6   3    1585      96   1
  -3  -6  -9   28221    2034  -2
   9   6   3   28221    2034   1
  -3  -6 -10   37348    1671  -2
  10   6   3   37348    1671   1
  11   6   3    8412     657   1
  12   6   3   12612    1347   1
  13   6   3     807     123   1
 -14   7   3    1986      83   1
 -13   7   3   27195     841   1
 -12   7   3   18161     293   1
 -11   7   3   44983    1957   1
  -3  -7  10   14234     798  -2
 -10   7   3   14234     798   1
  -3  -7   9    2893     116  -2
  -9   7   3    2893     116   1
  -3  -7   8    3647     116  -2
  -8   7   3    3647     116   1
  -3  -7   7    9237     273  -2
  -7   7   3    9237     273   1
  -3  -7   6   35342     524  -2
  -6   7   3   35342     524   1
  -3  -7   5   30289     467  -2
  -5   7   3   30289     467   1
  -3  -7   4  182759    2434  -2
  -4   7   3  182759    2434   1
  -3  -7   3   25710     512  -2
  -3   7   3   25710     512   1
  -3  -7   2   24696     762  -2
  -2   7   3   24696     762   1
  -3  -7   1   69200    1639  -2
  -1   7   3   69200    1639   1
  -3  -7   0   20549     434  -2
   0   7   3   20549     434   1
  -3  -7  -1   14916     324  -2
   1   7   3   14916     324   1
  -3  -7  -2   36719    1310  -2
   2   7   3   36719    1310   1
  -3  -7  -3    3664     104  -2
   3   7   3    3664     104   1
  -3  -7  -4   11697     394  -2
   4   7   3   11697     394   1
  -3  -7  -5   12268     737  -2
   5   7   3   12268     737   1
  -3  -7  -6    3723     193  -2
   6   7   3    3723     193   1
  -3  -7  -7    6069     185  -2
   7   7   3    6069     185   1
  -3  -7  -8   20830     603  -2
   8   7   3   20830     603   1
  -3  -7  -9   24378     889  -2
   9   7   3   24378     889   1
  -3  -7 -10   39003    1653  -2
  10   7   3   39003    1653   1
  11   7   3    9427     190   1
  12   7   3   16352     893   1
 -14   8   3     749      89   1
 -13   8   3    2316     107   1
 -12   8   3   11315     537   1
 -11   8   3   14010    1215   1
  -3  -8  10   13354     248  -2
 -10   8   3   13354     248   1
  -3  -8   9   10856     214  -2
  -9   8   3   10856     214   1
  -3  -8   8    2200     101  -2
  -8   8   3    2200     101   1
  -3  -8   7    3970     197  -2
  -7   8   3    3970     197   1
  -3  -8   6   10698     312  -2
  -6   8   3   10698     312   1
  -3  -8   5   50127     494  -2
  -5   8   3   50127     494   1
  -3  -8   4   43186     504  -2
  -4   8   3   43186     504   1
  -3  -8   3   33893     656  -2
  -3   8   3   33893     656   1
  -3  -8   2   30405    1059  -2
  -2   8   3   30405    1059   1
  -3  -8   1     418      64  -2
  -1   8   3     418      64   1
  -3  -8   0    6630     172  -2
   0   8   3    6630     172   1
  -3  -8  -1   25830    1873  -2
   1   8   3   25830    1873   1
  -3  -8  -2   75485    1731  -2
   2   8   3   75485    1731   1
  -3  -8  -3   76430     889  -2
   3   8   3   76430     889   1
  -3  -8  -4  165698    1837  -2
   4   8   3  165698    1837   1
  -3  -8  -5   11505     416  -2
   5   8   3   11505     416   1
  -3  -8  -6    6354     441  -2
   6   8   3    6354     441   1
  -3  -8  -7    4273     117  -2
   7   8   3    4273     117   1
  -3  -8  -8   21756     852  -2
   8   8   3   21756     852   1
  -3  -8  -9   26201     773  -2
   9   8   3   26201     773   1
  -3  -8 -10   24502    1262  -2
  10   8   3   24502    1262   1
  11   8   3   18432     780   1
  12   8   3    9210    1063   1
 -13   9   3    2756     128   1
 -12   9   3   37474     732   1
 -11   9   3   10107     926   1
  -3  -9  10   10455    1045  -2
 -10   9   3   10455    1045   1
  -3  -9   9    4305     259  -2
  -9   9   3    4305     259   1
  -3  -9   8    1345      91  -2
  -8   9   3    1345      91   1
  -3  -9   7    6660     165  -2
  -7   9   3    6660     165   1
  -3  -9   6     465     103  -2
  -6   9   3     465     103   1
  -3  -9   5  105268    1543  -2
  -5   9   3  105268    1543   1
  -3  -9   4   24220     299  -2
  -4   9   3   24220     299   1
  -3  -9   3   63165     967  -2
  -3   9   3   63165     967   1
  -3  -9   2    3314     134  -2
  -2   9   3    3314     134   1
  -3  -9   1    2596      98  -2
  -1   9   3    2596      98   1
  -3  -9   0   14082     259  -2
   0   9   3   14082     259   1
  -3  -9  -1   55848    1278  -2
   1   9   3   55848    1278   1
  -3  -9  -2    3148     129  -2
   2   9   3    3148     129   1
  -3  -9  -3   18021     443  -2
   3   9   3   18021     443   1
  -3  -9  -4    7285     150  -2
   4   9   3    7285     150   1
  -3  -9  -5   16203     669  -2
   5   9   3   16203     669   1
  -3  -9  -6     626      90  -2
   6   9   3     626      90   1
  -3  -9  -7    2504      99  -2
   7   9   3    2504      99   1
  -3  -9  -8    6715     194  -2
   8   9   3    6715     194   1
  -3  -9  -9   35128     682  -2
   9   9   3   35128     682   1
  -3  -9 -10    6645     601  -2
  10   9   3    6645     601   1
  11   9   3   23930    1481   1
 -12  10   3    6233     281   1
 -11  10   3   22016     787   1
  -3 -10  10    7758     897  -2
 -10  10   3    7758     897   1
  -3 -10   9    4211     244  -2
  -9  10   3    4211     244   1
  -3 -10   8     470      83  -2
  -8  10   3     470      83   1
  -3 -10   7    7333     203  -2
  -7  10   3    7333     203   1
  -3 -10   6    1652     123  -2
  -6  10   3    1652     123   1
  -3 -10   5   26543     344  -2
  -5  10   3   26543     344   1
  -3 -10   4   29268     997  -2
  -4  10   3   29268     997   1
  -3 -10   3   16754     274  -2
  -3  10   3   16754     274   1
  -3 -10   2   27162     389  -2
  -2  10   3   27162     389   1
  -3 -10   1    2337      96  -2
  -1  10   3    2337      96   1
  -3 -10   0    1105      82  -2
   0  10   3    1105      82   1
  -3 -10  -1    4186     275  -2
   1  10   3    4186     275   1
  -3 -10  -2  155240    2620  -2
   2  10   3  155240    2620   1
  -3 -10  -3    1446     115  -2
   3  10   3    1446     115   1
  -3 -10  -4   72198    2138  -2
   4  10   3   72198    2138   1
  -3 -10  -5    5547     265  -2
   5  10   3    5547     265   1
  -3 -10  -6    1341     118  -2
   6  10   3    1341     118   1
  -3 -10  -7    7129     170  -2
   7  10   3    7129     170   1
  -3 -10  -8   11790     616  -2
   8  10   3   11790     616   1
  -3 -10  -9    5688     359  -2
   9  10   3    5688     359   1
  10  10   3   15652     650   1
  11  10   3   10635     389   1
 -12  11   3    7812     188   1
 -11  11   3   13453     432   1
  -3 -11  10    7955     169  -2
 -10  11   3    7955     169   1
  -3 -11   9    8106     186  -2
  -9  11   3    8106     186   1
  -3 -11   8    2198     122  -2
  -8  11   3    2198     122   1
  -3 -11   7    1685     173  -2
  -7  11   3    1685     173   1
  -3 -11   6   15016     308  -2
  -6  11   3   15016     308   1
  -3 -11   5   37620     457  -2
  -5  11   3   37620     457   1
  -3 -11   4    6013     197  -2
  -4  11   3    6013     197   1
  -3 -11   3   98201    1352  -2
  -3  11   3   98201    1352   1
  -3 -11   2    6717     189  -2
  -2  11   3    6717     189   1
  -3 -11   1    1256     100  -2
  -1  11   3    1256     100   1
  -3 -11   0    1810     103  -2
   0  11   3    1810     103   1
  -3 -11  -1   11048     389  -2
   1  11   3   11048     389   1
  -3 -11  -2    2482     163  -2
   2  11   3    2482     163   1
  -3 -11  -3    4750     239  -2
   3  11   3    4750     239   1
  -3 -11  -4    2504     258  -2
   4  11   3    2504     258   1
  -3 -11  -5    3237     293  -2
   5  11   3    3237     293   1
  -3 -11  -6    1513     125  -2
   6  11   3    1513     125   1
  -3 -11  -7    5920     166  -2
   7  11   3    5920     166   1
  -3 -11  -8    6422     230  -2
   8  11   3    6422     230   1
  -3 -11  -9    8535     276  -2
   9  11   3    8535     276   1
  10  11   3   17998    2789   1
  11  11   3    2448     148   1
 -12  12   3    2244      88   1
 -11  12   3    5786     137   1
 -10  12   3    7218     339   1
  -3 -12   9    6716     392  -2
  -9  12   3    6716     392   1
  -3 -12   8     360      77  -2
  -8  12   3     360      77   1
  -3 -12   7    3184     201  -2
  -7  12   3    3184     201   1
  -3 -12   6   11352     249  -2
  -6  12   3   11352     249   1
  -3 -12   5   11755     614  -2
  -5  12   3   11755     614   1
  -3 -12   4   23766     360  -2
  -4  12   3   23766     360   1
  -3 -12   3   15469     275  -2
  -3  12   3   15469     275   1
  -3 -12   2   11818     250  -2
  -2  12   3   11818     250   1
  -3 -12   1     493      76  -2
  -1  12   3     493      76   1
  -3 -12   0     464      85  -2
   0  12   3     464      85   1
  -3 -12  -1   32126     585  -2
   1  12   3   32126     585   1
  -3 -12  -2   62541    1055  -2
   2  12   3   62541    1055   1
  -3 -12  -3   37869     781  -2
   3  12   3   37869     781   1
  -3 -12  -4   12113     233  -2
   4  12   3   12113     233   1
  -3 -12  -5   17820     393  -2
   5  12   3   17820     393   1
  -3 -12  -6    1818     173  -2
   6  12   3    1818     173   1
  -3 -12  -7    1900      93  -2
   7  12   3    1900      93   1
  -3 -12  -8    2541      92  -2
   8  12   3    2541      92   1
  -3 -12  -9   11269     281  -2
   9  12   3   11269     281   1
  10  12   3    7501     280   1
 -11  13   3    8160     442   1
 -10  13   3    4838     229   1
  -3 -13   9    2793     385  -2
  -9  13   3    2793     385   1
  -3 -13   8     194      71  -2
  -8  13   3     194      71   1
  -3 -13   7    2132     133  -2
  -7  13   3    2132     133   1
  -3 -13   6   14181     552  -2
  -6  13   3   14181     552   1
  -3 -13   5    3748     271  -2
  -5  13   3    3748     271   1
  -3 -13   4   76474    1234  -2
  -4  13   3   76474    1234   1
  -3 -13   3    1241     101  -2
  -3  13   3    1241     101   1
  -3 -13   2   13097     245  -2
  -2  13   3   13097     245   1
  -3 -13   1    2433     114  -2
  -1  13   3    2433     114   1
  -3 -13   0    9739     267  -2
   0  13   3    9739     267   1
  -3 -13  -1    2908     126  -2
   1  13   3    2908     126   1
  -3 -13  -2   12181     785  -2
   2  13   3   12181     785   1
  -3 -13  -3    2777     117  -2
   3  13   3    2777     117   1
  -3 -13  -4    3610     284  -2
   4  13   3    3610     284   1
  -3 -13  -5    1549     101  -2
   5  13   3    1549     101   1
  -3 -13  -6     904      73  -2
   6  13   3     904      73   1
  -3 -13  -7    1730      92  -2
   7  13   3    1730      92   1
  -3 -13  -8    9326    1164  -2
   8  13   3    9326    1164   1
   9  13   3    2145     260   1
  10  13   3   10001     199   1
 -10  14   3    2366     205   1
  -3 -14   9    2224     264  -2
  -9  14   3    2224     264   1
  -3 -14   8     220      64  -2
  -8  14   3     220      64   1
  -3 -14   7    1217      98  -2
  -7  14   3    1217      98   1
  -3 -14   6    5549     185  -2
  -6  14   3    5549     185   1
  -3 -14   5    7312     387  -2
  -5  14   3    7312     387   1
  -3 -14   4   13009     286  -2
  -4  14   3   13009     286   1
  -3 -14   3   18191     389  -2
  -3  14   3   18191     389   1
  -3 -14   2    1693     112  -2
  -2  14   3    1693     112   1
  -3 -14   1    3221     142  -2
  -1  14   3    3221     142   1
  -3 -14   0    1060     116  -2
   0  14   3    1060     116   1
  -3 -14  -1   19012     278  -2
   1  14   3   19012     278   1
  -3 -14  -2   26357     407  -2
   2  14   3   26357     407   1
  -3 -14  -3   53498    1636  -2
   3  14   3   53498    1636   1
  -3 -14  -4   19201     947  -2
   4  14   3   19201     947   1
  -3 -14  -5    7060     616  -2
   5  14   3    7060     616   1
  -3 -14  -6    2145     105  -2
   6  14   3    2145     105   1
  -3 -14  -7      99      41  -2
   7  14   3      99      41   1
  -3 -14  -8    2495     109  -2
   8  14   3    2495     109   1
   9  14   3    3593     172   1
  -9  15   3    1442      80   1
  -3 -15   8    1268     129  -2
  -8  15   3    1268     129   1
  -3 -15   7    1666      93  -2
  -7  15   3    1666      93   1
  -3 -15   6     862     109  -2
  -6  15   3     862     109   1
  -3 -15   5   19634    1792  -2
  -5  15   3   19634    1792   1
  -3 -15   4    6579     360  -2
  -4  15   3    6579     360   1
  -3 -15   3   23049     924  -2
  -3  15   3   23049     924   1
  -3 -15   2     318      78  -2
  -2  15   3     318      78   1
  -3 -15   1     207      74  -2
  -1  15   3     207      74   1
  -3 -15   0    4930     147  -2
   0  15   3    4930     147   1
  -3 -15  -1    4392     136  -2
   1  15   3    4392     136   1
  -3 -15  -2    1038     104  -2
   2  15   3    1038     104   1
  -3 -15  -3    5083     328  -2
   3  15   3    5083     328   1
  -3 -15  -4     986      78  -2
   4  15   3     986      78   1
  -3 -15  -5    1881     132  -2
   5  15   3    1881     132   1
  -3 -15  -6     601      83  -2
   6  15   3     601      83   1
  -3 -15  -7    1437     145  -2
   7  15   3    1437     145   1
   8  15   3     930     102   1
  -3 -16   8     328      69  -2
  -8  16   3     328      69   1
  -3 -16   7    2015      85  -2
  -7  16   3    2015      85   1
  -3 -16   6     895     232  -2
  -6  16   3     895     232   1
  -3 -16   5    7827    1387  -2
  -5  16   3    7827    1387   1
  -3 -16   4    4720     178  -2
  -4  16   3    4720     178   1
  -3 -16   3    2838     552  -2
  -3  16   3    2838     552   1
  -3 -16   2    5385     219  -2
  -2  16   3    5385     219   1
  -3 -16   1     384      83  -2
  -1  16   3     384      83   1
  -3 -16   0    1863     132  -2
   0  16   3    1863     132   1
  -3 -16  -1    1150     102  -2
   1  16   3    1150     102   1
  -3 -16  -2   29315     846  -2
   2  16   3   29315     846   1
  -3 -16  -3     275     107  -2
   3  16   3     275     107   1
  -3 -16  -4   16910    2302  -2
   4  16   3   16910    2302   1
  -3 -16  -5    3042     284  -2
   5  16   3    3042     284   1
  -3 -16  -6     641      79  -2
   6  16   3     641      79   1
  -3 -16  -7     165      34  -2
   7  16   3     165      34   1
  -3 -17   6    1212     149  -2
  -6  17   3    1212     149   1
  -3 -17   5    8793    1036  -2
  -5  17   3    8793    1036   1
  -3 -17   4    5491    1249  -2
  -4  17   3    5491    1249   1
  -3 -17   3   14741    3324  -2
  -3  17   3   14741    3324   1
  -3 -17   2    2828     246  -2
  -2  17   3    2828     246   1
  -3 -17   1     334     140  -2
  -1  17   3     334     140   1
  -3 -17   0     236     136  -2
   0  17   3     236     136   1
  -3 -17  -1    4938     748  -2
   1  17   3    4938     748   1
  -3 -17  -2    1565     288  -2
   2  17   3    1565     288   1
  -3 -17  -3    1274     333  -2
   3  17   3    1274     333   1
  -3 -17  -4     653      56  -2
   4  17   3     653      56   1
  -3 -17  -5     605      63  -2
   5  17   3     605      63   1
  -3 -18   4    3043     208  -2
  -4  18   3    3043     208   1
  -3 -18  -2    6549     438  -2
   2  18   3    6549     438   1
  -4  18   4   10417    1005  -2
  -4 -18   4   10417    1005   1
  -4  18   3    5628     153  -2
  -3 -18   4    5628     153   1
  -4  18   2    8150     187  -2
  -2 -18   4    8150     187   1
  -4  18   1     657      73  -2
  -1 -18   4     657      73   1
  -4  18   0     180      56  -2
   0 -18   4     180      56   1
  -4  18  -1     851      65  -2
   1 -18   4     851      65   1
  -4  17   6    1177      86  -2
  -6 -17   4    1177      86   1
  -4  17   5    3022      97  -2
  -5 -17   4    3022      97   1
  -4  17   4    2767     900  -2
  -4 -17   4    2767     900   1
  -4  17   3    5270     148  -2
  -3 -17   4    5270     148   1
  -4  17   2    2991     150  -2
  -2 -17   4    2991     150   1
  -4  17   1     183      78  -2
  -1 -17   4     183      78   1
  -4  17   0     620      62  -2
   0 -17   4     620      62   1
  -4  17  -1    1811      70  -2
   1 -17   4    1811      70   1
  -4  17  -2    1733      82  -2
   2 -17   4    1733      82   1
  -4  17  -3    2189     547  -2
   3 -17   4    2189     547   1
  -4  17  -4    3220     107  -2
   4 -17   4    3220     107   1
  -4  17  -5    1650     134  -2
   5 -17   4    1650     134   1
  -4  16   8    1209      98  -2
  -8 -16   4    1209      98   1
  -4  16   7     585      49  -2
  -7 -16   4     585      49   1
  -4  16   6    1721     642  -2
  -6 -16   4    1721     642   1
  -4  16   5    8135     242  -2
  -5 -16   4    8135     242   1
  -4  16   4    3874     258  -2
  -4 -16   4    3874     258   1
  -4  16   3   24738    1793  -2
  -3 -16   4   24738    1793   1
  -4  16   2    2656     125  -2
  -2 -16   4    2656     125   1
  -4  16   1    7859     476  -2
  -1 -16   4    7859     476   1
  -4  16   0    2970     137  -2
   0 -16   4    2970     137   1
  -4  16  -1    1194      59  -2
   1 -16   4    1194      59   1
  -4  16  -2     308      41  -2
   2 -16   4     308      41   1
  -4  16  -3    9029     292  -2
   3 -16   4    9029     292   1
  -4  16  -4    4072     232  -2
   4 -16   4    4072     232   1
  -4  16  -5    2910      66  -2
   5 -16   4    2910      66   1
  -4  16  -6    1008      48  -2
   6 -16   4    1008      48   1
  -9 -15   4    2128     131   1
  -4  15   8    4400     144  -2
  -8 -15   4    4400     144   1
  -4  15   7    1063      62  -2
  -7 -15   4    1063      62   1
  -4  15   6    3611      98  -2
  -6 -15   4    3611      98   1
  -4  15   5    4110     106  -2
  -5 -15   4    4110     106   1
  -4  15   4    8270     391  -2
  -4 -15   4    8270     391   1
  -4  15   3    4903     221  -2
  -3 -15   4    4903     221   1
  -4  15   2    2163      98  -2
  -2 -15   4    2163      98   1
  -4  15   1    2296      76  -2
  -1 -15   4    2296      76   1
  -4  15   0    1318      59  -2
   0 -15   4    1318      59   1
  -4  15  -1     233      49  -2
   1 -15   4     233      49   1
  -4  15  -2    7038     146  -2
   2 -15   4    7038     146   1
  -4  15  -3     486      53  -2
   3 -15   4     486      53   1
  -4  15  -4   17249     587  -2
   4 -15   4   17249     587   1
  -4  15  -5     350      45  -2
   5 -15   4     350      45   1
  -4  15  -6    7948     217  -2
   6 -15   4    7948     217   1
  -4  15  -7     521      37  -2
   7 -15   4     521      37   1
 -10 -14   4    5064     144   1
  -4  14   9   10678     393  -2
  -9 -14   4   10678     393   1
  -4  14   8    4127      89  -2
  -8 -14   4    4127      89   1
  -4  14   7    1523      70  -2
  -7 -14   4    1523      70   1
  -4  14   6     688      46  -2
  -6 -14   4     688      46   1
  -4  14   5   12548     349  -2
  -5 -14   4   12548     349   1
  -4  14   4   29079     621  -2
  -4 -14   4   29079     621   1
  -4  14   3   18405     401  -2
  -3 -14   4   18405     401   1
  -4  14   2   27862     613  -2
  -2 -14   4   27862     613   1
  -4  14   1    5008     100  -2
  -1 -14   4    5008     100   1
  -4  14   0     501      49  -2
   0 -14   4     501      49   1
  -4  14  -1    1946      86  -2
   1 -14   4    1946      86   1
  -4  14  -2   10754     189  -2
   2 -14   4   10754     189   1
  -4  14  -3   13027     242  -2
   3 -14   4   13027     242   1
  -4  14  -4    3037      90  -2
   4 -14   4    3037      90   1
  -4  14  -5    7463     185  -2
   5 -14   4    7463     185   1
  -4  14  -6    2708      78  -2
   6 -14   4    2708      78   1
  -4  14  -7    1460      51  -2
   7 -14   4    1460      51   1
  -4  14  -8     788      62  -2
   8 -14   4     788      62   1
 -11 -13   4    5289     326   1
 -10 -13   4    1452      67   1
  -4  13   9   13089     364  -2
  -9 -13   4   13089     364   1
  -4  13   8    1855      84  -2
  -8 -13   4    1855      84   1
  -4  13   7    1865      78  -2
  -7 -13   4    1865      78   1
  -4  13   6     743      76  -2
  -6 -13   4     743      76   1
  -4  13   5   11059     434  -2
  -5 -13   4   11059     434   1
  -4  13   4   18194     423  -2
  -4 -13   4   18194     423   1
  -4  13   3   16878     592  -2
  -3 -13   4   16878     592   1
  -4  13   2   10945     230  -2
  -2 -13   4   10945     230   1
  -4  13   1    3498      96  -2
  -1 -13   4    3498      96   1
  -4  13   0    1706      69  -2
   0 -13   4    1706      69   1
  -4  13  -1    3929     111  -2
   1 -13   4    3929     111   1
  -4  13  -2    2025      74  -2
   2 -13   4    2025      74   1
  -4  13  -3   31649     677  -2
   3 -13   4   31649     677   1
  -4  13  -4    7959     216  -2
   4 -13   4    7959     216   1
  -4  13  -5   23898     406  -2
   5 -13   4   23898     406   1
  -4  13  -6    1594      65  -2
   6 -13   4    1594      65   1
  -4  13  -7     988      56  -2
   7 -13   4     988      56   1
  -4  13  -8    1315      56  -2
   8 -13   4    1315      56   1
   9 -13   4    6622     662   1
 -12 -12   4     777      97   1
 -11 -12   4   21321     316   1
  -4  12  10    3711     114  -2
 -10 -12   4    3711     114   1
  -4  12   9   12930     485  -2
  -9 -12   4   12930     485   1
  -4  12   8    3091      96  -2
  -8 -12   4    3091      96   1
  -4  12   7   11086     151  -2
  -7 -12   4   11086     151   1
  -4  12   6    5767     103  -2
  -6 -12   4    5767     103   1
  -4  12   5    5833     139  -2
  -5 -12   4    5833     139   1
  -4  12   4   35651     379  -2
  -4 -12   4   35651     379   1
  -4  12   3   44741     559  -2
  -3 -12   4   44741     559   1
  -4  12   2   30560     289  -2
  -2 -12   4   30560     289   1
  -4  12   1    6641     141  -2
  -1 -12   4    6641     141   1
  -4  12   0    8379     145  -2
   0 -12   4    8379     145   1
  -4  12  -1     754      50  -2
   1 -12   4     754      50   1
  -4  12  -2   25812     346  -2
   2 -12   4   25812     346   1
  -4  12  -3   10689     153  -2
   3 -12   4   10689     153   1
  -4  12  -4   57922     681  -2
   4 -12   4   57922     681   1
  -4  12  -5    5214     110  -2
   5 -12   4    5214     110   1
  -4  12  -6    7038     144  -2
   6 -12   4    7038     144   1
  -4  12  -7     571      50  -2
   7 -12   4     571      50   1
  -4  12  -8    1527      78  -2
   8 -12   4    1527      78   1
  -4  12  -9    2129     202  -2
   9 -12   4    2129     202   1
  10 -12   4    5813     131   1
 -12 -11   4    1450     129   1
 -11 -11   4    7353     173   1
  -4  11  10   13273     286  -2
 -10 -11   4   13273     286   1
  -4  11   9    4212     204  -2
  -9 -11   4    4212     204   1
  -4  11   8    7445     229  -2
  -8 -11   4    7445     229   1
  -4  11   7    5063     100  -2
  -7 -11   4    5063     100   1
  -4  11   6    8792     168  -2
  -6 -11   4    8792     168   1
  -4  11   5   11479     188  -2
  -5 -11   4   11479     188   1
  -4  11   4   12684     561  -2
  -4 -11   4   12684     561   1
  -4  11   3   18009     247  -2
  -3 -11   4   18009     247   1
  -4  11   2    4943     140  -2
  -2 -11   4    4943     140   1
  -4  11   1    2183      63  -2
  -1 -11   4    2183      63   1
  -4  11   0     244      35  -2
   0 -11   4     244      35   1
  -4  11  -1     468      43  -2
   1 -11   4     468      43   1
  -4  11  -2    9354     169  -2
   2 -11   4    9354     169   1
  -4  11  -3   12533     225  -2
   3 -11   4   12533     225   1
  -4  11  -4   23779     519  -2
   4 -11   4   23779     519   1
  -4  11  -5   24120     211  -2
   5 -11   4   24120     211   1
  -4  11  -6   21794     308  -2
   6 -11   4   21794     308   1
  -4  11  -7    1257      66  -2
   7 -11   4    1257      66   1
  -4  11  -8    2630      78  -2
   8 -11   4    2630      78   1
  -4  11  -9    6951    1215  -2
   9 -11   4    6951    1215   1
  10 -11   4   13626     412   1
 -13 -10   4    1278      87   1
 -12 -10   4   10921     291   1
 -11 -10   4    5839     195   1
  -4  10  10   38960     831  -2
 -10 -10   4   38960     831   1
  -4  10   9    1208      73  -2
  -9 -10   4    1208      73   1
  -4  10   8    7520     140  -2
  -8 -10   4    7520     140   1
  -4  10   7    1319      65  -2
  -7 -10   4    1319      65   1
  -4  10   6   19428     350  -2
  -6 -10   4   19428     350   1
  -4  10   5   16396     593  -2
  -5 -10   4   16396     593   1
  -4  10   4    4525     106  -2
  -4 -10   4    4525     106   1
  -4  10   3  110133    2092  -2
  -3 -10   4  110133    2092   1
  -4  10   2    9760     512  -2
  -2 -10   4    9760     512   1
  -4  10   1   27904     886  -2
  -1 -10   4   27904     886   1
  -4  10   0     660     132  -2
   0 -10   4     660     132   1
  -4  10  -1   30484     448  -2
   1 -10   4   30484     448   1
  -4  10  -2     389      41  -2
   2 -10   4     389      41   1
  -4  10  -3   43813     993  -2
   3 -10   4   43813     993   1
  -4  10  -4   18893     562  -2
   4 -10   4   18893     562   1
  -4  10  -5   19259     385  -2
   5 -10   4   19259     385   1
  -4  10  -6    3989      96  -2
   6 -10   4    3989      96   1
  -4  10  -7    6094     111  -2
   7 -10   4    6094     111   1
  -4  10  -8    1298      63  -2
   8 -10   4    1298      63   1
  -4  10  -9    1830     159  -2
   9 -10   4    1830     159   1
  10 -10   4   13729     318   1
  11 -10   4    4855     947   1
 -13  -9   4    2476     338   1
 -12  -9   4    6707     214   1
 -11  -9   4    2447     269   1
  -4   9  10   20196     489  -2
 -10  -9   4   20196     489   1
  -4   9   9    4140     109  -2
  -9  -9   4    4140     109   1
  -4   9   8    8413     136  -2
  -8  -9   4    8413     136   1
  -4   9   7    3020     322  -2
  -7  -9   4    3020     322   1
  -4   9   6    4266     108  -2
  -6  -9   4    4266     108   1
  -4   9   5   16531     397  -2
  -5  -9   4   16531     397   1
  -4   9   4   18867    1276  -2
  -4  -9   4   18867    1276   1
  -4   9   3   21672     361  -2
  -3  -9   4   21672     361   1
  -4   9   2   11556     831  -2
  -2  -9   4   11556     831   1
  -4   9   1   16905     346  -2
  -1  -9   4   16905     346   1
  -4   9   0    5628     293  -2
   0  -9   4    5628     293   1
  -4   9  -1    8822     544  -2
   1  -9   4    8822     544   1
  -4   9  -2   50025    3338  -2
   2  -9   4   50025    3338   1
  -4   9  -3    3866     257  -2
   3  -9   4    3866     257   1
  -4   9  -4  133295    1927  -2
   4  -9   4  133295    1927   1
  -4   9  -5    3170      80  -2
   5  -9   4    3170      80   1
  -4   9  -6   33983     427  -2
   6  -9   4   33983     427   1
  -4   9  -7    5356      98  -2
   7  -9   4    5356      98   1
  -4   9  -8   12114     164  -2
   8  -9   4   12114     164   1
  -4   9  -9     920      76  -2
   9  -9   4     920      76   1
  -4   9 -10   45410     936  -2
  10  -9   4   45410     936   1
 -14  -8   4     436      42   1
 -13  -8   4    2340     107   1
 -12  -8   4   11350     199   1
 -11  -8   4   26900     411   1
  -4   8  10   25825     392  -2
 -10  -8   4   25825     392   1
  -4   8   9   12942     177  -2
  -9  -8   4   12942     177   1
  -4   8   8   15201     198  -2
  -8  -8   4   15201     198   1
  -4   8   7    5153     116  -2
  -7  -8   4    5153     116   1
  -4   8   6    4276     245  -2
  -6  -8   4    4276     245   1
  -4   8   5   45936    1724  -2
  -5  -8   4   45936    1724   1
  -4   8   4  103213    1998  -2
  -4  -8   4  103213    1998   1
  -4   8   3   70028    5169  -2
  -3  -8   4   70028    5169   1
  -4   8   2   73409    1780  -2
  -2  -8   4   73409    1780   1
  -4   8   1  152850    2194  -2
  -1  -8   4  152850    2194   1
  -4   8   0    3892     143  -2
   0  -8   4    3892     143   1
  -4   8  -1    9303     545  -2
   1  -8   4    9303     545   1
  -4   8  -2   47364    1344  -2
   2  -8   4   47364    1344   1
  -4   8  -3  164167    4774  -2
   3  -8   4  164167    4774   1
  -4   8  -4   68671    1821  -2
   4  -8   4   68671    1821   1
  -4   8  -5   46256    1219  -2
   5  -8   4   46256    1219   1
  -4   8  -6    6744     111  -2
   6  -8   4    6744     111   1
  -4   8  -7    7780     110  -2
   7  -8   4    7780     110   1
  -4   8  -8    7482     129  -2
   8  -8   4    7482     129   1
  -4   8  -9    4781     180  -2
   9  -8   4    4781     180   1
  -4   8 -10   16343     482  -2
  10  -8   4   16343     482   1
  11  -8   4   17098     259   1
  12  -8   4    5379     166   1
 -14  -7   4      85      42   1
 -13  -7   4    1157      71   1
 -12  -7   4    9238     714   1
 -11  -7   4   22780     652   1
  -4   7  10    2259      81  -2
 -10  -7   4    2259      81   1
  -4   7   9   20337     470  -2
  -9  -7   4   20337     470   1
  -4   7   8    8631     450  -2
  -8  -7   4    8631     450   1
  -4   7   7    2831      67  -2
  -7  -7   4    2831      67   1
  -4   7   6    5029     452  -2
  -6  -7   4    5029     452   1
  -4   7   5   33271    2086  -2
  -5  -7   4   33271    2086   1
  -4   7   4   47276    2026  -2
  -4  -7   4   47276    2026   1
  -4   7   3   30537    1219  -2
  -3  -7   4   30537    1219   1
  -4   7   2   35315     816  -2
  -2  -7   4   35315     816   1
  -4   7   1    5745     558  -2
  -1  -7   4    5745     558   1
  -4   7   0    3430     234  -2
   0  -7   4    3430     234   1
  -4   7  -1   18548    1264  -2
   1  -7   4   18548    1264   1
  -4   7  -2   10838     404  -2
   2  -7   4   10838     404   1
  -4   7  -3   51145    2886  -2
   3  -7   4   51145    2886   1
  -4   7  -4   49358    2635  -2
   4  -7   4   49358    2635   1
  -4   7  -5  125843    1931  -2
   5  -7   4  125843    1931   1
  -4   7  -6    4753      82  -2
   6  -7   4    4753      82   1
  -4   7  -7    5667     109  -2
   7  -7   4    5667     109   1
  -4   7  -8   16929     220  -2
   8  -7   4   16929     220   1
  -4   7  -9   43558     600  -2
   9  -7   4   43558     600   1
  -4   7 -10   12493     234  -2
  10  -7   4   12493     234   1
  11  -7   4   36162     626   1
  12  -7   4   10362     258   1
 -14  -6   4      54      18   1
 -13  -6   4    7326     164   1
 -12  -6   4    2606     202   1
 -11  -6   4   77988    1054   1
  -4   6  10   10577     683  -2
 -10  -6   4   10577     683   1
  -4   6   9   32674     719  -2
  -9  -6   4   32674     719   1
  -4   6   8    2524      85  -2
  -8  -6   4    2524      85   1
  -4   6   7    3784     224  -2
  -7  -6   4    3784     224   1
  -4   6   6   21700    1313  -2
  -6  -6   4   21700    1313   1
  -4   6   5   16805     564  -2
  -5  -6   4   16805     564   1
  -4   6   4   80306    2473  -2
  -4  -6   4   80306    2473   1
  -4   6   3   44217    1304  -2
  -3  -6   4   44217    1304   1
  -4   6   2  258139    5570  -2
  -2  -6   4  258139    5570   1
  -4   6   1    3761     168  -2
  -1  -6   4    3761     168   1
  -4   6   0   17112     716  -2
   0  -6   4   17112     716   1
  -4   6  -1    1361     148  -2
   1  -6   4    1361     148   1
  -4   6  -2  128913    3279  -2
   2  -6   4  128913    3279   1
  -4   6  -3    2781     221  -2
   3  -6   4    2781     221   1
  -4   6  -4  110269    3378  -2
   4  -6   4  110269    3378   1
  -4   6  -5    6481     278  -2
   5  -6   4    6481     278   1
  -4   6  -6   13095     348  -2
   6  -6   4   13095     348   1
  -4   6  -7    2031      67  -2
   7  -6   4    2031      67   1
  -4   6  -8    5093     236  -2
   8  -6   4    5093     236   1
  -4   6  -9   12217     204  -2
   9  -6   4   12217     204   1
  -4   6 -10   13685     659  -2
  10  -6   4   13685     659   1
  11  -6   4   18257     386   1
  12  -6   4    9185     276   1
  13  -6   4    1377     132   1
 -15  -5   4     525      51   1
 -14  -5   4     661      47   1
 -13  -5   4    7440     241   1
 -12  -5   4   16038    1210   1
 -11  -5   4   31126     560   1
  -4   5  10   19018     506  -2
 -10  -5   4   19018     506   1
  -4   5   9   14596     488  -2
  -9  -5   4   14596     488   1
  -4   5   8    4729     151  -2
  -8  -5   4    4729     151   1
  -4   5   7    1319     156  -2
  -7  -5   4    1319     156   1
  -4   5   6    9312     235  -2
  -6  -5   4    9312     235   1
  -4   5   5   32336    1010  -2
  -5  -5   4   32336    1010   1
  -4   5   4   12590     409  -2
  -4  -5   4   12590     409   1
  -4   5   3   29554    1158  -2
  -3  -5   4   29554    1158   1
  -4   5   2   18643     691  -2
  -2  -5   4   18643     691   1
  -4   5   1    8915     252  -2
  -1  -5   4    8915     252   1
  -4   5   0    1242     174  -2
   0  -5   4    1242     174   1
  -4   5  -1    2685     177  -2
   1  -5   4    2685     177   1
  -4   5  -2   66802    3216  -2
   2  -5   4   66802    3216   1
  -4   5  -3   55554    1729  -2
   3  -5   4   55554    1729   1
  -4   5  -4   39016     443  -2
   4  -5   4   39016     443   1
  -4   5  -5  141148    1675  -2
   5  -5   4  141148    1675   1
  -4   5  -6    9827     265  -2
   6  -5   4    9827     265   1
  -4   5  -7    1375      72  -2
   7  -5   4    1375      72   1
  -4   5  -8    5485     177  -2
   8  -5   4    5485     177   1
  -4   5  -9   18345     693  -2
   9  -5   4   18345     693   1
  -4   5 -10   24943     430  -2
  10  -5   4   24943     430   1
  11  -5   4   16727     572   1
  12  -5   4   11294     313   1
  13  -5   4    4848     430   1
 -15  -4   4    1647      66   1
 -14  -4   4     166      41   1
 -13  -4   4    4887     141   1
 -12  -4   4   54629    1125   1
 -11  -4   4   24521     491   1
  -4   4  10   49579     867  -2
 -10  -4   4   49579     867   1
  -4   4   9    2650      78  -2
  -9  -4   4    2650      78   1
  -4   4   8    3561     245  -2
  -8  -4   4    3561     245   1
  -4   4   7    1730     163  -2
  -7  -4   4    1730     163   1
  -4   4   6   21452     490  -2
  -6  -4   4   21452     490   1
  -4   4   5   42952    1084  -2
  -5  -4   4   42952    1084   1
  -4   4   4    3604     178  -2
  -4  -4   4    3604     178   1
  -4   4   3  118838    7247  -2
  -3  -4   4  118838    7247   1
  -4   4   2    4857     610  -2
  -2  -4   4    4857     610   1
  -4   4   1   12916     838  -2
  -1  -4   4   12916     838   1
  -4   4   0    1385     139  -2
   0  -4   4    1385     139   1
  -4   4  -1   52703    1812  -2
   1  -4   4   52703    1812   1
  -4   4  -2    8043     260  -2
   2  -4   4    8043     260   1
  -4   4  -3  140657    3217  -2
   3  -4   4  140657    3217   1
  -4   4  -4   18462     354  -2
   4  -4   4   18462     354   1
  -4   4  -5   46591     731  -2
   5  -4   4   46591     731   1
  -4   4  -6   13004     216  -2
   6  -4   4   13004     216   1
  -4   4  -7    1249      70  -2
   7  -4   4    1249      70   1
  -4   4  -8    8620     133  -2
   8  -4   4    8620     133   1
  -4   4  -9    6518     240  -2
   9  -4   4    6518     240   1
  -4   4 -10   18113     230  -2
  10  -4   4   18113     230   1
  11  -4   4   20847     846   1
  12  -4   4    7835     201   1
  13  -4   4    3245     389   1
 -15  -3   4    1277      75   1
 -14  -3   4     610      47   1
 -13  -3   4    3097     593   1
 -12  -3   4   29681    1720   1
 -11  -3   4    4057     434   1
  -4   3  10   27925     489  -2
 -10  -3   4   27925     489   1
  -4   3   9   12906     560  -2
  -9  -3   4   12906     560   1
  -4   3   8    4329     225  -2
  -8  -3   4    4329     225   1
  -4   3   7    4194     224  -2
  -7  -3   4    4194     224   1
  -4   3   6   26405    1168  -2
  -6  -3   4   26405    1168   1
  -4   3   5   44969     893  -2
  -5  -3   4   44969     893   1
  -4   3   4   12630     392  -2
  -4  -3   4   12630     392   1
  -4   3   3   25532     673  -2
  -3  -3   4   25532     673   1
  -4   3   2   12058     803  -2
  -2  -3   4   12058     803   1
  -4   3   1    1349      92  -2
  -1  -3   4    1349      92   1
  -4   3   0   21423     883  -2
   0  -3   4   21423     883   1
  -4   3  -1    2367     196  -2
   1  -3   4    2367     196   1
  -4   3  -2   21829     416  -2
   2  -3   4   21829     416   1
  -4   3  -3    4210     158  -2
   3  -3   4    4210     158   1
  -4   3  -4  213666    4394  -2
   4  -3   4  213666    4394   1
  -4   3  -5    2743     126  -2
   5  -3   4    2743     126   1
  -4   3  -6  120980    2600  -2
   6  -3   4  120980    2600   1
  -4   3  -7    5502      91  -2
   7  -3   4    5502      91   1
  -4   3  -8   17228     448  -2
   8  -3   4   17228     448   1
  -4   3  -9     173      45  -2
   9  -3   4     173      45   1
  -4   3 -10   52528    1819  -2
  10  -3   4   52528    1819   1
  11  -3   4    9282     419   1
  12  -3   4   13949     562   1
  13  -3   4    2757     201   1
 -15  -2   4    2365      83   1
 -14  -2   4     389      51   1
 -13  -2   4    5964     158   1
 -12  -2   4   43109     933   1
 -11  -2   4   35419     752   1
  -4   2  10   30032     526  -2
 -10  -2   4   30032     526   1
  -4   2   9   15522     560  -2
  -9  -2   4   15522     560   1
  -4   2   8    5432     211  -2
  -8  -2   4    5432     211   1
  -4   2   7   46758    1144  -2
  -7  -2   4   46758    1144   1
  -4   2   6   11398     344  -2
  -6  -2   4   11398     344   1
  -4   2   5   96399    1326  -2
  -5  -2   4   96399    1326   1
  -4   2   4   17637     448  -2
  -4  -2   4   17637     448   1
  -4   2   3   64981    2882  -2
  -3  -2   4   64981    2882   1
  -4   2   2   71343    2662  -2
  -2  -2   4   71343    2662   1
  -4   2   1  279394    3750  -2
  -1  -2   4  279394    3750   1
  -4   2   0   29738    1348  -2
   0  -2   4   29738    1348   1
  -4   2  -1   38794    1421  -2
   1  -2   4   38794    1421   1
  -4   2  -2  102071    4846  -2
   2  -2   4  102071    4846   1
  -4   2  -3  163461    3619  -2
   3  -2   4  163461    3619   1
  -4   2  -4  110813    2475  -2
   4  -2   4  110813    2475   1
  -4   2  -5   43354     683  -2
   5  -2   4   43354     683   1
  -4   2  -6   13083     371  -2
   6  -2   4   13083     371   1
  -4   2  -7   21543     595  -2
   7  -2   4   21543     595   1
  -4   2  -8    2299      79  -2
   8  -2   4    2299      79   1
  -4   2  -9    6750     214  -2
   9  -2   4    6750     214   1
  -4   2 -10   35473     479  -2
  10  -2   4   35473     479   1
  11  -2   4   25749     742   1
  12  -2   4    7255     162   1
  13  -2   4     914      77   1
 -15  -1   4    1923     105   1
 -14  -1   4      81      41   1
 -13  -1   4    2134      88   1
 -12  -1   4   10075    1565   1
 -11  -1   4   42272    1555   1
  -4   1  10    5036     731  -2
 -10  -1   4    5036     731   1
  -4   1   9   17474    1544  -2
  -9  -1   4   17474    1544   1
  -4   1   8   17012    2709  -2
  -8  -1   4   17012    2709   1
  -4   1   7    8306     253  -2
  -7  -1   4    8306     253   1
  -4   1   6    4966     198  -2
  -6  -1   4    4966     198   1
  -4   1   5   18534     351  -2
  -5  -1   4   18534     351   1
  -4   1   4   24820     639  -2
  -4  -1   4   24820     639   1
  -4   1   3   47101    1028  -2
  -3  -1   4   47101    1028   1
  -4   1   2   60351    1813  -2
  -2  -1   4   60351    1813   1
  -4   1   1   36292    1309  -2
  -1  -1   4   36292    1309   1
  -4   1   0    5742     349  -2
   0  -1   4    5742     349   1
  -4   1  -1   17756     956  -2
   1  -1   4   17756     956   1
  -4   1  -2    3199     239  -2
   2  -1   4    3199     239   1
  -4   1  -3  221089    7658  -2
   3  -1   4  221089    7658   1
  -4   1  -4  109885    3107  -2
   4  -1   4  109885    3107   1
  -4   1  -5  286706    4024  -2
   5  -1   4  286706    4024   1
  -4   1  -6   40176     585  -2
   6  -1   4   40176     585   1
  -4   1  -7    5812     190  -2
   7  -1   4    5812     190   1
  -4   1  -8   16720     532  -2
   8  -1   4   16720     532   1
  -4   1  -9   65143    1697  -2
   9  -1   4   65143    1697   1
  -4   1 -10   26257     696  -2
  10  -1   4   26257     696   1
  11  -1   4   45486    1374   1
  12  -1   4   11449     607   1
  13  -1   4    5359     370   1
 -15   0   4   14259     231   1
 -14   0   4     565      75   1
 -13   0   4    1111      78   1
 -12   0   4    3578     250   1
 -11   0   4   96411    1541   1
  -4   0  10    1823     339  -2
 -10   0   4    1823     339   1
  -4   0   9   52450     635  -2
  -9   0   4   52450     635   1
  -4   0   8    8706     310  -2
  -8   0   4    8706     310   1
  -4   0   7   12053     257  -2
  -7   0   4   12053     257   1
  -4   0   6    3171     416  -2
  -6   0   4    3171     416   1
  -4   0   5   15939     463  -2
  -5   0   4   15939     463   1
  -4   0   4  185065    3122  -2
  -4   0   4  185065    3122   1
  -4   0   3   16016     949  -2
  -3   0   4   16016     949   1
  -4   0   2  852224   57912  -2
  -2   0   4  852224   57912   1
  -4   0   1    5268     276  -2
  -1   0   4    5268     276   1
  -4   0   0   90863    6120  -2
   0   0   4   90863    6120   1
  -4   0  -1    2980     216  -2
   1   0   4    2980     216   1
  -4   0  -2  207913    5018  -2
   2   0   4  207913    5018   1
  -4   0  -3    1374      86  -2
   3   0   4    1374      86   1
  -4   0  -4  311144    3129  -2
   4   0   4  311144    3129   1
  -4   0  -5   29079     582  -2
   5   0   4   29079     582   1
  -4   0  -6   17999    3492  -2
   6   0   4   17999    3492   1
  -4   0  -7     321     100  -2
   7   0   4     321     100   1
  -4   0  -8    2268     109  -2
   8   0   4    2268     109   1
  -4   0  -9   32387     283  -2
   9   0   4   32387     283   1
  -4   0 -10   10309     998  -2
  10   0   4   10309     998   1
  11   0   4   26934     393   1
  12   0   4    5625     336   1
  13   0   4    2309      92   1
 -15   1   4    2171     119   1
 -14   1   4      88      65   1
 -13   1   4    2161     101   1
 -12   1   4   11025     781   1
 -11   1   4   42115     949   1
  -4  -1  10    4653     679  -2
 -10   1   4    4653     679   1
  -4  -1   9   15228     998  -2
  -9   1   4   15228     998   1
  -4  -1   8   21554     657  -2
  -8   1   4   21554     657   1
  -4  -1   7    8328     216  -2
  -7   1   4    8328     216   1
  -4  -1   6    6319     227  -2
  -6   1   4    6319     227   1
  -4  -1   5   20418     367  -2
  -5   1   4   20418     367   1
  -4  -1   4   26789    1184  -2
  -4   1   4   26789    1184   1
  -4  -1   3   56528    3263  -2
  -3   1   4   56528    3263   1
  -4  -1   2   53525    2695  -2
  -2   1   4   53525    2695   1
  -4  -1   1   35617     849  -2
  -1   1   4   35617     849   1
  -4  -1   0    7377     303  -2
   0   1   4    7377     303   1
  -4  -1  -1   16744     353  -2
   1   1   4   16744     353   1
  -4  -1  -2    3650     146  -2
   2   1   4    3650     146   1
  -4  -1  -3  213752    3496  -2
   3   1   4  213752    3496   1
  -4  -1  -4  109535    1074  -2
   4   1   4  109535    1074   1
  -4  -1  -5  280591    3480  -2
   5   1   4  280591    3480   1
  -4  -1  -6   39791     428  -2
   6   1   4   39791     428   1
  -4  -1  -7    4696     316  -2
   7   1   4    4696     316   1
  -4  -1  -8   16766     489  -2
   8   1   4   16766     489   1
  -4  -1  -9   61959    1751  -2
   9   1   4   61959    1751   1
  -4  -1 -10   24767     399  -2
  10   1   4   24767     399   1
  11   1   4   44546    1205   1
  12   1   4   13571     639   1
  13   1   4    6407     400   1
 -15   2   4    2704     185   1
 -14   2   4     247     132   1
 -13   2   4    6080     131   1
 -12   2   4   39149     437   1
 -11   2   4   29305    2680   1
  -4  -2  10   32654    2104  -2
 -10   2   4   32654    2104   1
  -4  -2   9   14777     897  -2
  -9   2   4   14777     897   1
  -4  -2   8    7663     327  -2
  -8   2   4    7663     327   1
  -4  -2   7   49630     822  -2
  -7   2   4   49630     822   1
  -4  -2   6   10793     287  -2
  -6   2   4   10793     287   1
  -4  -2   5   97639    2768  -2
  -5   2   4   97639    2768   1
  -4  -2   4   20534     684  -2
  -4   2   4   20534     684   1
  -4  -2   3   79598    2754  -2
  -3   2   4   79598    2754   1
  -4  -2   2   76349    4455  -2
  -2   2   4   76349    4455   1
  -4  -2   1  276095    4705  -2
  -1   2   4  276095    4705   1
  -4  -2   0   31985    1063  -2
   0   2   4   31985    1063   1
  -4  -2  -1   44692    1123  -2
   1   2   4   44692    1123   1
  -4  -2  -2   99685    3330  -2
   2   2   4   99685    3330   1
  -4  -2  -3  166723    1313  -2
   3   2   4  166723    1313   1
  -4  -2  -4  112982    1304  -2
   4   2   4  112982    1304   1
  -4  -2  -5   42783     664  -2
   5   2   4   42783     664   1
  -4  -2  -6   12441     444  -2
   6   2   4   12441     444   1
  -4  -2  -7   21644     476  -2
   7   2   4   21644     476   1
  -4  -2  -8    2382      83  -2
   8   2   4    2382      83   1
  -4  -2  -9    6492     194  -2
   9   2   4    6492     194   1
  -4  -2 -10   34217     845  -2
  10   2   4   34217     845   1
  11   2   4   25682     811   1
  12   2   4    6463     117   1
  13   2   4     170      85   1
 -15   3   4    1196     350   1
 -14   3   4     706     113   1
 -13   3   4    3584     403   1
 -12   3   4   27254     942   1
 -11   3   4    3115     409   1
  -4  -3  10   23792     550  -2
 -10   3   4   23792     550   1
  -4  -3   9   10742     361  -2
  -9   3   4   10742     361   1
  -4  -3   8    3476     176  -2
  -8   3   4    3476     176   1
  -4  -3   7    4758     170  -2
  -7   3   4    4758     170   1
  -4  -3   6   28791     368  -2
  -6   3   4   28791     368   1
  -4  -3   5   42871    1113  -2
  -5   3   4   42871    1113   1
  -4  -3   4    7608    1374  -2
  -4   3   4    7608    1374   1
  -4  -3   3   22897     472  -2
  -3   3   4   22897     472   1
  -4  -3   2   12362     722  -2
  -2   3   4   12362     722   1
  -4  -3   1    1437     100  -2
  -1   3   4    1437     100   1
  -4  -3   0   22758     506  -2
   0   3   4   22758     506   1
  -4  -3  -1    2748     140  -2
   1   3   4    2748     140   1
  -4  -3  -2   24095     845  -2
   2   3   4   24095     845   1
  -4  -3  -3    4533     128  -2
   3   3   4    4533     128   1
  -4  -3  -4  212638    1878  -2
   4   3   4  212638    1878   1
  -4  -3  -5    2469     111  -2
   5   3   4    2469     111   1
  -4  -3  -6  113767    1057  -2
   6   3   4  113767    1057   1
  -4  -3  -7    5586     130  -2
   7   3   4    5586     130   1
  -4  -3  -8   17756     517  -2
   8   3   4   17756     517   1
  -4  -3  -9     192      60  -2
   9   3   4     192      60   1
  -4  -3 -10   56604    1778  -2
  10   3   4   56604    1778   1
  11   3   4   10216     752   1
  12   3   4   15152     514   1
  13   3   4    1613     634   1
 -15   4   4    1631     123   1
 -14   4   4     273      58   1
 -13   4   4    5640     208   1
 -12   4   4   51764     687   1
 -11   4   4   21611    2954   1
  -4  -4  10   44457    2024  -2
 -10   4   4   44457    2024   1
  -4  -4   9    2745     158  -2
  -9   4   4    2745     158   1
  -4  -4   8    4311     174  -2
  -8   4   4    4311     174   1
  -4  -4   7    1777     107  -2
  -7   4   4    1777     107   1
  -4  -4   6   22615     346  -2
  -6   4   4   22615     346   1
  -4  -4   5   39057    1145  -2
  -5   4   4   39057    1145   1
  -4  -4   4    9350     528  -2
  -4   4   4    9350     528   1
  -4  -4   3  132365    3197  -2
  -3   4   4  132365    3197   1
  -4  -4   2    7160     279  -2
  -2   4   4    7160     279   1
  -4  -4   1   17225     974  -2
  -1   4   4   17225     974   1
  -4  -4   0    1932     216  -2
   0   4   4    1932     216   1
  -4  -4  -1   48305    1053  -2
   1   4   4   48305    1053   1
  -4  -4  -2    6499     168  -2
   2   4   4    6499     168   1
  -4  -4  -3  138377    1453  -2
   3   4   4  138377    1453   1
  -4  -4  -4   20078     281  -2
   4   4   4   20078     281   1
  -4  -4  -5   44204     567  -2
   5   4   4   44204     567   1
  -4  -4  -6   17794     459  -2
   6   4   4   17794     459   1
  -4  -4  -7    1298      80  -2
   7   4   4    1298      80   1
  -4  -4  -8    7121     156  -2
   8   4   4    7121     156   1
  -4  -4  -9    5635     430  -2
   9   4   4    5635     430   1
  -4  -4 -10   17506     220  -2
  10   4   4   17506     220   1
  11   4   4   22814    1666   1
  12   4   4    8013     134   1
  13   4   4    3794     655   1
 -14   5   4     954     154   1
 -13   5   4    7603     258   1
 -12   5   4   18136    1930   1
 -11   5   4   29002     456   1
  -4  -5  10   18010     705  -2
 -10   5   4   18010     705   1
  -4  -5   9   17038     712  -2
  -9   5   4   17038     712   1
  -4  -5   8    3580     114  -2
  -8   5   4    3580     114   1
  -4  -5   7    1722     132  -2
  -7   5   4    1722     132   1
  -4  -5   6   10319     243  -2
  -6   5   4   10319     243   1
  -4  -5   5   39480     792  -2
  -5   5   4   39480     792   1
  -4  -5   4   12054     344  -2
  -4   5   4   12054     344   1
  -4  -5   3   28074     522  -2
  -3   5   4   28074     522   1
  -4  -5   2   19923     570  -2
  -2   5   4   19923     570   1
  -4  -5   1    9217     229  -2
  -1   5   4    9217     229   1
  -4  -5   0     456      67  -2
   0   5   4     456      67   1
  -4  -5  -1    3563     121  -2
   1   5   4    3563     121   1
  -4  -5  -2   63694     958  -2
   2   5   4   63694     958   1
  -4  -5  -3   51642     617  -2
   3   5   4   51642     617   1
  -4  -5  -4   40236     425  -2
   4   5   4   40236     425   1
  -4  -5  -5  145096    1702  -2
   5   5   4  145096    1702   1
  -4  -5  -6    9377     267  -2
   6   5   4    9377     267   1
  -4  -5  -7    1945      71  -2
   7   5   4    1945      71   1
  -4  -5  -8    5239     225  -2
   8   5   4    5239     225   1
  -4  -5  -9   18258     965  -2
   9   5   4   18258     965   1
  -4  -5 -10   24726     338  -2
  10   5   4   24726     338   1
  11   5   4   17253     577   1
  12   5   4   11979     474   1
 -14   6   4     243      48   1
 -13   6   4    6750     232   1
 -12   6   4    4711     327   1
 -11   6   4   73787    1735   1
  -4  -6  10    9734     705  -2
 -10   6   4    9734     705   1
  -4  -6   9   28198     367  -2
  -9   6   4   28198     367   1
  -4  -6   8    3110     110  -2
  -8   6   4    3110     110   1
  -4  -6   7    4363     195  -2
  -7   6   4    4363     195   1
  -4  -6   6   24543     408  -2
  -6   6   4   24543     408   1
  -4  -6   5   19269     435  -2
  -5   6   4   19269     435   1
  -4  -6   4   86603    1721  -2
  -4   6   4   86603    1721   1
  -4  -6   3   45520     690  -2
  -3   6   4   45520     690   1
  -4  -6   2  242587    5602  -2
  -2   6   4  242587    5602   1
  -4  -6   1    3475     124  -2
  -1   6   4    3475     124   1
  -4  -6   0   17197     456  -2
   0   6   4   17197     456   1
  -4  -6  -1    1284      62  -2
   1   6   4    1284      62   1
  -4  -6  -2  127648    1482  -2
   2   6   4  127648    1482   1
  -4  -6  -3    2794      98  -2
   3   6   4    2794      98   1
  -4  -6  -4  116718    1368  -2
   4   6   4  116718    1368   1
  -4  -6  -5    7735     228  -2
   5   6   4    7735     228   1
  -4  -6  -6   15210     879  -2
   6   6   4   15210     879   1
  -4  -6  -7    2648      82  -2
   7   6   4    2648      82   1
  -4  -6  -8    5138     340  -2
   8   6   4    5138     340   1
  -4  -6  -9   12455     269  -2
   9   6   4   12455     269   1
  -4  -6 -10   16970    1658  -2
  10   6   4   16970    1658   1
  11   6   4   18278     616   1
  12   6   4    8798     966   1
 -14   7   4      85      42   1
 -13   7   4    1372      87   1
 -12   7   4   11410     669   1
 -11   7   4   21753    1213   1
  -4  -7  10    2607     125  -2
 -10   7   4    2607     125   1
  -4  -7   9   22494     312  -2
  -9   7   4   22494     312   1
  -4  -7   8   10031     466  -2
  -8   7   4   10031     466   1
  -4  -7   7    2613     125  -2
  -7   7   4    2613     125   1
  -4  -7   6    5456     194  -2
  -6   7   4    5456     194   1
  -4  -7   5   30537    1090  -2
  -5   7   4   30537    1090   1
  -4  -7   4   42818    1055  -2
  -4   7   4   42818    1055   1
  -4  -7   3   33058     657  -2
  -3   7   4   33058     657   1
  -4  -7   2   37112     808  -2
  -2   7   4   37112     808   1
  -4  -7   1    6361     160  -2
  -1   7   4    6361     160   1
  -4  -7   0    3871     183  -2
   0   7   4    3871     183   1
  -4  -7  -1   16178    1005  -2
   1   7   4   16178    1005   1
  -4  -7  -2   11860     200  -2
   2   7   4   11860     200   1
  -4  -7  -3   48654     985  -2
   3   7   4   48654     985   1
  -4  -7  -4   50656     771  -2
   4   7   4   50656     771   1
  -4  -7  -5  132701    3623  -2
   5   7   4  132701    3623   1
  -4  -7  -6    4754     139  -2
   6   7   4    4754     139   1
  -4  -7  -7    5028     108  -2
   7   7   4    5028     108   1
  -4  -7  -8   17225    1205  -2
   8   7   4   17225    1205   1
  -4  -7  -9   40791    3258  -2
   9   7   4   40791    3258   1
  -4  -7 -10   12194     617  -2
  10   7   4   12194     617   1
  11   7   4   34517     939   1
  12   7   4   11057     248   1
 -14   8   4     583      72   1
 -13   8   4    2250     138   1
 -12   8   4   10480     355   1
 -11   8   4   27718    1376   1
  -4  -8  10   21778    1209  -2
 -10   8   4   21778    1209   1
  -4  -8   9   12703     220  -2
  -9   8   4   12703     220   1
  -4  -8   8   13956     247  -2
  -8   8   4   13956     247   1
  -4  -8   7    5170     186  -2
  -7   8   4    5170     186   1
  -4  -8   6    5961     183  -2
  -6   8   4    5961     183   1
  -4  -8   5   48843     575  -2
  -5   8   4   48843     575   1
  -4  -8   4   96333    1828  -2
  -4   8   4   96333    1828   1
  -4  -8   3   75016    1751  -2
  -3   8   4   75016    1751   1
  -4  -8   2   70360    1739  -2
  -2   8   4   70360    1739   1
  -4  -8   1  144688    2569  -2
  -1   8   4  144688    2569   1
  -4  -8   0    4313     168  -2
   0   8   4    4313     168   1
  -4  -8  -1   11153     354  -2
   1   8   4   11153     354   1
  -4  -8  -2   45928     829  -2
   2   8   4   45928     829   1
  -4  -8  -3  158389    2237  -2
   3   8   4  158389    2237   1
  -4  -8  -4   77025    1220  -2
   4   8   4   77025    1220   1
  -4  -8  -5   47127    2471  -2
   5   8   4   47127    2471   1
  -4  -8  -6    6465     248  -2
   6   8   4    6465     248   1
  -4  -8  -7    8911     220  -2
   7   8   4    8911     220   1
  -4  -8  -8    7273     230  -2
   8   8   4    7273     230   1
  -4  -8  -9    5919     498  -2
   9   8   4    5919     498   1
  -4  -8 -10   16184     766  -2
  10   8   4   16184     766   1
  11   8   4   17417     938   1
 -13   9   4    3922     195   1
 -12   9   4    6228     181   1
 -11   9   4    3855     483   1
  -4  -9  10   19909     476  -2
 -10   9   4   19909     476   1
  -4  -9   9    3221     121  -2
  -9   9   4    3221     121   1
  -4  -9   8    8589     262  -2
  -8   9   4    8589     262   1
  -4  -9   7    3361     433  -2
  -7   9   4    3361     433   1
  -4  -9   6    3802     183  -2
  -6   9   4    3802     183   1
  -4  -9   5   19763     365  -2
  -5   9   4   19763     365   1
  -4  -9   4   18615     453  -2
  -4   9   4   18615     453   1
  -4  -9   3   20733     307  -2
  -3   9   4   20733     307   1
  -4  -9   2   15725     575  -2
  -2   9   4   15725     575   1
  -4  -9   1   17485     271  -2
  -1   9   4   17485     271   1
  -4  -9   0    5865     156  -2
   0   9   4    5865     156   1
  -4  -9  -1    9241     227  -2
   1   9   4    9241     227   1
  -4  -9  -2   44770    2179  -2
   2   9   4   44770    2179   1
  -4  -9  -3    3960     121  -2
   3   9   4    3960     121   1
  -4  -9  -4  137310    3519  -2
   4   9   4  137310    3519   1
  -4  -9  -5    4137     163  -2
   5   9   4    4137     163   1
  -4  -9  -6   33522     787  -2
   6   9   4   33522     787   1
  -4  -9  -7    5744     169  -2
   7   9   4    5744     169   1
  -4  -9  -8   11954     591  -2
   8   9   4   11954     591   1
  -4  -9  -9    1029      90  -2
   9   9   4    1029      90   1
  -4  -9 -10   45651     553  -2
  10   9   4   45651     553   1
  11   9   4    4476     156   1
 -13  10   4    1911      92   1
 -12  10   4   10956     246   1
 -11  10   4    7150     162   1
  -4 -10  10   39959    3289  -2
 -10  10   4   39959    3289   1
  -4 -10   9    1928     115  -2
  -9  10   4    1928     115   1
  -4 -10   8    8107     329  -2
  -8  10   4    8107     329   1
  -4 -10   7    1318      96  -2
  -7  10   4    1318      96   1
  -4 -10   6   15816     458  -2
  -6  10   4   15816     458   1
  -4 -10   5   18035     586  -2
  -5  10   4   18035     586   1
  -4 -10   4    4522     185  -2
  -4  10   4    4522     185   1
  -4 -10   3  118934    2152  -2
  -3  10   4  118934    2152   1
  -4 -10   2   11116     206  -2
  -2  10   4   11116     206   1
  -4 -10   1   26545     348  -2
  -1  10   4   26545     348   1
  -4 -10   0     898      86  -2
   0  10   4     898      86   1
  -4 -10  -1   27999     626  -2
   1  10   4   27999     626   1
  -4 -10  -2     719      75  -2
   2  10   4     719      75   1
  -4 -10  -3   44475    2911  -2
   3  10   4   44475    2911   1
  -4 -10  -4   18791     693  -2
   4  10   4   18791     693   1
  -4 -10  -5   18348    1389  -2
   5  10   4   18348    1389   1
  -4 -10  -6    5178     142  -2
   6  10   4    5178     142   1
  -4 -10  -7    6737     354  -2
   7  10   4    6737     354   1
  -4 -10  -8    1492      98  -2
   8  10   4    1492      98   1
  -4 -10  -9    3012     335  -2
   9  10   4    3012     335   1
 -12  11   4    2226     164   1
 -11  11   4    8080     209   1
  -4 -11  10   14491     588  -2
 -10  11   4   14491     588   1
  -4 -11   9    4622     191  -2
  -9  11   4    4622     191   1
  -4 -11   8    5907     762  -2
  -8  11   4    5907     762   1
  -4 -11   7    4559     195  -2
  -7  11   4    4559     195   1
  -4 -11   6    9164     251  -2
  -6  11   4    9164     251   1
  -4 -11   5   12458     312  -2
  -5  11   4   12458     312   1
  -4 -11   4    9094     246  -2
  -4  11   4    9094     246   1
  -4 -11   3   14400     392  -2
  -3  11   4   14400     392   1
  -4 -11   2    5952     382  -2
  -2  11   4    5952     382   1
  -4 -11   1    2498     110  -2
  -1  11   4    2498     110   1
  -4 -11   0      68      65  -2
   0  11   4      68      65   1
  -4 -11  -1     735     103  -2
   1  11   4     735     103   1
  -4 -11  -2    9585     247  -2
   2  11   4    9585     247   1
  -4 -11  -3   12770     222  -2
   3  11   4   12770     222   1
  -4 -11  -4   24254    1067  -2
   4  11   4   24254    1067   1
  -4 -11  -5   24203     404  -2
   5  11   4   24203     404   1
  -4 -11  -6   22422     608  -2
   6  11   4   22422     608   1
  -4 -11  -7    1291     134  -2
   7  11   4    1291     134   1
  -4 -11  -8    2268     106  -2
   8  11   4    2268     106   1
  -4 -11  -9    8122     423  -2
   9  11   4    8122     423   1
 -12  12   4    1326      74   1
 -11  12   4   23750     596   1
  -4 -12  10    3794     132  -2
 -10  12   4    3794     132   1
  -4 -12   9   13866    1253  -2
  -9  12   4   13866    1253   1
  -4 -12   8    3431     262  -2
  -8  12   4    3431     262   1
  -4 -12   7   10559     339  -2
  -7  12   4   10559     339   1
  -4 -12   6    4971     173  -2
  -6  12   4    4971     173   1
  -4 -12   5    5709     195  -2
  -5  12   4    5709     195   1
  -4 -12   4   40678     568  -2
  -4  12   4   40678     568   1
  -4 -12   3   42965     905  -2
  -3  12   4   42965     905   1
  -4 -12   2   32304     510  -2
  -2  12   4   32304     510   1
  -4 -12   1    6393     164  -2
  -1  12   4    6393     164   1
  -4 -12   0    8765     236  -2
   0  12   4    8765     236   1
  -4 -12  -1    1665     130  -2
   1  12   4    1665     130   1
  -4 -12  -2   23260     424  -2
   2  12   4   23260     424   1
  -4 -12  -3   10762     236  -2
   3  12   4   10762     236   1
  -4 -12  -4   56877     747  -2
   4  12   4   56877     747   1
  -4 -12  -5    5663     471  -2
   5  12   4    5663     471   1
  -4 -12  -6    7611     172  -2
   6  12   4    7611     172   1
  -4 -12  -7    1076      73  -2
   7  12   4    1076      73   1
  -4 -12  -8    1470     221  -2
   8  12   4    1470     221   1
  -4 -12  -9    2868     398  -2
   9  12   4    2868     398   1
 -11  13   4    5364     395   1
 -10  13   4     943     116   1
  -4 -13   9   11527     726  -2
  -9  13   4   11527     726   1
  -4 -13   8    1512     106  -2
  -8  13   4    1512     106   1
  -4 -13   7    1413     113  -2
  -7  13   4    1413     113   1
  -4 -13   6     991      92  -2
  -6  13   4     991      92   1
  -4 -13   5    9069     517  -2
  -5  13   4    9069     517   1
  -4 -13   4   15755     303  -2
  -4  13   4   15755     303   1
  -4 -13   3   16095     485  -2
  -3  13   4   16095     485   1
  -4 -13   2   11075     252  -2
  -2  13   4   11075     252   1
  -4 -13   1    3561     130  -2
  -1  13   4    3561     130   1
  -4 -13   0    1744     106  -2
   0  13   4    1744     106   1
  -4 -13  -1    3355     198  -2
   1  13   4    3355     198   1
  -4 -13  -2    1839     142  -2
   2  13   4    1839     142   1
  -4 -13  -3   25951     659  -2
   3  13   4   25951     659   1
  -4 -13  -4    7473     457  -2
   4  13   4    7473     457   1
  -4 -13  -5   24813     880  -2
   5  13   4   24813     880   1
  -4 -13  -6    1653      97  -2
   6  13   4    1653      97   1
  -4 -13  -7    1125     105  -2
   7  13   4    1125     105   1
  -4 -13  -8    1603      74  -2
   8  13   4    1603      74   1
   9  13   4    6757     553   1
 -10  14   4    6310     471   1
  -4 -14   9   10442    1416  -2
  -9  14   4   10442    1416   1
  -4 -14   8    4206     162  -2
  -8  14   4    4206     162   1
  -4 -14   7    1694     159  -2
  -7  14   4    1694     159   1
  -4 -14   6     485     104  -2
  -6  14   4     485     104   1
  -4 -14   5   12408     660  -2
  -5  14   4   12408     660   1
  -4 -14   4   29255     853  -2
  -4  14   4   29255     853   1
  -4 -14   3   18890     464  -2
  -3  14   4   18890     464   1
  -4 -14   2   24954     569  -2
  -2  14   4   24954     569   1
  -4 -14   1    5388     149  -2
  -1  14   4    5388     149   1
  -4 -14   0     656      84  -2
   0  14   4     656      84   1
  -4 -14  -1    1640      98  -2
   1  14   4    1640      98   1
  -4 -14  -2   10296     433  -2
   2  14   4   10296     433   1
  -4 -14  -3   11798     400  -2
   3  14   4   11798     400   1
  -4 -14  -4    2604     141  -2
   4  14   4    2604     141   1
  -4 -14  -5    6799     295  -2
   5  14   4    6799     295   1
  -4 -14  -6    2839     145  -2
   6  14   4    2839     145   1
  -4 -14  -7    1498      62  -2
   7  14   4    1498      62   1
  -4 -14  -8     832      72  -2
   8  14   4     832      72   1
  -9  15   4    3055     102   1
  -4 -15   8    3888     238  -2
  -8  15   4    3888     238   1
  -4 -15   7    1013      77  -2
  -7  15   4    1013      77   1
  -4 -15   6    3462     463  -2
  -6  15   4    3462     463   1
  -4 -15   5    4542     323  -2
  -5  15   4    4542     323   1
  -4 -15   4    9118     938  -2
  -4  15   4    9118     938   1
  -4 -15   3    5151     299  -2
  -3  15   4    5151     299   1
  -4 -15   2    2711     144  -2
  -2  15   4    2711     144   1
  -4 -15   1    2047     122  -2
  -1  15   4    2047     122   1
  -4 -15   0    1239      89  -2
   0  15   4    1239      89   1
  -4 -15  -1     317      84  -2
   1  15   4     317      84   1
  -4 -15  -2    6200     190  -2
   2  15   4    6200     190   1
  -4 -15  -3     271      66  -2
   3  15   4     271      66   1
  -4 -15  -4   17631    2087  -2
   4  15   4   17631    2087   1
  -4 -15  -5     612      67  -2
   5  15   4     612      67   1
  -4 -15  -6    8714     746  -2
   6  15   4    8714     746   1
  -4 -15  -7     600     100  -2
   7  15   4     600     100   1
  -4 -16   7     669      58  -2
  -7  16   4     669      58   1
  -4 -16   6    3403     481  -2
  -6  16   4    3403     481   1
  -4 -16   5    7291     589  -2
  -5  16   4    7291     589   1
  -4 -16   4    4158     556  -2
  -4  16   4    4158     556   1
  -4 -16   3   23652    2173  -2
  -3  16   4   23652    2173   1
  -4 -16   2    2512     186  -2
  -2  16   4    2512     186   1
  -4 -16   1    6617     342  -2
  -1  16   4    6617     342   1
  -4 -16   0    2823     118  -2
   0  16   4    2823     118   1
  -4 -16  -1    1391     216  -2
   1  16   4    1391     216   1
  -4 -16  -2     448      80  -2
   2  16   4     448      80   1
  -4 -16  -3    8815    1261  -2
   3  16   4    8815    1261   1
  -4 -16  -4    3846     377  -2
   4  16   4    3846     377   1
  -4 -16  -5    2640     109  -2
   5  16   4    2640     109   1
  -4 -16  -6    1082      96  -2
   6  16   4    1082      96   1
  -4 -17   6     875      93  -2
  -6  17   4     875      93   1
  -4 -17   5    3218     453  -2
  -5  17   4    3218     453   1
  -4 -17   4    4989     206  -2
  -4  17   4    4989     206   1
  -4 -17   3    5817     233  -2
  -3  17   4    5817     233   1
  -4 -17   2    2782     230  -2
  -2  17   4    2782     230   1
  -4 -17   1     486      91  -2
  -1  17   4     486      91   1
  -4 -17   0     405     166  -2
   0  17   4     405     166   1
  -4 -17  -1    2013     171  -2
   1  17   4    2013     171   1
  -4 -17  -2    2633     150  -2
   2  17   4    2633     150   1
  -4 -17  -3    4301     166  -2
   3  17   4    4301     166   1
  -4 -18   1     874      90  -2
  -1  18   4     874      90   1
  -4 -18   0     169      66  -2
   0  18   4     169      66   1
  -4 -18  -1    1076     102  -2
   1  18   4    1076     102   1
  -4 -18  -2    2119     119  -2
   2  18   4    2119     119   1
  -5  18   3    4417     185  -2
  -3 -18   5    4417     185   1
  -5  18   2     905     112  -2
  -2 -18   5     905     112   1
  -5  18   1    2859     142  -2
  -1 -18   5    2859     142   1
  -5  18   0      73      41  -2
   0 -18   5      73      41   1
  -5  17   6     446      42  -2
  -6 -17   5     446      42   1
  -5  17   5     184      39  -2
  -5 -17   5     184      39   1
  -5  17   4    6297     155  -2
  -4 -17   5    6297     155   1
  -5  17   3    4080     169  -2
  -3 -17   5    4080     169   1
  -5  17   2    3194     282  -2
  -2 -17   5    3194     282   1
  -5  17   1     997     846  -2
  -1 -17   5     997     846   1
  -5  17   0     991      82  -2
   0 -17   5     991      82   1
  -5  17  -1     141      46  -2
   1 -17   5     141      46   1
  -5  17  -2    1816      63  -2
   2 -17   5    1816      63   1
  -5  17  -3    1804      73  -2
   3 -17   5    1804      73   1
  -5  17  -4    3559     186  -2
   4 -17   5    3559     186   1
  -5  16   8    5440     171  -2
  -8 -16   5    5440     171   1
  -5  16   7     497      36  -2
  -7 -16   5     497      36   1
  -5  16   6     633      50  -2
  -6 -16   5     633      50   1
  -5  16   5    1439      84  -2
  -5 -16   5    1439      84   1
  -5  16   4    9833     369  -2
  -4 -16   5    9833     369   1
  -5  16   3    2241      92  -2
  -3 -16   5    2241      92   1
  -5  16   2    6481    1170  -2
  -2 -16   5    6481    1170   1
  -5  16   1    4505     158  -2
  -1 -16   5    4505     158   1
  -5  16   0    1122     107  -2
   0 -16   5    1122     107   1
  -5  16  -1    1100      53  -2
   1 -16   5    1100      53   1
  -5  16  -2     318      37  -2
   2 -16   5     318      37   1
  -5  16  -3     116      35  -2
   3 -16   5     116      35   1
  -5  16  -4     450      37  -2
   4 -16   5     450      37   1
  -5  16  -5    4256     186  -2
   5 -16   5    4256     186   1
  -9 -15   5    2678      88   1
  -5  15   8    9421     295  -2
  -8 -15   5    9421     295   1
  -5  15   7     349      55  -2
  -7 -15   5     349      55   1
  -5  15   6    2252     127  -2
  -6 -15   5    2252     127   1
  -5  15   5    4258     148  -2
  -5 -15   5    4258     148   1
  -5  15   4    6468     487  -2
  -4 -15   5    6468     487   1
  -5  15   3    6863     273  -2
  -3 -15   5    6863     273   1
  -5  15   2    5042     234  -2
  -2 -15   5    5042     234   1
  -5  15   1   12034     296  -2
  -1 -15   5   12034     296   1
  -5  15   0    2670     109  -2
   0 -15   5    2670     109   1
  -5  15  -1    1503      67  -2
   1 -15   5    1503      67   1
  -5  15  -2     300      46  -2
   2 -15   5     300      46   1
  -5  15  -3   15701     596  -2
   3 -15   5   15701     596   1
  -5  15  -4     373      45  -2
   4 -15   5     373      45   1
  -5  15  -5   26654     455  -2
   5 -15   5   26654     455   1
  -5  15  -6    1357      49  -2
   6 -15   5    1357      49   1
 -10 -14   5   11006     344   1
  -5  14   9    9351     355  -2
  -9 -14   5    9351     355   1
  -5  14   8    4200     185  -2
  -8 -14   5    4200     185   1
  -5  14   7    4609     246  -2
  -7 -14   5    4609     246   1
  -5  14   6    4749     127  -2
  -6 -14   5    4749     127   1
  -5  14   5    6527     146  -2
  -5 -14   5    6527     146   1
  -5  14   4    8929     496  -2
  -4 -14   5    8929     496   1
  -5  14   3   12877     513  -2
  -3 -14   5   12877     513   1
  -5  14   2   20435     650  -2
  -2 -14   5   20435     650   1
  -5  14   1    5333     142  -2
  -1 -14   5    5333     142   1
  -5  14   0    4222     106  -2
   0 -14   5    4222     106   1
  -5  14  -1    1191      69  -2
   1 -14   5    1191      69   1
  -5  14  -2    3461      96  -2
   2 -14   5    3461      96   1
  -5  14  -3    1606      76  -2
   3 -14   5    1606      76   1
  -5  14  -4     602      54  -2
   4 -14   5     602      54   1
  -5  14  -5     366      47  -2
   5 -14   5     366      47   1
  -5  14  -6    3709     207  -2
   6 -14   5    3709     207   1
  -5  14  -7    5789     335  -2
   7 -14   5    5789     335   1
 -11 -13   5    2368     148   1
 -10 -13   5    3800     194   1
  -5  13   9   18180     487  -2
  -9 -13   5   18180     487   1
  -5  13   8    1521     210  -2
  -8 -13   5    1521     210   1
  -5  13   7    7455     140  -2
  -7 -13   5    7455     140   1
  -5  13   6     482      48  -2
  -6 -13   5     482      48   1
  -5  13   5    3780     136  -2
  -5 -13   5    3780     136   1
  -5  13   4    8106     247  -2
  -4 -13   5    8106     247   1
  -5  13   3   14982     335  -2
  -3 -13   5   14982     335   1
  -5  13   2   19818     267  -2
  -2 -13   5   19818     267   1
  -5  13   1    5742     122  -2
  -1 -13   5    5742     122   1
  -5  13   0   12819     166  -2
   0 -13   5   12819     166   1
  -5  13  -1     415      49  -2
   1 -13   5     415      49   1
  -5  13  -2    4475      93  -2
   2 -13   5    4475      93   1
  -5  13  -3    2433      80  -2
   3 -13   5    2433      80   1
  -5  13  -4   29172     445  -2
   4 -13   5   29172     445   1
  -5  13  -5     695      55  -2
   5 -13   5     695      55   1
  -5  13  -6   32899     568  -2
   6 -13   5   32899     568   1
  -5  13  -7    3441     163  -2
   7 -13   5    3441     163   1
  -5  13  -8    1234     173  -2
   8 -13   5    1234     173   1
 -12 -12   5    1860     117   1
 -11 -12   5    4510     134   1
  -5  12  10    5735     798  -2
 -10 -12   5    5735     798   1
  -5  12   9   16968     333  -2
  -9 -12   5   16968     333   1
  -5  12   8    6543     253  -2
  -8 -12   5    6543     253   1
  -5  12   7    7933     139  -2
  -7 -12   5    7933     139   1
  -5  12   6     642      49  -2
  -6 -12   5     642      49   1
  -5  12   5    4050     195  -2
  -5 -12   5    4050     195   1
  -5  12   4    7889     134  -2
  -4 -12   5    7889     134   1
  -5  12   3   48475    1157  -2
  -3 -12   5   48475    1157   1
  -5  12   2    3131      88  -2
  -2 -12   5    3131      88   1
  -5  12   1   15415     183  -2
  -1 -12   5   15415     183   1
  -5  12   0    1456      56  -2
   0 -12   5    1456      56   1
  -5  12  -1    1202      54  -2
   1 -12   5    1202      54   1
  -5  12  -2     530      41  -2
   2 -12   5     530      41   1
  -5  12  -3    1757      81  -2
   3 -12   5    1757      81   1
  -5  12  -4    2416      86  -2
   4 -12   5    2416      86   1
  -5  12  -5   14899     359  -2
   5 -12   5   14899     359   1
  -5  12  -6    1189      65  -2
   6 -12   5    1189      65   1
  -5  12  -7    2882     159  -2
   7 -12   5    2882     159   1
  -5  12  -8    4116     127  -2
   8 -12   5    4116     127   1
  -5  12  -9    5907     188  -2
   9 -12   5    5907     188   1
 -12 -11   5     669      56   1
 -11 -11   5    7784     137   1
  -5  11  10   13323     214  -2
 -10 -11   5   13323     214   1
  -5  11   9   11447     402  -2
  -9 -11   5   11447     402   1
  -5  11   8   19481     614  -2
  -8 -11   5   19481     614   1
  -5  11   7    3180      88  -2
  -7 -11   5    3180      88   1
  -5  11   6    2351      70  -2
  -6 -11   5    2351      70   1
  -5  11   5    2280      64  -2
  -5 -11   5    2280      64   1
  -5  11   4   26822     338  -2
  -4 -11   5   26822     338   1
  -5  11   3   21690     453  -2
  -3 -11   5   21690     453   1
  -5  11   2   23873     420  -2
  -2 -11   5   23873     420   1
  -5  11   1   27344     283  -2
  -1 -11   5   27344     283   1
  -5  11   0   13601     243  -2
   0 -11   5   13601     243   1
  -5  11  -1    4251      92  -2
   1 -11   5    4251      92   1
  -5  11  -2   14014     167  -2
   2 -11   5   14014     167   1
  -5  11  -3   20769     336  -2
   3 -11   5   20769     336   1
  -5  11  -4   38484     261  -2
   4 -11   5   38484     261   1
  -5  11  -5   24344     249  -2
   5 -11   5   24344     249   1
  -5  11  -6   18053     232  -2
   6 -11   5   18053     232   1
  -5  11  -7    4400      91  -2
   7 -11   5    4400      91   1
  -5  11  -8    2251     183  -2
   8 -11   5    2251     183   1
  -5  11  -9    2248     136  -2
   9 -11   5    2248     136   1
  10 -11   5    1684      75   1
 -13 -10   5    1284      71   1
 -12 -10   5     137      45   1
 -11 -10   5   16299     753   1
  -5  10  10   17597     357  -2
 -10 -10   5   17597     357   1
  -5  10   9   10049     625  -2
  -9 -10   5   10049     625   1
  -5  10   8   21034     311  -2
  -8 -10   5   21034     311   1
  -5  10   7    2366     213  -2
  -7 -10   5    2366     213   1
  -5  10   6    3189      74  -2
  -6 -10   5    3189      74   1
  -5  10   5     350      49  -2
  -5 -10   5     350      49   1
  -5  10   4   30332     377  -2
  -4 -10   5   30332     377   1
  -5  10   3   15564     275  -2
  -3 -10   5   15564     275   1
  -5  10   2   57165     572  -2
  -2 -10   5   57165     572   1
  -5  10   1   15600     302  -2
  -1 -10   5   15600     302   1
  -5  10   0   22148     421  -2
   0 -10   5   22148     421   1
  -5  10  -1    3955     107  -2
   1 -10   5    3955     107   1
  -5  10  -2     372      42  -2
   2 -10   5     372      42   1
  -5  10  -3    2924      73  -2
   3 -10   5    2924      73   1
  -5  10  -4    1419      72  -2
   4 -10   5    1419      72   1
  -5  10  -5    6902     139  -2
   5 -10   5    6902     139   1
  -5  10  -6   20592     600  -2
   6 -10   5   20592     600   1
  -5  10  -7     730      53  -2
   7 -10   5     730      53   1
  -5  10  -8     130      48  -2
   8 -10   5     130      48   1
  -5  10  -9    2199      91  -2
   9 -10   5    2199      91   1
  10 -10   5   13276     581   1
 -13  -9   5    1307     100   1
 -12  -9   5    1573      77   1
 -11  -9   5    2068     113   1
  -5   9  10   34163     342  -2
 -10  -9   5   34163     342   1
  -5   9   9    4779     107  -2
  -9  -9   5    4779     107   1
  -5   9   8   36815     263  -2
  -8  -9   5   36815     263   1
  -5   9   7    1689      60  -2
  -7  -9   5    1689      60   1
  -5   9   6    3482      72  -2
  -6  -9   5    3482      72   1
  -5   9   5    1683      56  -2
  -5  -9   5    1683      56   1
  -5   9   4   22305     305  -2
  -4  -9   5   22305     305   1
  -5   9   3   31134     821  -2
  -3  -9   5   31134     821   1
  -5   9   2   33117     927  -2
  -2  -9   5   33117     927   1
  -5   9   1   84593    4138  -2
  -1  -9   5   84593    4138   1
  -5   9   0    6384     191  -2
   0  -9   5    6384     191   1
  -5   9  -1   15398     588  -2
   1  -9   5   15398     588   1
  -5   9  -2    6100     149  -2
   2  -9   5    6100     149   1
  -5   9  -3   89356    1708  -2
   3  -9   5   89356    1708   1
  -5   9  -4    5480     132  -2
   4  -9   5    5480     132   1
  -5   9  -5  129301    1546  -2
   5  -9   5  129301    1546   1
  -5   9  -6    4287      98  -2
   6  -9   5    4287      98   1
  -5   9  -7   25956     272  -2
   7  -9   5   25956     272   1
  -5   9  -8    1286      72  -2
   8  -9   5    1286      72   1
  -5   9  -9     839      62  -2
   9  -9   5     839      62   1
  -5   9 -10    7501     209  -2
  10  -9   5    7501     209   1
  11  -9   5     767      74   1
 -14  -8   5    1261     226   1
 -13  -8   5     497      51   1
 -12  -8   5    4395     132   1
  -5   8  11   10233     148  -2
 -11  -8   5   10233     148   1
  -5   8  10   28594     372  -2
 -10  -8   5   28594     372   1
  -5   8   9   12042     154  -2
  -9  -8   5   12042     154   1
  -5   8   8   40907    1202  -2
  -8  -8   5   40907    1202   1
  -5   8   7   13808     320  -2
  -7  -8   5   13808     320   1
  -5   8   6   15136     428  -2
  -6  -8   5   15136     428   1
  -5   8   5   11510     389  -2
  -5  -8   5   11510     389   1
  -5   8   4   44301     533  -2
  -4  -8   5   44301     533   1
  -5   8   3   70908    1455  -2
  -3  -8   5   70908    1455   1
  -5   8   2  187278    3188  -2
  -2  -8   5  187278    3188   1
  -5   8   1   10910     580  -2
  -1  -8   5   10910     580   1
  -5   8   0   28529     933  -2
   0  -8   5   28529     933   1
  -5   8  -1    1475     122  -2
   1  -8   5    1475     122   1
  -5   8  -2    3430     386  -2
   2  -8   5    3430     386   1
  -5   8  -3    1995      66  -2
   3  -8   5    1995      66   1
  -5   8  -4   12278     265  -2
   4  -8   5   12278     265   1
  -5   8  -5    3256      75  -2
   5  -8   5    3256      75   1
  -5   8  -6   34558     600  -2
   6  -8   5   34558     600   1
  -5   8  -7   20758     342  -2
   7  -8   5   20758     342   1
  -5   8  -8    4248     174  -2
   8  -8   5    4248     174   1
  -5   8  -9    1133      75  -2
   9  -8   5    1133      75   1
  -5   8 -10   16272     447  -2
  10  -8   5   16272     447   1
  11  -8   5    7304     322   1
 -14  -7   5    1113      73   1
 -13  -7   5      89      57   1
 -12  -7   5     761      73   1
  -5   7  11   15604     539  -2
 -11  -7   5   15604     539   1
  -5   7  10    9008     144  -2
 -10  -7   5    9008     144   1
  -5   7   9   36710     457  -2
  -9  -7   5   36710     457   1
  -5   7   8   10058     516  -2
  -8  -7   5   10058     516   1
  -5   7   7   43289     408  -2
  -7  -7   5   43289     408   1
  -5   7   6    9015     705  -2
  -6  -7   5    9015     705   1
  -5   7   5    5697     380  -2
  -5  -7   5    5697     380   1
  -5   7   4   15852     683  -2
  -4  -7   5   15852     683   1
  -5   7   3   59121    1308  -2
  -3  -7   5   59121    1308   1
  -5   7   2  138439    2537  -2
  -2  -7   5  138439    2537   1
  -5   7   1   69368    3312  -2
  -1  -7   5   69368    3312   1
  -5   7   0   99449    5012  -2
   0  -7   5   99449    5012   1
  -5   7  -1    1358     103  -2
   1  -7   5    1358     103   1
  -5   7  -2   56014    3249  -2
   2  -7   5   56014    3249   1
  -5   7  -3   41524    2047  -2
   3  -7   5   41524    2047   1
  -5   7  -4  219372    4131  -2
   4  -7   5  219372    4131   1
  -5   7  -5   67416     958  -2
   5  -7   5   67416     958   1
  -5   7  -6   84139    1167  -2
   6  -7   5   84139    1167   1
  -5   7  -7    7772     116  -2
   7  -7   5    7772     116   1
  -5   7  -8    2611      89  -2
   8  -7   5    2611      89   1
  -5   7  -9     912      67  -2
   9  -7   5     912      67   1
  -5   7 -10    3588     575  -2
  10  -7   5    3588     575   1
  11  -7   5   13125     188   1
  12  -7   5    3687     179   1
 -14  -6   5    4225     139   1
 -13  -6   5    1915      98   1
 -12  -6   5    3126     195   1
  -5   6  11   14632     339  -2
 -11  -6   5   14632     339   1
  -5   6  10    8790     347  -2
 -10  -6   5    8790     347   1
  -5   6   9   26179     717  -2
  -9  -6   5   26179     717   1
  -5   6   8   28564    1101  -2
  -8  -6   5   28564    1101   1
  -5   6   7   24049    1811  -2
  -7  -6   5   24049    1811   1
  -5   6   6    3274     264  -2
  -6  -6   5    3274     264   1
  -5   6   5    1592     124  -2
  -5  -6   5    1592     124   1
  -5   6   4   19658     860  -2
  -4  -6   5   19658     860   1
  -5   6   3  159583    4737  -2
  -3  -6   5  159583    4737   1
  -5   6   2   23073     963  -2
  -2  -6   5   23073     963   1
  -5   6   1  126265    5049  -2
  -1  -6   5  126265    5049   1
  -5   6   0    8031     624  -2
   0  -6   5    8031     624   1
  -5   6  -1    3857     232  -2
   1  -6   5    3857     232   1
  -5   6  -2    5617     265  -2
   2  -6   5    5617     265   1
  -5   6  -3    8619     888  -2
   3  -6   5    8619     888   1
  -5   6  -4    6531     439  -2
   4  -6   5    6531     439   1
  -5   6  -5   52592    1075  -2
   5  -6   5   52592    1075   1
  -5   6  -6    2982      74  -2
   6  -6   5    2982      74   1
  -5   6  -7   14408     343  -2
   7  -6   5   14408     343   1
  -5   6  -8    6128     122  -2
   8  -6   5    6128     122   1
  -5   6  -9   11152     192  -2
   9  -6   5   11152     192   1
  -5   6 -10    2184      75  -2
  10  -6   5    2184      75   1
  11  -6   5   38561     952   1
  12  -6   5    1644     165   1
 -15  -5   5    1655      87   1
 -14  -5   5     565      46   1
 -13  -5   5    2403      94   1
 -12  -5   5    3400     226   1
  -5   5  11   14026     429  -2
 -11  -5   5   14026     429   1
  -5   5  10   33920     571  -2
 -10  -5   5   33920     571   1
  -5   5   9   23390     431  -2
  -9  -5   5   23390     431   1
  -5   5   8   38005     467  -2
  -8  -5   5   38005     467   1
  -5   5   7    4178     170  -2
  -7  -5   5    4178     170   1
  -5   5   6    8068     373  -2
  -6  -5   5    8068     373   1
  -5   5   5   12323     720  -2
  -5  -5   5   12323     720   1
  -5   5   4   48886    1206  -2
  -4  -5   5   48886    1206   1
  -5   5   3   40570     964  -2
  -3  -5   5   40570     964   1
  -5   5   2   86371    4593  -2
  -2  -5   5   86371    4593   1
  -5   5   1   43378    1184  -2
  -1  -5   5   43378    1184   1
  -5   5   0   85369    2297  -2
   0  -5   5   85369    2297   1
  -5   5  -1    1141     149  -2
   1  -5   5    1141     149   1
  -5   5  -2   79711    2995  -2
   2  -5   5   79711    2995   1
  -5   5  -3   32662     697  -2
   3  -5   5   32662     697   1
  -5   5  -4  163091    2136  -2
   4  -5   5  163091    2136   1
  -5   5  -5   42137     515  -2
   5  -5   5   42137     515   1
  -5   5  -6   45736    1669  -2
   6  -5   5   45736    1669   1
  -5   5  -7   13573     331  -2
   7  -5   5   13573     331   1
  -5   5  -8    1463      74  -2
   8  -5   5    1463      74   1
  -5   5  -9    1688      77  -2
   9  -5   5    1688      77   1
  -5   5 -10    2855     156  -2
  10  -5   5    2855     156   1
  11  -5   5   11209     318   1
  12  -5   5   13682     864   1
 -15  -4   5    9902     169   1
 -14  -4   5     147      36   1
 -13  -4   5    1576      75   1
 -12  -4   5    9871     550   1
  -5   4  11   26579    1096  -2
 -11  -4   5   26579    1096   1
  -5   4  10   21472     959  -2
 -10  -4   5   21472     959   1
  -5   4   9   15575     570  -2
  -9  -4   5   15575     570   1
  -5   4   8   34763    2270  -2
  -8  -4   5   34763    2270   1
  -5   4   7    2987     422  -2
  -7  -4   5    2987     422   1
  -5   4   6    2646     124  -2
  -6  -4   5    2646     124   1
  -5   4   5   43877    1381  -2
  -5  -4   5   43877    1381   1
  -5   4   4   62889    2748  -2
  -4  -4   5   62889    2748   1
  -5   4   3   47725     861  -2
  -3  -4   5   47725     861   1
  -5   4   2  153471    3131  -2
  -2  -4   5  153471    3131   1
  -5   4   1   43304    1321  -2
  -1  -4   5   43304    1321   1
  -5   4   0   29148    1355  -2
   0  -4   5   29148    1355   1
  -5   4  -1   20876    2053  -2
   1  -4   5   20876    2053   1
  -5   4  -2   16841     296  -2
   2  -4   5   16841     296   1
  -5   4  -3    3420     303  -2
   3  -4   5    3420     303   1
  -5   4  -4    6913     222  -2
   4  -4   5    6913     222   1
  -5   4  -5    7436     209  -2
   5  -4   5    7436     209   1
  -5   4  -6   52367     569  -2
   6  -4   5   52367     569   1
  -5   4  -7     275      40  -2
   7  -4   5     275      40   1
  -5   4  -8    1640      68  -2
   8  -4   5    1640      68   1
  -5   4  -9    3925     138  -2
   9  -4   5    3925     138   1
  -5   4 -10   26086     462  -2
  10  -4   5   26086     462   1
  11  -4   5   12918     233   1
  12  -4   5   26433    1039   1
 -15  -3   5     458      47   1
 -14  -3   5    2234      94   1
 -13  -3   5     859      73   1
 -12  -3   5    9333     393   1
  -5   3  11   10971     551  -2
 -11  -3   5   10971     551   1
  -5   3  10   43813    1226  -2
 -10  -3   5   43813    1226   1
  -5   3   9   17584     566  -2
  -9  -3   5   17584     566   1
  -5   3   8   37508    1010  -2
  -8  -3   5   37508    1010   1
  -5   3   7   15655     678  -2
  -7  -3   5   15655     678   1
  -5   3   6    3500     202  -2
  -6  -3   5    3500     202   1
  -5   3   5    4243     338  -2
  -5  -3   5    4243     338   1
  -5   3   4   47630    1447  -2
  -4  -3   5   47630    1447   1
  -5   3   3  108428    5035  -2
  -3  -3   5  108428    5035   1
  -5   3   2   44637    2059  -2
  -2  -3   5   44637    2059   1
  -5   3   1  250016   10772  -2
  -1  -3   5  250016   10772   1
  -5   3   0    9610     434  -2
   0  -3   5    9610     434   1
  -5   3  -1    5448     193  -2
   1  -3   5    5448     193   1
  -5   3  -2    1283     126  -2
   2  -3   5    1283     126   1
  -5   3  -3  222137    6967  -2
   3  -3   5  222137    6967   1
  -5   3  -4    3577     228  -2
   4  -3   5    3577     228   1
  -5   3  -5  268756    4051  -2
   5  -3   5  268756    4051   1
  -5   3  -6    6963     159  -2
   6  -3   5    6963     159   1
  -5   3  -7   11228     414  -2
   7  -3   5   11228     414   1
  -5   3  -8    3684      87  -2
   8  -3   5    3684      87   1
  -5   3  -9    3655     138  -2
   9  -3   5    3655     138   1
  -5   3 -10    4628     102  -2
  10  -3   5    4628     102   1
  11  -3   5    4426     204   1
  12  -3   5   18799     560   1
  13  -3   5    3080     167   1
 -15  -2   5    8388     671   1
 -14  -2   5    1958     133   1
 -13  -2   5     618      69   1
 -12  -2   5   16047     219   1
  -5   2  11   13002     944  -2
 -11  -2   5   13002     944   1
  -5   2  10   14069     193  -2
 -10  -2   5   14069     193   1
  -5   2   9   13111     288  -2
  -9  -2   5   13111     288   1
  -5   2   8   22401     792  -2
  -8  -2   5   22401     792   1
  -5   2   7   27233     630  -2
  -7  -2   5   27233     630   1
  -5   2   6    7387     245  -2
  -6  -2   5    7387     245   1
  -5   2   5    3358     202  -2
  -5  -2   5    3358     202   1
  -5   2   4   83350     952  -2
  -4  -2   5   83350     952   1
  -5   2   3  116786    2716  -2
  -3  -2   5  116786    2716   1
  -5   2   2  428111   16578  -2
  -2  -2   5  428111   16578   1
  -5   2   1   40651    1962  -2
  -1  -2   5   40651    1962   1
  -5   2   0   12178    1289  -2
   0  -2   5   12178    1289   1
  -5   2  -1     210      74  -2
   1  -2   5     210      74   1
  -5   2  -2   33119    1238  -2
   2  -2   5   33119    1238   1
  -5   2  -3    2532     106  -2
   3  -2   5    2532     106   1
  -5   2  -4   24548     331  -2
   4  -2   5   24548     331   1
  -5   2  -5    9608     419  -2
   5  -2   5    9608     419   1
  -5   2  -6   23484    1770  -2
   6  -2   5   23484    1770   1
  -5   2  -7    3801     167  -2
   7  -2   5    3801     167   1
  -5   2  -8    6143     187  -2
   8  -2   5    6143     187   1
  -5   2  -9     664      65  -2
   9  -2   5     664      65   1
  -5   2 -10   17781     336  -2
  10  -2   5   17781     336   1
  11  -2   5   19240     267   1
  12  -2   5   22755     595   1
  13  -2   5    5815     153   1
 -15  -1   5    2296     301   1
 -14  -1   5     198      53   1
 -13  -1   5     540      64   1
 -12  -1   5    1347      86   1
  -5   1  11   21546    1155  -2
 -11  -1   5   21546    1155   1
  -5   1  10    5903     371  -2
 -10  -1   5    5903     371   1
  -5   1   9   42008    1562  -2
  -9  -1   5   42008    1562   1
  -5   1   8   21923     568  -2
  -8  -1   5   21923     568   1
  -5   1   7   38045     934  -2
  -7  -1   5   38045     934   1
  -5   1   6    5327     205  -2
  -6  -1   5    5327     205   1
  -5   1   5   14889     306  -2
  -5  -1   5   14889     306   1
  -5   1   4   25853     971  -2
  -4  -1   5   25853     971   1
  -5   1   3   84540    2694  -2
  -3  -1   5   84540    2694   1
  -5   1   2  398050   18733  -2
  -2  -1   5  398050   18733   1
  -5   1   1  135921    7302  -2
  -1  -1   5  135921    7302   1
  -5   1   0  190050    5666  -2
   0  -1   5  190050    5666   1
  -5   1  -1    2436     105  -2
   1  -1   5    2436     105   1
  -5   1  -2  121954    4427  -2
   2  -1   5  121954    4427   1
  -5   1  -3  183392    4383  -2
   3  -1   5  183392    4383   1
  -5   1  -4  421833   12600  -2
   4  -1   5  421833   12600   1
  -5   1  -5  248622    7122  -2
   5  -1   5  248622    7122   1
  -5   1  -6  169121    4424  -2
   6  -1   5  169121    4424   1
  -5   1  -7    9646     149  -2
   7  -1   5    9646     149   1
  -5   1  -8    2072      78  -2
   8  -1   5    2072      78   1
  -5   1  -9    1081      71  -2
   9  -1   5    1081      71   1
  -5   1 -10    2529     248  -2
  10  -1   5    2529     248   1
  11  -1   5   25268     947   1
  12  -1   5   11922    1074   1
  13  -1   5   11014     213   1
 -15   0   5     229      46   1
 -14   0   5    4021     326   1
 -13   0   5    1135     158   1
 -12   0   5     966      96   1
  -5   0  11   17432    1260  -2
 -11   0   5   17432    1260   1
  -5   0  10   10699     995  -2
 -10   0   5   10699     995   1
  -5   0   9   45887    3112  -2
  -9   0   5   45887    3112   1
  -5   0   8    6979     415  -2
  -8   0   5    6979     415   1
  -5   0   7   61098    1355  -2
  -7   0   5   61098    1355   1
  -5   0   6     885      97  -2
  -6   0   5     885      97   1
  -5   0   5   65668    1621  -2
  -5   0   5   65668    1621   1
  -5   0   4    5770     173  -2
  -4   0   5    5770     173   1
  -5   0   3  240564    2970  -2
  -3   0   5  240564    2970   1
  -5   0   2  101678    2715  -2
  -2   0   5  101678    2715   1
  -5   0   1  631864    3062  -2
  -1   0   5  631864    3062   1
  -5   0   0    9137     193  -2
   0   0   5    9137     193   1
  -5   0  -1   13234     325  -2
   1   0   5   13234     325   1
  -5   0  -2    2686     171  -2
   2   0   5    2686     171   1
  -5   0  -3   52257    5459  -2
   3   0   5   52257    5459   1
  -5   0  -4    4178     268  -2
   4   0   5    4178     268   1
  -5   0  -5   56280    1929  -2
   5   0   5   56280    1929   1
  -5   0  -6    7061     204  -2
   6   0   5    7061     204   1
  -5   0  -7   26493     607  -2
   7   0   5   26493     607   1
  -5   0  -8    1264      69  -2
   8   0   5    1264      69   1
  -5   0  -9   55914     538  -2
   9   0   5   55914     538   1
  -5   0 -10    5220     120  -2
  10   0   5    5220     120   1
  11   0   5   79264    1365   1
  12   0   5    1694     129   1
  13   0   5   12851    1095   1
 -15   1   5    2577     557   1
 -14   1   5      89      51   1
 -13   1   5     461      57   1
 -12   1   5    1231      67   1
  -5  -1  11   21317     855  -2
 -11   1   5   21317     855   1
  -5  -1  10    7918     418  -2
 -10   1   5    7918     418   1
  -5  -1   9   38804    1218  -2
  -9   1   5   38804    1218   1
  -5  -1   8   21084     635  -2
  -8   1   5   21084     635   1
  -5  -1   7   39928    1130  -2
  -7   1   5   39928    1130   1
  -5  -1   6    5746     224  -2
  -6   1   5    5746     224   1
  -5  -1   5   15772     461  -2
  -5   1   5   15772     461   1
  -5  -1   4   26884     841  -2
  -4   1   5   26884     841   1
  -5  -1   3   85914    1475  -2
  -3   1   5   85914    1475   1
  -5  -1   2  422158   18068  -2
  -2   1   5  422158   18068   1
  -5  -1   1  135255    8156  -2
  -1   1   5  135255    8156   1
  -5  -1   0  197389    3951  -2
   0   1   5  197389    3951   1
  -5  -1  -1    2249      95  -2
   1   1   5    2249      95   1
  -5  -1  -2  117481    3559  -2
   2   1   5  117481    3559   1
  -5  -1  -3  178209    4604  -2
   3   1   5  178209    4604   1
  -5  -1  -4  422258    6054  -2
   4   1   5  422258    6054   1
  -5  -1  -5  231034    4208  -2
   5   1   5  231034    4208   1
  -5  -1  -6  161640    2146  -2
   6   1   5  161640    2146   1
  -5  -1  -7   11234     194  -2
   7   1   5   11234     194   1
  -5  -1  -8    2386      79  -2
   8   1   5    2386      79   1
  -5  -1  -9    1202      82  -2
   9   1   5    1202      82   1
  -5  -1 -10    2805     183  -2
  10   1   5    2805     183   1
  11   1   5   25999     915   1
  12   1   5   14018     649   1
  13   1   5   11610     447   1
 -15   2   5    9663     231   1
 -14   2   5    1887     144   1
 -13   2   5     637      63   1
 -12   2   5   14574     433   1
  -5  -2  11   11425     726  -2
 -11   2   5   11425     726   1
  -5  -2  10   13506     194  -2
 -10   2   5   13506     194   1
  -5  -2   9   14067     285  -2
  -9   2   5   14067     285   1
  -5  -2   8   22928     989  -2
  -8   2   5   22928     989   1
  -5  -2   7   25186     634  -2
  -7   2   5   25186     634   1
  -5  -2   6    7429     216  -2
  -6   2   5    7429     216   1
  -5  -2   5    3897     181  -2
  -5   2   5    3897     181   1
  -5  -2   4   81894    1867  -2
  -4   2   5   81894    1867   1
  -5  -2   3  126645    1109  -2
  -3   2   5  126645    1109   1
  -5  -2   2  462450    7828  -2
  -2   2   5  462450    7828   1
  -5  -2   1   45940    1997  -2
  -1   2   5   45940    1997   1
  -5  -2   0   10764     841  -2
   0   2   5   10764     841   1
  -5  -2  -1     151      58  -2
   1   2   5     151      58   1
  -5  -2  -2   33931     738  -2
   2   2   5   33931     738   1
  -5  -2  -3    2595     180  -2
   3   2   5    2595     180   1
  -5  -2  -4   24691     490  -2
   4   2   5   24691     490   1
  -5  -2  -5   10266     231  -2
   5   2   5   10266     231   1
  -5  -2  -6   22523    1874  -2
   6   2   5   22523    1874   1
  -5  -2  -7    4151     208  -2
   7   2   5    4151     208   1
  -5  -2  -8    6199     262  -2
   8   2   5    6199     262   1
  -5  -2  -9     884      67  -2
   9   2   5     884      67   1
  -5  -2 -10   17816     326  -2
  10   2   5   17816     326   1
  11   2   5   19803     221   1
  12   2   5   22616     340   1
 -15   3   5     447      58   1
 -14   3   5    2100     112   1
 -13   3   5     849      59   1
 -12   3   5    8139     281   1
  -5  -3  11   12391     474  -2
 -11   3   5   12391     474   1
  -5  -3  10   39392     675  -2
 -10   3   5   39392     675   1
  -5  -3   9   15729    1261  -2
  -9   3   5   15729    1261   1
  -5  -3   8   39874    1363  -2
  -8   3   5   39874    1363   1
  -5  -3   7   14880     381  -2
  -7   3   5   14880     381   1
  -5  -3   6    4568     209  -2
  -6   3   5    4568     209   1
  -5  -3   5    3336     241  -2
  -5   3   5    3336     241   1
  -5  -3   4   54536     917  -2
  -4   3   5   54536     917   1
  -5  -3   3  115150    3659  -2
  -3   3   5  115150    3659   1
  -5  -3   2   40788    1535  -2
  -2   3   5   40788    1535   1
  -5  -3   1  270854   15046  -2
  -1   3   5  270854   15046   1
  -5  -3   0   12403     287  -2
   0   3   5   12403     287   1
  -5  -3  -1    6497     194  -2
   1   3   5    6497     194   1
  -5  -3  -2    1446      67  -2
   2   3   5    1446      67   1
  -5  -3  -3  217522    3590  -2
   3   3   5  217522    3590   1
  -5  -3  -4    3813     166  -2
   4   3   5    3813     166   1
  -5  -3  -5  270004    2838  -2
   5   3   5  270004    2838   1
  -5  -3  -6    7135     182  -2
   6   3   5    7135     182   1
  -5  -3  -7   11924     311  -2
   7   3   5   11924     311   1
  -5  -3  -8    3000     118  -2
   8   3   5    3000     118   1
  -5  -3  -9    3487     204  -2
   9   3   5    3487     204   1
  -5  -3 -10    5082     113  -2
  10   3   5    5082     113   1
  11   3   5    4023     296   1
  12   3   5   17772     961   1
 -15   4   5   10517    2974   1
 -14   4   5      62      90   1
 -13   4   5    1448      78   1
 -12   4   5    8802     506   1
  -5  -4  11   29320    1122  -2
 -11   4   5   29320    1122   1
  -5  -4  10   22088     919  -2
 -10   4   5   22088     919   1
  -5  -4   9   14318     984  -2
  -9   4   5   14318     984   1
  -5  -4   8   38886    3073  -2
  -8   4   5   38886    3073   1
  -5  -4   7    4717     265  -2
  -7   4   5    4717     265   1
  -5  -4   6    2134     122  -2
  -6   4   5    2134     122   1
  -5  -4   5   48505     791  -2
  -5   4   5   48505     791   1
  -5  -4   4   70238    1096  -2
  -4   4   5   70238    1096   1
  -5  -4   3   48524    1276  -2
  -3   4   5   48524    1276   1
  -5  -4   2  146094    2772  -2
  -2   4   5  146094    2772   1
  -5  -4   1   42421     848  -2
  -1   4   5   42421     848   1
  -5  -4   0   30131     937  -2
   0   4   5   30131     937   1
  -5  -4  -1   21643     963  -2
   1   4   5   21643     963   1
  -5  -4  -2   17051     242  -2
   2   4   5   17051     242   1
  -5  -4  -3    6348     359  -2
   3   4   5    6348     359   1
  -5  -4  -4    8820     575  -2
   4   4   5    8820     575   1
  -5  -4  -5    7068     200  -2
   5   4   5    7068     200   1
  -5  -4  -6   53654    1723  -2
   6   4   5   53654    1723   1
  -5  -4  -7     184      47  -2
   7   4   5     184      47   1
  -5  -4  -8    1446      90  -2
   8   4   5    1446      90   1
  -5  -4  -9    4819     206  -2
   9   4   5    4819     206   1
  -5  -4 -10   24810     391  -2
  10   4   5   24810     391   1
  11   4   5   14082     246   1
  12   4   5   27199    1145   1
 -14   5   5     353     134   1
 -13   5   5    2450      95   1
 -12   5   5    3977     230   1
  -5  -5  11   15077     425  -2
 -11   5   5   15077     425   1
  -5  -5  10   29205     638  -2
 -10   5   5   29205     638   1
  -5  -5   9   22734     375  -2
  -9   5   5   22734     375   1
  -5  -5   8   38410     579  -2
  -8   5   5   38410     579   1
  -5  -5   7    4351     171  -2
  -7   5   5    4351     171   1
  -5  -5   6    8800     218  -2
  -6   5   5    8800     218   1
  -5  -5   5   12350     228  -2
  -5   5   5   12350     228   1
  -5  -5   4   38863    1158  -2
  -4   5   5   38863    1158   1
  -5  -5   3   39123     466  -2
  -3   5   5   39123     466   1
  -5  -5   2   93102    5443  -2
  -2   5   5   93102    5443   1
  -5  -5   1   38835     908  -2
  -1   5   5   38835     908   1
  -5  -5   0   91319    2041  -2
   0   5   5   91319    2041   1
  -5  -5  -1    1939     227  -2
   1   5   5    1939     227   1
  -5  -5  -2   81205    1689  -2
   2   5   5   81205    1689   1
  -5  -5  -3   34244     640  -2
   3   5   5   34244     640   1
  -5  -5  -4  172537    2418  -2
   4   5   5  172537    2418   1
  -5  -5  -5   44778     860  -2
   5   5   5   44778     860   1
  -5  -5  -6   49350    2143  -2
   6   5   5   49350    2143   1
  -5  -5  -7   14948     593  -2
   7   5   5   14948     593   1
  -5  -5  -8    2448     122  -2
   8   5   5    2448     122   1
  -5  -5  -9    1686     107  -2
   9   5   5    1686     107   1
  -5  -5 -10    3603     182  -2
  10   5   5    3603     182   1
  11   5   5   10857     560   1
  12   5   5   13631     794   1
 -14   6   5    3480     557   1
 -13   6   5    2022     126   1
 -12   6   5    3206     323   1
  -5  -6  11   14314     397  -2
 -11   6   5   14314     397   1
  -5  -6  10   12462     706  -2
 -10   6   5   12462     706   1
  -5  -6   9   27357     845  -2
  -9   6   5   27357     845   1
  -5  -6   8   27064     702  -2
  -8   6   5   27064     702   1
  -5  -6   7   24155     974  -2
  -7   6   5   24155     974   1
  -5  -6   6    3626     157  -2
  -6   6   5    3626     157   1
  -5  -6   5    1681     118  -2
  -5   6   5    1681     118   1
  -5  -6   4   21059     430  -2
  -4   6   5   21059     430   1
  -5  -6   3  162930    4072  -2
  -3   6   5  162930    4072   1
  -5  -6   2   25913     546  -2
  -2   6   5   25913     546   1
  -5  -6   1  128901    1346  -2
  -1   6   5  128901    1346   1
  -5  -6   0    6762     228  -2
   0   6   5    6762     228   1
  -5  -6  -1    4111     119  -2
   1   6   5    4111     119   1
  -5  -6  -2    6624     140  -2
   2   6   5    6624     140   1
  -5  -6  -3   14216     652  -2
   3   6   5   14216     652   1
  -5  -6  -4    7645     204  -2
   4   6   5    7645     204   1
  -5  -6  -5   54002    1068  -2
   5   6   5   54002    1068   1
  -5  -6  -6    2786     106  -2
   6   6   5    2786     106   1
  -5  -6  -7   15360     396  -2
   7   6   5   15360     396   1
  -5  -6  -8    6321     228  -2
   8   6   5    6321     228   1
  -5  -6  -9   10513     360  -2
   9   6   5   10513     360   1
  -5  -6 -10    2971     139  -2
  10   6   5    2971     139   1
  11   6   5   39356    1480   1
  12   6   5    1444     169   1
 -14   7   5    1089      68   1
 -13   7   5     159      49   1
 -12   7   5    1343      88   1
  -5  -7  11   14178     787  -2
 -11   7   5   14178     787   1
  -5  -7  10    8937     188  -2
 -10   7   5    8937     188   1
  -5  -7   9   35441     500  -2
  -9   7   5   35441     500   1
  -5  -7   8    9581     515  -2
  -8   7   5    9581     515   1
  -5  -7   7   44149     927  -2
  -7   7   5   44149     927   1
  -5  -7   6    9661     280  -2
  -6   7   5    9661     280   1
  -5  -7   5    4982     251  -2
  -5   7   5    4982     251   1
  -5  -7   4   16691     352  -2
  -4   7   5   16691     352   1
  -5  -7   3   55117    1346  -2
  -3   7   5   55117    1346   1
  -5  -7   2  138151   11933  -2
  -2   7   5  138151   11933   1
  -5  -7   1   63384    1243  -2
  -1   7   5   63384    1243   1
  -5  -7   0   94612    2251  -2
   0   7   5   94612    2251   1
  -5  -7  -1    1652      93  -2
   1   7   5    1652      93   1
  -5  -7  -2   51578    3079  -2
   2   7   5   51578    3079   1
  -5  -7  -3   43350    1166  -2
   3   7   5   43350    1166   1
  -5  -7  -4  239354    5763  -2
   4   7   5  239354    5763   1
  -5  -7  -5   67995    2097  -2
   5   7   5   67995    2097   1
  -5  -7  -6   82544    3291  -2
   6   7   5   82544    3291   1
  -5  -7  -7    7480     258  -2
   7   7   5    7480     258   1
  -5  -7  -8    2811     106  -2
   8   7   5    2811     106   1
  -5  -7  -9     884     106  -2
   9   7   5     884     106   1
  -5  -7 -10    2607    1372  -2
  10   7   5    2607    1372   1
  11   7   5   10885     220   1
 -13   8   5     593      60   1
 -12   8   5    4833     132   1
  -5  -8  11   11464     264  -2
 -11   8   5   11464     264   1
  -5  -8  10   26743     592  -2
 -10   8   5   26743     592   1
  -5  -8   9   13707     254  -2
  -9   8   5   13707     254   1
  -5  -8   8   41919    1289  -2
  -8   8   5   41919    1289   1
  -5  -8   7   13517     473  -2
  -7   8   5   13517     473   1
  -5  -8   6   17768     659  -2
  -6   8   5   17768     659   1
  -5  -8   5   10510     319  -2
  -5   8   5   10510     319   1
  -5  -8   4   46130    1115  -2
  -4   8   5   46130    1115   1
  -5  -8   3   70232    1944  -2
  -3   8   5   70232    1944   1
  -5  -8   2  184717    3968  -2
  -2   8   5  184717    3968   1
  -5  -8   1   12521     227  -2
  -1   8   5   12521     227   1
  -5  -8   0   30271     473  -2
   0   8   5   30271     473   1
  -5  -8  -1    1463      91  -2
   1   8   5    1463      91   1
  -5  -8  -2    2946     199  -2
   2   8   5    2946     199   1
  -5  -8  -3    3813     204  -2
   3   8   5    3813     204   1
  -5  -8  -4   14573     513  -2
   4   8   5   14573     513   1
  -5  -8  -5    4322     147  -2
   5   8   5    4322     147   1
  -5  -8  -6   37051     937  -2
   6   8   5   37051     937   1
  -5  -8  -7   18955     639  -2
   7   8   5   18955     639   1
  -5  -8  -8    4210     366  -2
   8   8   5    4210     366   1
  -5  -8  -9    1622     201  -2
   9   8   5    1622     201   1
  -5  -8 -10   17799     401  -2
  10   8   5   17799     401   1
  11   8   5    7798     283   1
 -13   9   5    1479      94   1
 -12   9   5    1588      85   1
 -11   9   5    2084     181   1
  -5  -9  10   31529     581  -2
 -10   9   5   31529     581   1
  -5  -9   9    3867     131  -2
  -9   9   5    3867     131   1
  -5  -9   8   34102     542  -2
  -8   9   5   34102     542   1
  -5  -9   7    2444     149  -2
  -7   9   5    2444     149   1
  -5  -9   6    2947     133  -2
  -6   9   5    2947     133   1
  -5  -9   5    1869     115  -2
  -5   9   5    1869     115   1
  -5  -9   4   20801     477  -2
  -4   9   5   20801     477   1
  -5  -9   3   31839     913  -2
  -3   9   5   31839     913   1
  -5  -9   2   28765     696  -2
  -2   9   5   28765     696   1
  -5  -9   1   83797    1328  -2
  -1   9   5   83797    1328   1
  -5  -9   0    5805     180  -2
   0   9   5    5805     180   1
  -5  -9  -1   17493     394  -2
   1   9   5   17493     394   1
  -5  -9  -2    7290     208  -2
   2   9   5    7290     208   1
  -5  -9  -3   86915    8209  -2
   3   9   5   86915    8209   1
  -5  -9  -4    5313     376  -2
   4   9   5    5313     376   1
  -5  -9  -5  126201    2264  -2
   5   9   5  126201    2264   1
  -5  -9  -6    3536     157  -2
   6   9   5    3536     157   1
  -5  -9  -7   24445     446  -2
   7   9   5   24445     446   1
  -5  -9  -8    1163     111  -2
   8   9   5    1163     111   1
  -5  -9  -9     825     261  -2
   9   9   5     825     261   1
 -13  10   5    1420     101   1
 -12  10   5     342      57   1
 -11  10   5   17142     795   1
  -5 -10  10   18052     783  -2
 -10  10   5   18052     783   1
  -5 -10   9   11559     996  -2
  -9  10   5   11559     996   1
  -5 -10   8   20773     463  -2
  -8  10   5   20773     463   1
  -5 -10   7    2562     282  -2
  -7  10   5    2562     282   1
  -5 -10   6    2624     134  -2
  -6  10   5    2624     134   1
  -5 -10   5     500     102  -2
  -5  10   5     500     102   1
  -5 -10   4   27643     761  -2
  -4  10   5   27643     761   1
  -5 -10   3   16075     300  -2
  -3  10   5   16075     300   1
  -5 -10   2   57126    1115  -2
  -2  10   5   57126    1115   1
  -5 -10   1   17376     431  -2
  -1  10   5   17376     431   1
  -5 -10   0   23539     390  -2
   0  10   5   23539     390   1
  -5 -10  -1    4833     160  -2
   1  10   5    4833     160   1
  -5 -10  -2     706      82  -2
   2  10   5     706      82   1
  -5 -10  -3    2995     151  -2
   3  10   5    2995     151   1
  -5 -10  -4    2257     354  -2
   4  10   5    2257     354   1
  -5 -10  -5    7361     306  -2
   5  10   5    7361     306   1
  -5 -10  -6   23300    3229  -2
   6  10   5   23300    3229   1
  -5 -10  -7    1000      87  -2
   7  10   5    1000      87   1
  -5 -10  -8     115      57  -2
   8  10   5     115      57   1
  -5 -10  -9    2472     368  -2
   9  10   5    2472     368   1
 -12  11   5    1227      92   1
 -11  11   5    7688     489   1
  -5 -11  10   11902     818  -2
 -10  11   5   11902     818   1
  -5 -11   9    9117     819  -2
  -9  11   5    9117     819   1
  -5 -11   8   18671     730  -2
  -8  11   5   18671     730   1
  -5 -11   7    4110     162  -2
  -7  11   5    4110     162   1
  -5 -11   6    1954     125  -2
  -6  11   5    1954     125   1
  -5 -11   5    2668     163  -2
  -5  11   5    2668     163   1
  -5 -11   4   22992     636  -2
  -4  11   5   22992     636   1
  -5 -11   3   26706     527  -2
  -3  11   5   26706     527   1
  -5 -11   2   27969     562  -2
  -2  11   5   27969     562   1
  -5 -11   1   27329     639  -2
  -1  11   5   27329     639   1
  -5 -11   0   15204     280  -2
   0  11   5   15204     280   1
  -5 -11  -1    4669     167  -2
   1  11   5    4669     167   1
  -5 -11  -2   13422     228  -2
   2  11   5   13422     228   1
  -5 -11  -3   18170     324  -2
   3  11   5   18170     324   1
  -5 -11  -4   39808     432  -2
   4  11   5   39808     432   1
  -5 -11  -5   23875     381  -2
   5  11   5   23875     381   1
  -5 -11  -6   17625     307  -2
   6  11   5   17625     307   1
  -5 -11  -7    4555     150  -2
   7  11   5    4555     150   1
  -5 -11  -8    2580     221  -2
   8  11   5    2580     221   1
  -5 -11  -9    2365     113  -2
   9  11   5    2365     113   1
  10  11   5    1250     113   1
 -12  12   5    1972     134   1
 -11  12   5    5164     230   1
  -5 -12  10   10060    1011  -2
 -10  12   5   10060    1011   1
  -5 -12   9   19010    1464  -2
  -9  12   5   19010    1464   1
  -5 -12   8    6733     662  -2
  -8  12   5    6733     662   1
  -5 -12   7    7438     180  -2
  -7  12   5    7438     180   1
  -5 -12   6     595      88  -2
  -6  12   5     595      88   1
  -5 -12   5    3867     249  -2
  -5  12   5    3867     249   1
  -5 -12   4    8180     208  -2
  -4  12   5    8180     208   1
  -5 -12   3   39886    1145  -2
  -3  12   5   39886    1145   1
  -5 -12   2    2794     127  -2
  -2  12   5    2794     127   1
  -5 -12   1   15249     371  -2
  -1  12   5   15249     371   1
  -5 -12   0    1327     133  -2
   0  12   5    1327     133   1
  -5 -12  -1    1052     127  -2
   1  12   5    1052     127   1
  -5 -12  -2     925      89  -2
   2  12   5     925      89   1
  -5 -12  -3    2466     143  -2
   3  12   5    2466     143   1
  -5 -12  -4    2506     115  -2
   4  12   5    2506     115   1
  -5 -12  -5   15881     684  -2
   5  12   5   15881     684   1
  -5 -12  -6    1765     129  -2
   6  12   5    1765     129   1
  -5 -12  -7    4534     419  -2
   7  12   5    4534     419   1
  -5 -12  -8    4428     261  -2
   8  12   5    4428     261   1
  -5 -12  -9    5848     176  -2
   9  12   5    5848     176   1
 -11  13   5    2472     130   1
 -10  13   5    6093     344   1
  -5 -13   9   20103     576  -2
  -9  13   5   20103     576   1
  -5 -13   8    1302     342  -2
  -8  13   5    1302     342   1
  -5 -13   7    6681     471  -2
  -7  13   5    6681     471   1
  -5 -13   6     573      84  -2
  -6  13   5     573      84   1
  -5 -13   5    3194     154  -2
  -5  13   5    3194     154   1
  -5 -13   4    8537     263  -2
  -4  13   5    8537     263   1
  -5 -13   3   12831     385  -2
  -3  13   5   12831     385   1
  -5 -13   2   21003     366  -2
  -2  13   5   21003     366   1
  -5 -13   1    5113     202  -2
  -1  13   5    5113     202   1
  -5 -13   0   12584     462  -2
   0  13   5   12584     462   1
  -5 -13  -1     373      86  -2
   1  13   5     373      86   1
  -5 -13  -2    4663     267  -2
   2  13   5    4663     267   1
  -5 -13  -3    2775     124  -2
   3  13   5    2775     124   1
  -5 -13  -4   30394    1060  -2
   4  13   5   30394    1060   1
  -5 -13  -5     924      82  -2
   5  13   5     924      82   1
  -5 -13  -6   31644    1456  -2
   6  13   5   31644    1456   1
  -5 -13  -7    4085     290  -2
   7  13   5    4085     290   1
  -5 -13  -8    1740     228  -2
   8  13   5    1740     228   1
  -5 -14   9   11913     445  -2
  -9  14   5   11913     445   1
  -5 -14   8    4200     132  -2
  -8  14   5    4200     132   1
  -5 -14   7    3999     564  -2
  -7  14   5    3999     564   1
  -5 -14   6    4785     252  -2
  -6  14   5    4785     252   1
  -5 -14   5    6226     231  -2
  -5  14   5    6226     231   1
  -5 -14   4    8078     334  -2
  -4  14   5    8078     334   1
  -5 -14   3   10857     413  -2
  -3  14   5   10857     413   1
  -5 -14   2   18453     592  -2
  -2  14   5   18453     592   1
  -5 -14   1    4662     180  -2
  -1  14   5    4662     180   1
  -5 -14   0    4149     162  -2
   0  14   5    4149     162   1
  -5 -14  -1    1230      90  -2
   1  14   5    1230      90   1
  -5 -14  -2    2851     111  -2
   2  14   5    2851     111   1
  -5 -14  -3    1670      98  -2
   3  14   5    1670      98   1
  -5 -14  -4     780      78  -2
   4  14   5     780      78   1
  -5 -14  -5     659      86  -2
   5  14   5     659      86   1
  -5 -14  -6    3886     871  -2
   6  14   5    3886     871   1
  -5 -14  -7    6486     558  -2
   7  14   5    6486     558   1
  -9  15   5    3739     102   1
  -5 -15   8   10559     645  -2
  -8  15   5   10559     645   1
  -5 -15   7     483      64  -2
  -7  15   5     483      64   1
  -5 -15   6    1920     339  -2
  -6  15   5    1920     339   1
  -5 -15   5    4288     432  -2
  -5  15   5    4288     432   1
  -5 -15   4    5367     584  -2
  -4  15   5    5367     584   1
  -5 -15   3    7818     195  -2
  -3  15   5    7818     195   1
  -5 -15   2    4525     256  -2
  -2  15   5    4525     256   1
  -5 -15   1   11097     339  -2
  -1  15   5   11097     339   1
  -5 -15   0    1888     128  -2
   0  15   5    1888     128   1
  -5 -15  -1    1556      93  -2
   1  15   5    1556      93   1
  -5 -15  -2     375     112  -2
   2  15   5     375     112   1
  -5 -15  -3   16222    1678  -2
   3  15   5   16222    1678   1
  -5 -15  -4     182      50  -2
   4  15   5     182      50   1
  -5 -15  -5   26520    1375  -2
   5  15   5   26520    1375   1
  -5 -15  -6     889      53  -2
   6  15   5     889      53   1
  -5 -16   7     497      62  -2
  -7  16   5     497      62   1
  -5 -16   6     521      89  -2
  -6  16   5     521      89   1
  -5 -16   5    1485     280  -2
  -5  16   5    1485     280   1
  -5 -16   4   10204    1580  -2
  -4  16   5   10204    1580   1
  -5 -16   3    1924     149  -2
  -3  16   5    1924     149   1
  -5 -16   2    6544     515  -2
  -2  16   5    6544     515   1
  -5 -16   1    3875     218  -2
  -1  16   5    3875     218   1
  -5 -16   0    1998     301  -2
   0  16   5    1998     301   1
  -5 -16  -1    1293     137  -2
   1  16   5    1293     137   1
  -5 -16  -2     416      60  -2
   2  16   5     416      60   1
  -5 -16  -3     372      63  -2
   3  16   5     372      63   1
  -5 -16  -4     642      67  -2
   4  16   5     642      67   1
  -5 -17   6     631      66  -2
  -6  17   5     631      66   1
  -5 -17   5     223      69  -2
  -5  17   5     223      69   1
  -5 -17   4    5971     220  -2
  -4  17   5    5971     220   1
  -5 -17   2    4375     329  -2
  -2  17   5    4375     329   1
  -5 -17   1    3298     211  -2
  -1  17   5    3298     211   1
  -5 -17   0    1360     127  -2
   0  17   5    1360     127   1
  -5 -17  -1     122      76  -2
   1  17   5     122      76   1
  -5 -17  -2    2139      93  -2
   2  17   5    2139      93   1
  -5 -17  -3    2246      77  -2
   3  17   5    2246      77   1
  -6  17   5     303      51  -2
  -5 -17   6     303      51   1
  -6  17   4     257      48  -2
  -4 -17   6     257      48   1
  -6  17   3    1974      89  -2
  -3 -17   6    1974      89   1
  -6  17   2    4545     435  -2
  -2 -17   6    4545     435   1
  -6  17   1    6761     405  -2
  -1 -17   6    6761     405   1
  -6  17   0    3456     117  -2
   0 -17   6    3456     117   1
  -6  17  -1    1707      86  -2
   1 -17   6    1707      86   1
  -6  17  -2     615      77  -2
   2 -17   6     615      77   1
  -6  16   7    1274      52  -2
  -7 -16   6    1274      52   1
  -6  16   6    1324      53  -2
  -6 -16   6    1324      53   1
  -6  16   5     615     110  -2
  -5 -16   6     615     110   1
  -6  16   4    2107      74  -2
  -4 -16   6    2107      74   1
  -6  16   3     482      51  -2
  -3 -16   6     482      51   1
  -6  16   2    4168     182  -2
  -2 -16   6    4168     182   1
  -6  16   1    1926      76  -2
  -1 -16   6    1926      76   1
  -6  16   0    1016      60  -2
   0 -16   6    1016      60   1
  -6  16  -1    1346      71  -2
   1 -16   6    1346      71   1
  -6  16  -2    2560      84  -2
   2 -16   6    2560      84   1
  -6  16  -3     976      55  -2
   3 -16   6     976      55   1
  -6  16  -4    2022      74  -2
   4 -16   6    2022      74   1
  -6  15   8    2684      69  -2
  -8 -15   6    2684      69   1
  -6  15   7    5210     153  -2
  -7 -15   6    5210     153   1
  -6  15   6    4913     211  -2
  -6 -15   6    4913     211   1
  -6  15   5    2138      89  -2
  -5 -15   6    2138      89   1
  -6  15   4    4516     198  -2
  -4 -15   6    4516     198   1
  -6  15   3     686      84  -2
  -3 -15   6     686      84   1
  -6  15   2   22518     525  -2
  -2 -15   6   22518     525   1
  -6  15   1     590      55  -2
  -1 -15   6     590      55   1
  -6  15   0   18973     803  -2
   0 -15   6   18973     803   1
  -6  15  -1     373      55  -2
   1 -15   6     373      55   1
  -6  15  -2      67      36  -2
   2 -15   6      67      36   1
  -6  15  -3    4220     103  -2
   3 -15   6    4220     103   1
  -6  15  -4    6753     195  -2
   4 -15   6    6753     195   1
  -6  15  -5    1587     151  -2
   5 -15   6    1587     151   1
  -6  15  -6    1170     112  -2
   6 -15   6    1170     112   1
 -10 -14   6    1271      60   1
  -6  14   9    1730      77  -2
  -9 -14   6    1730      77   1
  -6  14   8    5103     137  -2
  -8 -14   6    5103     137   1
  -6  14   7    5909     185  -2
  -7 -14   6    5909     185   1
  -6  14   6    1424      75  -2
  -6 -14   6    1424      75   1
  -6  14   5    2252      79  -2
  -5 -14   6    2252      79   1
  -6  14   4    1478      79  -2
  -4 -14   6    1478      79   1
  -6  14   3    3488      97  -2
  -3 -14   6    3488      97   1
  -6  14   2    4382     213  -2
  -2 -14   6    4382     213   1
  -6  14   1    4271     145  -2
  -1 -14   6    4271     145   1
  -6  14   0    4256     143  -2
   0 -14   6    4256     143   1
  -6  14  -1     700      57  -2
   1 -14   6     700      57   1
  -6  14  -2    2558      90  -2
   2 -14   6    2558      90   1
  -6  14  -3    3739     151  -2
   3 -14   6    3739     151   1
  -6  14  -4    3655     182  -2
   4 -14   6    3655     182   1
  -6  14  -5   15895     315  -2
   5 -14   6   15895     315   1
  -6  14  -6   19947     687  -2
   6 -14   6   19947     687   1
 -11 -13   6      30      48   1
  -6  13  10   10748     699  -2
 -10 -13   6   10748     699   1
  -6  13   9    2328     208  -2
  -9 -13   6    2328     208   1
  -6  13   8   14322    2120  -2
  -8 -13   6   14322    2120   1
  -6  13   7    6541     199  -2
  -7 -13   6    6541     199   1
  -6  13   6    1771      66  -2
  -6 -13   6    1771      66   1
  -6  13   5     810      60  -2
  -5 -13   6     810      60   1
  -6  13   4    4464     106  -2
  -4 -13   6    4464     106   1
  -6  13   3   14875     330  -2
  -3 -13   6   14875     330   1
  -6  13   2    6544     171  -2
  -2 -13   6    6544     171   1
  -6  13   1   37192     678  -2
  -1 -13   6   37192     678   1
  -6  13   0    6087     134  -2
   0 -13   6    6087     134   1
  -6  13  -1   23364     406  -2
   1 -13   6   23364     406   1
  -6  13  -2    1755      69  -2
   2 -13   6    1755      69   1
  -6  13  -3    6670     172  -2
   3 -13   6    6670     172   1
  -6  13  -4     609      59  -2
   4 -13   6     609      59   1
  -6  13  -5   16229     403  -2
   5 -13   6   16229     403   1
  -6  13  -6     972     438  -2
   6 -13   6     972     438   1
  -6  13  -7      79     147  -2
   7 -13   6      79     147   1
 -11 -12   6     344      33   1
  -6  12  10    5924     268  -2
 -10 -12   6    5924     268   1
  -6  12   9    2702      77  -2
  -9 -12   6    2702      77   1
  -6  12   8    8730     283  -2
  -8 -12   6    8730     283   1
  -6  12   7    8094     202  -2
  -7 -12   6    8094     202   1
  -6  12   6    2000      72  -2
  -6 -12   6    2000      72   1
  -6  12   5    1530     115  -2
  -5 -12   6    1530     115   1
  -6  12   4     627      53  -2
  -4 -12   6     627      53   1
  -6  12   3   13084     338  -2
  -3 -12   6   13084     338   1
  -6  12   2    2006      86  -2
  -2 -12   6    2006      86   1
  -6  12   1    8180     194  -2
  -1 -12   6    8180     194   1
  -6  12   0    3548     190  -2
   0 -12   6    3548     190   1
  -6  12  -1    2381      66  -2
   1 -12   6    2381      66   1
  -6  12  -2    3301      85  -2
   2 -12   6    3301      85   1
  -6  12  -3     656      51  -2
   3 -12   6     656      51   1
  -6  12  -4   30171     447  -2
   4 -12   6   30171     447   1
  -6  12  -5    2340      81  -2
   5 -12   6    2340      81   1
  -6  12  -6   39383     931  -2
   6 -12   6   39383     931   1
  -6  12  -7   10602     310  -2
   7 -12   6   10602     310   1
  -6  12  -8    6201     190  -2
   8 -12   6    6201     190   1
 -12 -11   6     254      39   1
 -11 -11   6    3908     106   1
  -6  11  10   11353     476  -2
 -10 -11   6   11353     476   1
  -6  11   9   17414     542  -2
  -9 -11   6   17414     542   1
  -6  11   8   20151     457  -2
  -8 -11   6   20151     457   1
  -6  11   7    9864     302  -2
  -7 -11   6    9864     302   1
  -6  11   6    4906     110  -2
  -6 -11   6    4906     110   1
  -6  11   5     312      45  -2
  -5 -11   6     312      45   1
  -6  11   4    3812      84  -2
  -4 -11   6    3812      84   1
  -6  11   3   27144     529  -2
  -3 -11   6   27144     529   1
  -6  11   2   20537     163  -2
  -2 -11   6   20537     163   1
  -6  11   1   64841     710  -2
  -1 -11   6   64841     710   1
  -6  11   0   26634     439  -2
   0 -11   6   26634     439   1
  -6  11  -1    1909     102  -2
   1 -11   6    1909     102   1
  -6  11  -2     504      43  -2
   2 -11   6     504      43   1
  -6  11  -3    1423      52  -2
   3 -11   6    1423      52   1
  -6  11  -4   20690     286  -2
   4 -11   6   20690     286   1
  -6  11  -5    1443      59  -2
   5 -11   6    1443      59   1
  -6  11  -6    1650      76  -2
   6 -11   6    1650      76   1
  -6  11  -7    3212     115  -2
   7 -11   6    3212     115   1
  -6  11  -8    3395     127  -2
   8 -11   6    3395     127   1
  -6  11  -9    3705     224  -2
   9 -11   6    3705     224   1
 -12 -10   6     395      38   1
  -6  10  11     959      55  -2
 -11 -10   6     959      55   1
  -6  10  10    2713     145  -2
 -10 -10   6    2713     145   1
  -6  10   9    8637     178  -2
  -9 -10   6    8637     178   1
  -6  10   8    9399     302  -2
  -8 -10   6    9399     302   1
  -6  10   7    9352     345  -2
  -7 -10   6    9352     345   1
  -6  10   6   17567     260  -2
  -6 -10   6   17567     260   1
  -6  10   5    1533      62  -2
  -5 -10   6    1533      62   1
  -6  10   4    8597     266  -2
  -4 -10   6    8597     266   1
  -6  10   3    2950     202  -2
  -3 -10   6    2950     202   1
  -6  10   2   23419     208  -2
  -2 -10   6   23419     208   1
  -6  10   1   14150     256  -2
  -1 -10   6   14150     256   1
  -6  10   0    9063     165  -2
   0 -10   6    9063     165   1
  -6  10  -1    5296     106  -2
   1 -10   6    5296     106   1
  -6  10  -2    5520      85  -2
   2 -10   6    5520      85   1
  -6  10  -3    6757     102  -2
   3 -10   6    6757     102   1
  -6  10  -4    4403     114  -2
   4 -10   6    4403     114   1
  -6  10  -5   62146    1359  -2
   5 -10   6   62146    1359   1
  -6  10  -6     114      51  -2
   6 -10   6     114      51   1
  -6  10  -7   48125    1153  -2
   7 -10   6   48125    1153   1
  -6  10  -8    2619     116  -2
   8 -10   6    2619     116   1
  -6  10  -9     832      62  -2
   9 -10   6     832      62   1
  10 -10   6     823      66   1
 -13  -9   6    3970     249   1
 -12  -9   6     944      62   1
  -6   9  11    3385      89  -2
 -11  -9   6    3385      89   1
  -6   9  10    7865     139  -2
 -10  -9   6    7865     139   1
  -6   9   9   24497     707  -2
  -9  -9   6   24497     707   1
  -6   9   8    7621     740  -2
  -8  -9   6    7621     740   1
  -6   9   7   25792     648  -2
  -7  -9   6   25792     648   1
  -6   9   6   30672    1021  -2
  -6  -9   6   30672    1021   1
  -6   9   5     465      46  -2
  -5  -9   6     465      46   1
  -6   9   4    9698     360  -2
  -4  -9   6    9698     360   1
  -6   9   3    1501      53  -2
  -3  -9   6    1501      53   1
  -6   9   2  162278    3113  -2
  -2  -9   6  162278    3113   1
  -6   9   1    9210     184  -2
  -1  -9   6    9210     184   1
  -6   9   0  127860    2054  -2
   0  -9   6  127860    2054   1
  -6   9  -1     557      35  -2
   1  -9   6     557      35   1
  -6   9  -2     583      43  -2
   2  -9   6     583      43   1
  -6   9  -3    2720      71  -2
   3  -9   6    2720      71   1
  -6   9  -4   26001     383  -2
   4  -9   6   26001     383   1
  -6   9  -5    2855      95  -2
   5  -9   6    2855      95   1
  -6   9  -6   18266     204  -2
   6  -9   6   18266     204   1
  -6   9  -7    7496     154  -2
   7  -9   6    7496     154   1
  -6   9  -8    4134     142  -2
   8  -9   6    4134     142   1
  -6   9  -9    6096     136  -2
   9  -9   6    6096     136   1
  -6   9 -10    3071     116  -2
  10  -9   6    3071     116   1
 -14  -8   6    1850     113   1
 -13  -8   6     912     107   1
 -12  -8   6    2791     125   1
  -6   8  11    3914     259  -2
 -11  -8   6    3914     259   1
  -6   8  10    8255     261  -2
 -10  -8   6    8255     261   1
  -6   8   9    9531     189  -2
  -9  -8   6    9531     189   1
  -6   8   8   16567     326  -2
  -8  -8   6   16567     326   1
  -6   8   7   32283     221  -2
  -7  -8   6   32283     221   1
  -6   8   6   22159     174  -2
  -6  -8   6   22159     174   1
  -6   8   5    4873      93  -2
  -5  -8   6    4873      93   1
  -6   8   4    7934     165  -2
  -4  -8   6    7934     165   1
  -6   8   3    4831     162  -2
  -3  -8   6    4831     162   1
  -6   8   2   46791    2300  -2
  -2  -8   6   46791    2300   1
  -6   8   1   41041    2694  -2
  -1  -8   6   41041    2694   1
  -6   8   0   22698     954  -2
   0  -8   6   22698     954   1
  -6   8  -1   26571     527  -2
   1  -8   6   26571     527   1
  -6   8  -2    1297      62  -2
   2  -8   6    1297      62   1
  -6   8  -3   23735     498  -2
   3  -8   6   23735     498   1
  -6   8  -4    8267     145  -2
   4  -8   6    8267     145   1
  -6   8  -5  113320    1424  -2
   5  -8   6  113320    1424   1
  -6   8  -6   15886     178  -2
   6  -8   6   15886     178   1
  -6   8  -7   27813     357  -2
   7  -8   6   27813     357   1
  -6   8  -8    4278     121  -2
   8  -8   6    4278     121   1
  -6   8  -9    4331     109  -2
   9  -8   6    4331     109   1
  -6   8 -10    5331     111  -2
  10  -8   6    5331     111   1
  11  -8   6    7113     394   1
 -14  -7   6   10778     158   1
 -13  -7   6     190      76   1
 -12  -7   6    3345      96   1
  -6   7  11    1527      65  -2
 -11  -7   6    1527      65   1
  -6   7  10   39589     861  -2
 -10  -7   6   39589     861   1
  -6   7   9    6922     402  -2
  -9  -7   6    6922     402   1
  -6   7   8   56272     648  -2
  -8  -7   6   56272     648   1
  -6   7   7   49335    1093  -2
  -7  -7   6   49335    1093   1
  -6   7   6   25513    1005  -2
  -6  -7   6   25513    1005   1
  -6   7   5    2989     377  -2
  -5  -7   6    2989     377   1
  -6   7   4    7945     277  -2
  -4  -7   6    7945     277   1
  -6   7   3   48903     767  -2
  -3  -7   6   48903     767   1
  -6   7   2  109211    4537  -2
  -2  -7   6  109211    4537   1
  -6   7   1  216239   11362  -2
  -1  -7   6  216239   11362   1
  -6   7   0  112681    4965  -2
   0  -7   6  112681    4965   1
  -6   7  -1   77525    5237  -2
   1  -7   6   77525    5237   1
  -6   7  -2    3511     567  -2
   2  -7   6    3511     567   1
  -6   7  -3   14009     268  -2
   3  -7   6   14009     268   1
  -6   7  -4     859      49  -2
   4  -7   6     859      49   1
  -6   7  -5   34589     675  -2
   5  -7   6   34589     675   1
  -6   7  -6   11299     177  -2
   6  -7   6   11299     177   1
  -6   7  -7    2171      87  -2
   7  -7   6    2171      87   1
  -6   7  -8    5213     130  -2
   8  -7   6    5213     130   1
  -6   7  -9    4204      89  -2
   9  -7   6    4204      89   1
  -6   7 -10    2419     549  -2
  10  -7   6    2419     549   1
  11  -7   6    9298     274   1
 -14  -6   6     302      47   1
 -13  -6   6    2746     345   1
 -12  -6   6    1769      72   1
  -6   6  11    3021     107  -2
 -11  -6   6    3021     107   1
  -6   6  10    5655     138  -2
 -10  -6   6    5655     138   1
  -6   6   9    5196     467  -2
  -9  -6   6    5196     467   1
  -6   6   8   49174    1113  -2
  -8  -6   6   49174    1113   1
  -6   6   7   26887     859  -2
  -7  -6   6   26887     859   1
  -6   6   6   16637     799  -2
  -6  -6   6   16637     799   1
  -6   6   5    4031     208  -2
  -5  -6   6    4031     208   1
  -6   6   4    7496     461  -2
  -4  -6   6    7496     461   1
  -6   6   3   42239     945  -2
  -3  -6   6   42239     945   1
  -6   6   1   80687    5267  -2
  -1  -6   6   80687    5267   1
  -6   6   0   24665    1480  -2
   0  -6   6   24665    1480   1
  -6   6  -1   17664    1175  -2
   1  -6   6   17664    1175   1
  -6   6  -2    4425     212  -2
   2  -6   6    4425     212   1
  -6   6  -3   11638     412  -2
   3  -6   6   11638     412   1
  -6   6  -4   83969    1620  -2
   4  -6   6   83969    1620   1
  -6   6  -5    1201      67  -2
   5  -6   6    1201      67   1
  -6   6  -6  140845    1661  -2
   6  -6   6  140845    1661   1
  -6   6  -7    2282     100  -2
   7  -6   6    2282     100   1
  -6   6  -8   19313     267  -2
   8  -6   6   19313     267   1
  -6   6  -9    7688     198  -2
   9  -6   6    7688     198   1
  -6   6 -10    1001     223  -2
  10  -6   6    1001     223   1
  11  -6   6     518      85   1
 -14  -5   6    7460     315   1
 -13  -5   6    6805     221   1
 -12  -5   6     705      58   1
  -6   5  11    4461     125  -2
 -11  -5   6    4461     125   1
  -6   5  10   25071     680  -2
 -10  -5   6   25071     680   1
  -6   5   9   18814     445  -2
  -9  -5   6   18814     445   1
  -6   5   8   43793     952  -2
  -8  -5   6   43793     952   1
  -6   5   7   28663    2348  -2
  -7  -5   6   28663    2348   1
  -6   5   6    7917     535  -2
  -6  -5   6    7917     535   1
  -6   5   5    2413     121  -2
  -5  -5   6    2413     121   1
  -6   5   4   15613     329  -2
  -4  -5   6   15613     329   1
  -6   5   3  174758    2461  -2
  -3  -5   6  174758    2461   1
  -6   5   2  119688    1984  -2
  -2  -5   6  119688    1984   1
  -6   5   1  315232    9376  -2
  -1  -5   6  315232    9376   1
  -6   5   0   53538    2178  -2
   0  -5   6   53538    2178   1
  -6   5  -1    7251     420  -2
   1  -5   6    7251     420   1
  -6   5  -2    1488     180  -2
   2  -5   6    1488     180   1
  -6   5  -3    2955     457  -2
   3  -5   6    2955     457   1
  -6   5  -4   19720     441  -2
   4  -5   6   19720     441   1
  -6   5  -5    6603     263  -2
   5  -5   6    6603     263   1
  -6   5  -6   16820     328  -2
   6  -5   6   16820     328   1
  -6   5  -7   11720     304  -2
   7  -5   6   11720     304   1
  -6   5  -8    3093      94  -2
   8  -5   6    3093      94   1
  -6   5  -9    5757     273  -2
   9  -5   6    5757     273   1
  -6   5 -10     240      46  -2
  10  -5   6     240      46   1
  11  -5   6    3970     111   1
  12  -5   6    8755     252   1
 -15  -4   6     837     108   1
 -14  -4   6    3109     236   1
 -13  -4   6    5510     176   1
 -12  -4   6     724      65   1
  -6   4  11    3029     127  -2
 -11  -4   6    3029     127   1
  -6   4  10   12511     789  -2
 -10  -4   6   12511     789   1
  -6   4   9   20364     427  -2
  -9  -4   6   20364     427   1
  -6   4   8   20051     947  -2
  -8  -4   6   20051     947   1
  -6   4   7   23675     990  -2
  -7  -4   6   23675     990   1
  -6   4   6   10674    1108  -2
  -6  -4   6   10674    1108   1
  -6   4   5    2949     248  -2
  -5  -4   6    2949     248   1
  -6   4   4   22703    1180  -2
  -4  -4   6   22703    1180   1
  -6   4   3   22374    3314  -2
  -3  -4   6   22374    3314   1
  -6   4   2   58851    2586  -2
  -2  -4   6   58851    2586   1
  -6   4   1   92115    4011  -2
  -1  -4   6   92115    4011   1
  -6   4   0   24584     936  -2
   0  -4   6   24584     936   1
  -6   4  -1   10678     358  -2
   1  -4   6   10678     358   1
  -6   4  -2     540      86  -2
   2  -4   6     540      86   1
  -6   4  -3   67041    1693  -2
   3  -4   6   67041    1693   1
  -6   4  -4   38616     834  -2
   4  -4   6   38616     834   1
  -6   4  -5  123887    2199  -2
   5  -4   6  123887    2199   1
  -6   4  -6   11990     283  -2
   6  -4   6   11990     283   1
  -6   4  -7   44524     532  -2
   7  -4   6   44524     532   1
  -6   4  -8    4118      98  -2
   8  -4   6    4118      98   1
  -6   4  -9    7631     148  -2
   9  -4   6    7631     148   1
  -6   4 -10    9402     252  -2
  10  -4   6    9402     252   1
  11  -4   6   11923     297   1
  12  -4   6    3416     205   1
 -15  -3   6   16351     460   1
 -14  -3   6    3044     206   1
 -13  -3   6    2127     382   1
 -12  -3   6    2229     129   1
  -6   3  11   18970     207  -2
 -11  -3   6   18970     207   1
  -6   3  10    7085     722  -2
 -10  -3   6    7085     722   1
  -6   3   9   64544    1023  -2
  -9  -3   6   64544    1023   1
  -6   3   8   15363    2619  -2
  -8  -3   6   15363    2619   1
  -6   3   7   57740    2222  -2
  -7  -3   6   57740    2222   1
  -6   3   6   33618    5069  -2
  -6  -3   6   33618    5069   1
  -6   3   5    3623     359  -2
  -5  -3   6    3623     359   1
  -6   3   4   62508    1336  -2
  -4  -3   6   62508    1336   1
  -6   3   3    2652     433  -2
  -3  -3   6    2652     433   1
  -6   3   2  351052   13149  -2
  -2  -3   6  351052   13149   1
  -6   3   1   20458    1635  -2
  -1  -3   6   20458    1635   1
  -6   3   0  328174    9778  -2
   0  -3   6  328174    9778   1
  -6   3  -1     139      70  -2
   1  -3   6     139      70   1
  -6   3  -2     881      82  -2
   2  -3   6     881      82   1
  -6   3  -3    5995     196  -2
   3  -3   6    5995     196   1
  -6   3  -4   23243     922  -2
   4  -3   6   23243     922   1
  -6   3  -5    4453     118  -2
   5  -3   6    4453     118   1
  -6   3  -6   15400    1011  -2
   6  -3   6   15400    1011   1
  -6   3  -7    4291      85  -2
   7  -3   6    4291      85   1
  -6   3  -8    3840     225  -2
   8  -3   6    3840     225   1
  -6   3  -9    2889      89  -2
   9  -3   6    2889      89   1
  -6   3 -10    5883     132  -2
  10  -3   6    5883     132   1
  11  -3   6    6539     317   1
  12  -3   6    7946     314   1
 -15  -2   6    2203     287   1
 -14  -2   6    3273     358   1
 -13  -2   6    2562     394   1
 -12  -2   6    4318     131   1
  -6   2  11    2676     227  -2
 -11  -2   6    2676     227   1
  -6   2  10    4873     478  -2
 -10  -2   6    4873     478   1
  -6   2   9   30764     878  -2
  -9  -2   6   30764     878   1
  -6   2   8   42824    1741  -2
  -8  -2   6   42824    1741   1
  -6   2   7  113037    4238  -2
  -7  -2   6  113037    4238   1
  -6   2   6   39534    1638  -2
  -6  -2   6   39534    1638   1
  -6   2   5    2835     148  -2
  -5  -2   6    2835     148   1
  -6   2   4   11962     277  -2
  -4  -2   6   11962     277   1
  -6   2   3   18098     940  -2
  -3  -2   6   18098     940   1
  -6   2   2  110464    5001  -2
  -2  -2   6  110464    5001   1
  -6   2   1  146074   10710  -2
  -1  -2   6  146074   10710   1
  -6   2   0   33553    1595  -2
   0  -2   6   33553    1595   1
  -6   2  -1   16275     304  -2
   1  -2   6   16275     304   1
  -6   2  -2    1797      93  -2
   2  -2   6    1797      93   1
  -6   2  -3   66095    2179  -2
   3  -2   6   66095    2179   1
  -6   2  -4   44539     762  -2
   4  -2   6   44539     762   1
  -6   2  -5  139721    6901  -2
   5  -2   6  139721    6901   1
  -6   2  -6   63365     809  -2
   6  -2   6   63365     809   1
  -6   2  -7   67035     668  -2
   7  -2   6   67035     668   1
  -6   2  -8    5177      91  -2
   8  -2   6    5177      91   1
  -6   2  -9   10501     248  -2
   9  -2   6   10501     248   1
  -6   2 -10     368      52  -2
  10  -2   6     368      52   1
  11  -2   6   12593     332   1
  12  -2   6    7330     164   1
 -15  -1   6    1736      62   1
 -14  -1   6    8807     310   1
 -13  -1   6    3990     114   1
 -12  -1   6    2122      96   1
  -6   1  11    5815     130  -2
 -11  -1   6    5815     130   1
  -6   1  10   26277     783  -2
 -10  -1   6   26277     783   1
  -6   1   9   22715     396  -2
  -9  -1   6   22715     396   1
  -6   1   8  104651    3374  -2
  -8  -1   6  104651    3374   1
  -6   1   7  106305    2220  -2
  -7  -1   6  106305    2220   1
  -6   1   6   62555     986  -2
  -6  -1   6   62555     986   1
  -6   1   5   17252     356  -2
  -5  -1   6   17252     356   1
  -6   1   4   10156     319  -2
  -4  -1   6   10156     319   1
  -6   1   3  163602    7917  -2
  -3  -1   6  163602    7917   1
  -6   1   2  248731   25395  -2
  -2  -1   6  248731   25395   1
  -6   1   1  776386   21666  -2
  -1  -1   6  776386   21666   1
  -6   1   0  125962    2125  -2
   0  -1   6  125962    2125   1
  -6   1  -1  152837    4162  -2
   1  -1   6  152837    4162   1
  -6   1  -2    5873     396  -2
   2  -1   6    5873     396   1
  -6   1  -3    8302     220  -2
   3  -1   6    8302     220   1
  -6   1  -4    6409     778  -2
   4  -1   6    6409     778   1
  -6   1  -5   94497    5765  -2
   5  -1   6   94497    5765   1
  -6   1  -6    9448     711  -2
   6  -1   6    9448     711   1
  -6   1  -7   13853    1232  -2
   7  -1   6   13853    1232   1
  -6   1  -8   14375     753  -2
   8  -1   6   14375     753   1
  -6   1  -9    9439     294  -2
   9  -1   6    9439     294   1
  -6   1 -10    2522     119  -2
  10  -1   6    2522     119   1
  -6   1 -11   10131    1153  -2
  11  -1   6   10131    1153   1
  12  -1   6   14024     385   1
 -15   0   6    2205     127   1
 -14   0   6     187      67   1
 -13   0   6    3832     372   1
 -12   0   6     155      59   1
  -6   0  11    2551     116  -2
 -11   0   6    2551     116   1
  -6   0  10   20460     262  -2
 -10   0   6   20460     262   1
  -6   0   9   15171    1597  -2
  -9   0   6   15171    1597   1
  -6   0   8   87383    1901  -2
  -8   0   6   87383    1901   1
  -6   0   7   83577    1640  -2
  -7   0   6   83577    1640   1
  -6   0   6   60863    3250  -2
  -6   0   6   60863    3250   1
  -6   0   5    7927     299  -2
  -5   0   6    7927     299   1
  -6   0   4     772      99  -2
  -4   0   6     772      99   1
  -6   0   3   36335     477  -2
  -3   0   6   36335     477   1
  -6   0   2   89416    5451  -2
  -2   0   6   89416    5451   1
  -6   0   1  185850    4408  -2
  -1   0   6  185850    4408   1
  -6   0   0  239187    3732  -2
   0   0   6  239187    3732   1
  -6   0  -1   12539     454  -2
   1   0   6   12539     454   1
  -6   0  -2    7217     449  -2
   2   0   6    7217     449   1
  -6   0  -3     770     130  -2
   3   0   6     770     130   1
  -6   0  -4  287805    8071  -2
   4   0   6  287805    8071   1
  -6   0  -5    3665     234  -2
   5   0   6    3665     234   1
  -6   0  -6  205813    5367  -2
   6   0   6  205813    5367   1
  -6   0  -7     540      68  -2
   7   0   6     540      68   1
  -6   0  -8   24598     407  -2
   8   0   6   24598     407   1
  -6   0  -9    1134     135  -2
   9   0   6    1134     135   1
  -6   0 -10    1338     109  -2
  10   0   6    1338     109   1
  -6   0 -11     756      72  -2
  11   0   6     756      72   1
  12   0   6   24405     426   1
 -15   1   6    2054     231   1
 -14   1   6    8916     297   1
 -13   1   6    3894     109   1
 -12   1   6    1690     109   1
  -6  -1  11    5718     278  -2
 -11   1   6    5718     278   1
  -6  -1  10   23996     456  -2
 -10   1   6   23996     456   1
  -6  -1   9   23605     608  -2
  -9   1   6   23605     608   1
  -6  -1   8  105775    3551  -2
  -8   1   6  105775    3551   1
  -6  -1   7  113905    3640  -2
  -7   1   6  113905    3640   1
  -6  -1   6   65797    1722  -2
  -6   1   6   65797    1722   1
  -6  -1   5   18461     447  -2
  -5   1   6   18461     447   1
  -6  -1   4    9999     268  -2
  -4   1   6    9999     268   1
  -6  -1   3  176889    4291  -2
  -3   1   6  176889    4291   1
  -6  -1   2  233446    8311  -2
  -2   1   6  233446    8311   1
  -6  -1   1  762155   24075  -2
  -1   1   6  762155   24075   1
  -6  -1   0  127760    1573  -2
   0   1   6  127760    1573   1
  -6  -1  -1  158995    1942  -2
   1   1   6  158995    1942   1
  -6  -1  -2    7078     317  -2
   2   1   6    7078     317   1
  -6  -1  -3    9955     184  -2
   3   1   6    9955     184   1
  -6  -1  -4    5884     523  -2
   4   1   6    5884     523   1
  -6  -1  -5   90732    2400  -2
   5   1   6   90732    2400   1
  -6  -1  -6    9423     641  -2
   6   1   6    9423     641   1
  -6  -1  -7   15911     995  -2
   7   1   6   15911     995   1
  -6  -1  -8   12461     748  -2
   8   1   6   12461     748   1
  -6  -1  -9    9180     237  -2
   9   1   6    9180     237   1
  -6  -1 -10    3142      96  -2
  10   1   6    3142      96   1
  -6  -1 -11   10441     731  -2
  11   1   6   10441     731   1
  12   1   6   13646     496   1
 -15   2   6    2256     118   1
 -14   2   6    3369     390   1
 -13   2   6    3196     309   1
 -12   2   6    4468     176   1
  -6  -2  11    3330     206  -2
 -11   2   6    3330     206   1
  -6  -2  10    5887     358  -2
 -10   2   6    5887     358   1
  -6  -2   9   31403     769  -2
  -9   2   6   31403     769   1
  -6  -2   8   45900    1914  -2
  -8   2   6   45900    1914   1
  -6  -2   7  121436    4229  -2
  -7   2   6  121436    4229   1
  -6  -2   6   49449    1010  -2
  -6   2   6   49449    1010   1
  -6  -2   5    2575     122  -2
  -5   2   6    2575     122   1
  -6  -2   4   12552     248  -2
  -4   2   6   12552     248   1
  -6  -2   3   15823     719  -2
  -3   2   6   15823     719   1
  -6  -2   2  103038    3246  -2
  -2   2   6  103038    3246   1
  -6  -2   1  152301    7941  -2
  -1   2   6  152301    7941   1
  -6  -2   0   38241    1384  -2
   0   2   6   38241    1384   1
  -6  -2  -1   20552     264  -2
   1   2   6   20552     264   1
  -6  -2  -2    1454      86  -2
   2   2   6    1454      86   1
  -6  -2  -3   66376    1103  -2
   3   2   6   66376    1103   1
  -6  -2  -4   43846    1174  -2
   4   2   6   43846    1174   1
  -6  -2  -5  139815    3796  -2
   5   2   6  139815    3796   1
  -6  -2  -6   65080    1245  -2
   6   2   6   65080    1245   1
  -6  -2  -7   67240    1444  -2
   7   2   6   67240    1444   1
  -6  -2  -8    5525     355  -2
   8   2   6    5525     355   1
  -6  -2  -9    9922     287  -2
   9   2   6    9922     287   1
  -6  -2 -10     651      67  -2
  10   2   6     651      67   1
  11   2   6   10828     396   1
  12   2   6    7848     372   1
 -15   3   6   15437    2016   1
 -14   3   6    2182     250   1
 -13   3   6    2549     444   1
 -12   3   6    1783     113   1
  -6  -3  11   16971     651  -2
 -11   3   6   16971     651   1
  -6  -3  10    5936     755  -2
 -10   3   6    5936     755   1
  -6  -3   9   64442    1538  -2
  -9   3   6   64442    1538   1
  -6  -3   8   14409    2992  -2
  -8   3   6   14409    2992   1
  -6  -3   7   59404    1874  -2
  -7   3   6   59404    1874   1
  -6  -3   6   42616    1771  -2
  -6   3   6   42616    1771   1
  -6  -3   5    3706     113  -2
  -5   3   6    3706     113   1
  -6  -3   4   65411    1012  -2
  -4   3   6   65411    1012   1
  -6  -3   3    2084     167  -2
  -3   3   6    2084     167   1
  -6  -3   2  374223    9175  -2
  -2   3   6  374223    9175   1
  -6  -3   1   23059    1194  -2
  -1   3   6   23059    1194   1
  -6  -3   0  341823    4226  -2
   0   3   6  341823    4226   1
  -6  -3  -1     255      62  -2
   1   3   6     255      62   1
  -6  -3  -2     878      63  -2
   2   3   6     878      63   1
  -6  -3  -3    5789     143  -2
   3   3   6    5789     143   1
  -6  -3  -4   25224    1278  -2
   4   3   6   25224    1278   1
  -6  -3  -5    3449     127  -2
   5   3   6    3449     127   1
  -6  -3  -6   17292    1026  -2
   6   3   6   17292    1026   1
  -6  -3  -7    3610      99  -2
   7   3   6    3610      99   1
  -6  -3  -8    4113     329  -2
   8   3   6    4113     329   1
  -6  -3  -9    2903      96  -2
   9   3   6    2903      96   1
  -6  -3 -10    5655     160  -2
  10   3   6    5655     160   1
  11   3   6    7663     228   1
  12   3   6    6352     217   1
 -15   4   6     568      99   1
 -14   4   6    2366     303   1
 -13   4   6    5025     151   1
 -12   4   6     807      75   1
  -6  -4  11    3251     187  -2
 -11   4   6    3251     187   1
  -6  -4  10   10942     572  -2
 -10   4   6   10942     572   1
  -6  -4   9   22371     511  -2
  -9   4   6   22371     511   1
  -6  -4   8   17982    1064  -2
  -8   4   6   17982    1064   1
  -6  -4   7   26936     552  -2
  -7   4   6   26936     552   1
  -6  -4   6   13962     266  -2
  -6   4   6   13962     266   1
  -6  -4   5    3435     117  -2
  -5   4   6    3435     117   1
  -6  -4   4   20566     606  -2
  -4   4   6   20566     606   1
  -6  -4   3   23021    1192  -2
  -3   4   6   23021    1192   1
  -6  -4   2   60291    1609  -2
  -2   4   6   60291    1609   1
  -6  -4   1  108667    2266  -2
  -1   4   6  108667    2266   1
  -6  -4   0   25837     315  -2
   0   4   6   25837     315   1
  -6  -4  -1   11084     215  -2
   1   4   6   11084     215   1
  -6  -4  -2    1023      73  -2
   2   4   6    1023      73   1
  -6  -4  -3   69156    1673  -2
   3   4   6   69156    1673   1
  -6  -4  -4   39611     640  -2
   4   4   6   39611     640   1
  -6  -4  -5  127396    3498  -2
   5   4   6  127396    3498   1
  -6  -4  -6   12027     389  -2
   6   4   6   12027     389   1
  -6  -4  -7   49208     496  -2
   7   4   6   49208     496   1
  -6  -4  -8    4482     118  -2
   8   4   6    4482     118   1
  -6  -4  -9    8254     157  -2
   9   4   6    8254     157   1
  -6  -4 -10    8342     592  -2
  10   4   6    8342     592   1
  11   4   6   12213     408   1
  12   4   6    3138     174   1
 -14   5   6    8227     305   1
 -13   5   6    7747     344   1
 -12   5   6     663      86   1
  -6  -5  11    3395     203  -2
 -11   5   6    3395     203   1
  -6  -5  10   24064     685  -2
 -10   5   6   24064     685   1
  -6  -5   9   16776     382  -2
  -9   5   6   16776     382   1
  -6  -5   8   36633     504  -2
  -8   5   6   36633     504   1
  -6  -5   7   33933    1465  -2
  -7   5   6   33933    1465   1
  -6  -5   6    9096     258  -2
  -6   5   6    9096     258   1
  -6  -5   5    2295     112  -2
  -5   5   6    2295     112   1
  -6  -5   4   16622     354  -2
  -4   5   6   16622     354   1
  -6  -5   3  172202    3033  -2
  -3   5   6  172202    3033   1
  -6  -5   2  121948    2389  -2
  -2   5   6  121948    2389   1
  -6  -5   1  298611    3391  -2
  -1   5   6  298611    3391   1
  -6  -5   0   51780     686  -2
   0   5   6   51780     686   1
  -6  -5  -1   10617     242  -2
   1   5   6   10617     242   1
  -6  -5  -2    1145      80  -2
   2   5   6    1145      80   1
  -6  -5  -3    3634     328  -2
   3   5   6    3634     328   1
  -6  -5  -4   21460     342  -2
   4   5   6   21460     342   1
  -6  -5  -5    8536     550  -2
   5   5   6    8536     550   1
  -6  -5  -6   18827     608  -2
   6   5   6   18827     608   1
  -6  -5  -7   12274     712  -2
   7   5   6   12274     712   1
  -6  -5  -8    3480     377  -2
   8   5   6    3480     377   1
  -6  -5  -9    6094     288  -2
   9   5   6    6094     288   1
  -6  -5 -10     301      99  -2
  10   5   6     301      99   1
  11   5   6    3489     311   1
  12   5   6   11029     208   1
 -14   6   6     189      51   1
 -13   6   6    3615     413   1
 -12   6   6    2092     119   1
  -6  -6  11    3013     248  -2
 -11   6   6    3013     248   1
  -6  -6  10    6325     340  -2
 -10   6   6    6325     340   1
  -6  -6   9    5540     526  -2
  -9   6   6    5540     526   1
  -6  -6   8   54511     795  -2
  -8   6   6   54511     795   1
  -6  -6   7   34511     877  -2
  -7   6   6   34511     877   1
  -6  -6   6   17341     468  -2
  -6   6   6   17341     468   1
  -6  -6   5    3414     142  -2
  -5   6   6    3414     142   1
  -6  -6   4    7012     200  -2
  -4   6   6    7012     200   1
  -6  -6   3   42507    1085  -2
  -3   6   6   42507    1085   1
  -6  -6   1   66371    1185  -2
  -1   6   6   66371    1185   1
  -6  -6   0   33760    1620  -2
   0   6   6   33760    1620   1
  -6  -6  -1   19928     317  -2
   1   6   6   19928     317   1
  -6  -6  -2    4769     137  -2
   2   6   6    4769     137   1
  -6  -6  -3   11350    1146  -2
   3   6   6   11350    1146   1
  -6  -6  -4   89642    2294  -2
   4   6   6   89642    2294   1
  -6  -6  -5    1681      80  -2
   5   6   6    1681      80   1
  -6  -6  -6  139829    3735  -2
   6   6   6  139829    3735   1
  -6  -6  -7    2208     184  -2
   7   6   6    2208     184   1
  -6  -6  -8   18681     335  -2
   8   6   6   18681     335   1
  -6  -6  -9    6799     195  -2
   9   6   6    6799     195   1
  -6  -6 -10     690     242  -2
  10   6   6     690     242   1
  11   6   6     229     114   1
 -14   7   6   11306     255   1
 -13   7   6     458      60   1
 -12   7   6    2613     126   1
  -6  -7  11    1924     127  -2
 -11   7   6    1924     127   1
  -6  -7  10   35104    1199  -2
 -10   7   6   35104    1199   1
  -6  -7   9    7545     378  -2
  -9   7   6    7545     378   1
  -6  -7   8   54101     891  -2
  -8   7   6   54101     891   1
  -6  -7   7   50004    1112  -2
  -7   7   6   50004    1112   1
  -6  -7   6   28204    1017  -2
  -6   7   6   28204    1017   1
  -6  -7   5    1972     164  -2
  -5   7   6    1972     164   1
  -6  -7   4    7220     348  -2
  -4   7   6    7220     348   1
  -6  -7   3   54075     853  -2
  -3   7   6   54075     853   1
  -6  -7   2  112661    2354  -2
  -2   7   6  112661    2354   1
  -6  -7   1  222845    4319  -2
  -1   7   6  222845    4319   1
  -6  -7   0  108732    2866  -2
   0   7   6  108732    2866   1
  -6  -7  -1   79015    1213  -2
   1   7   6   79015    1213   1
  -6  -7  -2    2519     265  -2
   2   7   6    2519     265   1
  -6  -7  -3   14243     996  -2
   3   7   6   14243     996   1
  -6  -7  -4     749     106  -2
   4   7   6     749     106   1
  -6  -7  -5   37988    1861  -2
   5   7   6   37988    1861   1
  -6  -7  -6    9947     542  -2
   6   7   6    9947     542   1
  -6  -7  -7    2224     246  -2
   7   7   6    2224     246   1
  -6  -7  -8    5351     181  -2
   8   7   6    5351     181   1
  -6  -7  -9    3997     260  -2
   9   7   6    3997     260   1
  -6  -7 -10    1832    2013  -2
  10   7   6    1832    2013   1
  11   7   6    8701     285   1
 -13   8   6     655      76   1
 -12   8   6    2820     122   1
  -6  -8  11    4590     171  -2
 -11   8   6    4590     171   1
  -6  -8  10    7237     345  -2
 -10   8   6    7237     345   1
  -6  -8   9    9612     204  -2
  -9   8   6    9612     204   1
  -6  -8   8   17922     270  -2
  -8   8   6   17922     270   1
  -6  -8   7   30779     610  -2
  -7   8   6   30779     610   1
  -6  -8   6   22495     449  -2
  -6   8   6   22495     449   1
  -6  -8   5    5232     208  -2
  -5   8   6    5232     208   1
  -6  -8   4    7976     243  -2
  -4   8   6    7976     243   1
  -6  -8   3    3842     405  -2
  -3   8   6    3842     405   1
  -6  -8   2   41004     773  -2
  -2   8   6   41004     773   1
  -6  -8   1   52205    1637  -2
  -1   8   6   52205    1637   1
  -6  -8   0   21378     491  -2
   0   8   6   21378     491   1
  -6  -8  -1   28604     457  -2
   1   8   6   28604     457   1
  -6  -8  -2     917      77  -2
   2   8   6     917      77   1
  -6  -8  -3   24837     570  -2
   3   8   6   24837     570   1
  -6  -8  -4    8279     745  -2
   4   8   6    8279     745   1
  -6  -8  -5  106174    5548  -2
   5   8   6  106174    5548   1
  -6  -8  -6   15571    1374  -2
   6   8   6   15571    1374   1
  -6  -8  -7   27670    1024  -2
   7   8   6   27670    1024   1
  -6  -8  -8    4344     172  -2
   8   8   6    4344     172   1
  -6  -8  -9    4362     688  -2
   9   8   6    4362     688   1
  11   8   6    7434     182   1
 -13   9   6    3971     116   1
 -12   9   6    1209      68   1
  -6  -9  11    3511     143  -2
 -11   9   6    3511     143   1
  -6  -9  10    8368     354  -2
 -10   9   6    8368     354   1
  -6  -9   9   22860    1329  -2
  -9   9   6   22860    1329   1
  -6  -9   8    8761     765  -2
  -8   9   6    8761     765   1
  -6  -9   7   20585     639  -2
  -7   9   6   20585     639   1
  -6  -9   6   30711     961  -2
  -6   9   6   30711     961   1
  -6  -9   5     862     113  -2
  -5   9   6     862     113   1
  -6  -9   4   11165     339  -2
  -4   9   6   11165     339   1
  -6  -9   3    1113     129  -2
  -3   9   6    1113     129   1
  -6  -9   2  180300    3726  -2
  -2   9   6  180300    3726   1
  -6  -9   1   11854     343  -2
  -1   9   6   11854     343   1
  -6  -9   0  134686    2173  -2
   0   9   6  134686    2173   1
  -6  -9  -1     428      64  -2
   1   9   6     428      64   1
  -6  -9  -2     875      81  -2
   2   9   6     875      81   1
  -6  -9  -3    2918     115  -2
   3   9   6    2918     115   1
  -6  -9  -4   25579     325  -2
   4   9   6   25579     325   1
  -6  -9  -5    2386     151  -2
   5   9   6    2386     151   1
  -6  -9  -6   16218     519  -2
   6   9   6   16218     519   1
  -6  -9  -7    7456     351  -2
   7   9   6    7456     351   1
  -6  -9  -8    5131     416  -2
   8   9   6    5131     416   1
  -6  -9  -9    5605     179  -2
   9   9   6    5605     179   1
  -6  -9 -10    3436     146  -2
  10   9   6    3436     146   1
 -13  10   6     903      85   1
 -12  10   6     424      57   1
  -6 -10  11     917     126  -2
 -11  10   6     917     126   1
  -6 -10  10    2413     128  -2
 -10  10   6    2413     128   1
  -6 -10   9    8787     400  -2
  -9  10   6    8787     400   1
  -6 -10   8   11325     213  -2
  -8  10   6   11325     213   1
  -6 -10   7    9704     321  -2
  -7  10   6    9704     321   1
  -6 -10   6   18247     336  -2
  -6  10   6   18247     336   1
  -6 -10   5    1543     116  -2
  -5  10   6    1543     116   1
  -6 -10   4    8671     231  -2
  -4  10   6    8671     231   1
  -6 -10   3    1815     119  -2
  -3  10   6    1815     119   1
  -6 -10   2   21336     542  -2
  -2  10   6   21336     542   1
  -6 -10   1   18200     562  -2
  -1  10   6   18200     562   1
  -6 -10   0    9510     186  -2
   0  10   6    9510     186   1
  -6 -10  -1    5411     139  -2
   1  10   6    5411     139   1
  -6 -10  -2    5352     151  -2
   2  10   6    5352     151   1
  -6 -10  -3    6146     164  -2
   3  10   6    6146     164   1
  -6 -10  -4    4424     158  -2
   4  10   6    4424     158   1
  -6 -10  -5   63100    1995  -2
   5  10   6   63100    1995   1
  -6 -10  -6     208      53  -2
   6  10   6     208      53   1
  -6 -10  -7   50095    1916  -2
   7  10   6   50095    1916   1
  -6 -10  -8    2792     309  -2
   8  10   6    2792     309   1
  -6 -10  -9    1278      96  -2
   9  10   6    1278      96   1
  10  10   6     846     208   1
 -12  11   6     199      67   1
 -11  11   6    3727     178   1
  -6 -11  10   13714     242  -2
 -10  11   6   13714     242   1
  -6 -11   9   17896    1042  -2
  -9  11   6   17896    1042   1
  -6 -11   8   20807     777  -2
  -8  11   6   20807     777   1
  -6 -11   7    9449     206  -2
  -7  11   6    9449     206   1
  -6 -11   6    4933     170  -2
  -6  11   6    4933     170   1
  -6 -11   5     688     115  -2
  -5  11   6     688     115   1
  -6 -11   4    3762     184  -2
  -4  11   6    3762     184   1
  -6 -11   3   23836     725  -2
  -3  11   6   23836     725   1
  -6 -11   2   20445     575  -2
  -2  11   6   20445     575   1
  -6 -11   1   59237    1527  -2
  -1  11   6   59237    1527   1
  -6 -11   0   24348     713  -2
   0  11   6   24348     713   1
  -6 -11  -1    2957     121  -2
   1  11   6    2957     121   1
  -6 -11  -2     556      78  -2
   2  11   6     556      78   1
  -6 -11  -3     851      88  -2
   3  11   6     851      88   1
  -6 -11  -4   20139     385  -2
   4  11   6   20139     385   1
  -6 -11  -5    2277     355  -2
   5  11   6    2277     355   1
  -6 -11  -6    1660     135  -2
   6  11   6    1660     135   1
  -6 -11  -7    3634     116  -2
   7  11   6    3634     116   1
  -6 -11  -8    3831     444  -2
   8  11   6    3831     444   1
  -6 -11  -9    3688      89  -2
   9  11   6    3688      89   1
 -11  12   6     532      71   1
  -6 -12  10    7714     164  -2
 -10  12   6    7714     164   1
  -6 -12   9    2682     136  -2
  -9  12   6    2682     136   1
  -6 -12   8    8583     318  -2
  -8  12   6    8583     318   1
  -6 -12   7    7216     310  -2
  -7  12   6    7216     310   1
  -6 -12   6    1763     115  -2
  -6  12   6    1763     115   1
  -6 -12   5    1129     119  -2
  -5  12   6    1129     119   1
  -6 -12   4     691     100  -2
  -4  12   6     691     100   1
  -6 -12   3   10104     278  -2
  -3  12   6   10104     278   1
  -6 -12   2    2291     146  -2
  -2  12   6    2291     146   1
  -6 -12   1    6176     191  -2
  -1  12   6    6176     191   1
  -6 -12   0    4875     272  -2
   0  12   6    4875     272   1
  -6 -12  -1    2625     126  -2
   1  12   6    2625     126   1
  -6 -12  -2    3187     165  -2
   2  12   6    3187     165   1
  -6 -12  -3     782      80  -2
   3  12   6     782      80   1
  -6 -12  -4   29660    1374  -2
   4  12   6   29660    1374   1
  -6 -12  -5    2319     104  -2
   5  12   6    2319     104   1
  -6 -12  -6   41445    2129  -2
   6  12   6   41445    2129   1
  -6 -12  -7   11584     750  -2
   7  12   6   11584     750   1
  -6 -12  -8    6091     243  -2
   8  12   6    6091     243   1
  -6 -13  10   11430     197  -2
 -10  13   6   11430     197   1
  -6 -13   9    2671     456  -2
  -9  13   6    2671     456   1
  -6 -13   8   12208    1972  -2
  -8  13   6   12208    1972   1
  -6 -13   7    7557     191  -2
  -7  13   6    7557     191   1
  -6 -13   6    1758      90  -2
  -6  13   6    1758      90   1
  -6 -13   5    1039      88  -2
  -5  13   6    1039      88   1
  -6 -13   4    3372     131  -2
  -4  13   6    3372     131   1
  -6 -13   3   16035     437  -2
  -3  13   6   16035     437   1
  -6 -13   2    6437     235  -2
  -2  13   6    6437     235   1
  -6 -13   1   32530     808  -2
  -1  13   6   32530     808   1
  -6 -13   0    5780     215  -2
   0  13   6    5780     215   1
  -6 -13  -1   22839     726  -2
   1  13   6   22839     726   1
  -6 -13  -2    1996     218  -2
   2  13   6    1996     218   1
  -6 -13  -3    6346     398  -2
   3  13   6    6346     398   1
  -6 -13  -4     613      84  -2
   4  13   6     613      84   1
  -6 -13  -5   18025     754  -2
   5  13   6   18025     754   1
  -6 -13  -6    1929     504  -2
   6  13   6    1929     504   1
  -6 -13  -7    1516      96  -2
   7  13   6    1516      96   1
  -6 -14   9    2010      80  -2
  -9  14   6    2010      80   1
  -6 -14   8    5626     184  -2
  -8  14   6    5626     184   1
  -6 -14   7    6616     498  -2
  -7  14   6    6616     498   1
  -6 -14   6    1487     154  -2
  -6  14   6    1487     154   1
  -6 -14   5    2061     129  -2
  -5  14   6    2061     129   1
  -6 -14   4    1788     102  -2
  -4  14   6    1788     102   1
  -6 -14   3    3111     167  -2
  -3  14   6    3111     167   1
  -6 -14   2    3665     150  -2
  -2  14   6    3665     150   1
  -6 -14   1    5095     191  -2
  -1  14   6    5095     191   1
  -6 -14   0    3731     268  -2
   0  14   6    3731     268   1
  -6 -14  -1     892      82  -2
   1  14   6     892      82   1
  -6 -14  -2    2788     227  -2
   2  14   6    2788     227   1
  -6 -14  -3    3773     144  -2
   3  14   6    3773     144   1
  -6 -14  -4    3878     710  -2
   4  14   6    3878     710   1
  -6 -14  -5   17403     969  -2
   5  14   6   17403     969   1
  -6 -14  -6   18114    1208  -2
   6  14   6   18114    1208   1
  -6 -15   8    2265      97  -2
  -8  15   6    2265      97   1
  -6 -15   7    4823     358  -2
  -7  15   6    4823     358   1
  -6 -15   6    4540     367  -2
  -6  15   6    4540     367   1
  -6 -15   5    1944     134  -2
  -5  15   6    1944     134   1
  -6 -15   4    3895     317  -2
  -4  15   6    3895     317   1
  -6 -15   3     878      86  -2
  -3  15   6     878      86   1
  -6 -15   2   19057     950  -2
  -2  15   6   19057     950   1
  -6 -15   1     523     137  -2
  -1  15   6     523     137   1
  -6 -15   0   19896    1826  -2
   0  15   6   19896    1826   1
  -6 -15  -1     369      60  -2
   1  15   6     369      60   1
  -6 -15  -2      84      52  -2
   2  15   6      84      52   1
  -6 -15  -3    4419     146  -2
   3  15   6    4419     146   1
  -6 -15  -4    8071     171  -2
   4  15   6    8071     171   1
  -6 -15  -5    1325      68  -2
   5  15   6    1325      68   1
  -6 -16   6    1543     240  -2
  -6  16   6    1543     240   1
  -6 -16   5     777     109  -2
  -5  16   6     777     109   1
  -6 -16   4    2006     178  -2
  -4  16   6    2006     178   1
  -6 -16   3     697     142  -2
  -3  16   6     697     142   1
  -6 -16   2    3704     417  -2
  -2  16   6    3704     417   1
  -6 -16   1    1783     202  -2
  -1  16   6    1783     202   1
  -6 -16   0     745     101  -2
   0  16   6     745     101   1
  -6 -16  -1    1544      81  -2
   1  16   6    1544      81   1
  -6 -16  -2    2746     103  -2
   2  16   6    2746     103   1
  -6 -16  -3    1154      57  -2
   3  16   6    1154      57   1
  -6 -16  -4    1887      95  -2
   4  16   6    1887      95   1
  -6 -17   4     437      79  -2
  -4  17   6     437      79   1
  -6 -17   2    7199     183  -2
  -2  17   6    7199     183   1
  -6 -17   1    9156     829  -2
  -1  17   6    9156     829   1
  -6 -17   0    3643     155  -2
   0  17   6    3643     155   1
  -6 -17  -1    2235      87  -2
   1  17   6    2235      87   1
  -6 -17  -2     848      81  -2
   2  17   6     848      81   1
  -7  17   2    1291     107  -2
  -2 -17   7    1291     107   1
  -7  17   1    3183     148  -2
  -1 -17   7    3183     148   1
   0 -17   7     943      93   1
  -7  16   6    1248     109  -2
  -6 -16   7    1248     109   1
  -7  16   5     211      57  -2
  -5 -16   7     211      57   1
  -7  16   4     177      31  -2
  -4 -16   7     177      31   1
  -7  16   3    3630     106  -2
  -3 -16   7    3630     106   1
  -7  16   2    2914     103  -2
  -2 -16   7    2914     103   1
  -7  16   1    3187     136  -2
  -1 -16   7    3187     136   1
  -7  16   0   18994     209  -2
   0 -16   7   18994     209   1
  -7  16  -1    2915      74  -2
   1 -16   7    2915      74   1
  -7  16  -2    6206     153  -2
   2 -16   7    6206     153   1
  -7  16  -3     181      29  -2
   3 -16   7     181      29   1
  -7  15   8    1444      59  -2
  -8 -15   7    1444      59   1
  -7  15   7    3509     115  -2
  -7 -15   7    3509     115   1
  -7  15   6     409      58  -2
  -6 -15   7     409      58   1
  -7  15   5    2503      88  -2
  -5 -15   7    2503      88   1
  -7  15   4     405      53  -2
  -4 -15   7     405      53   1
  -7  15   3    1600      68  -2
  -3 -15   7    1600      68   1
  -7  15   2    3743      92  -2
  -2 -15   7    3743      92   1
  -7  15   1    7580     160  -2
  -1 -15   7    7580     160   1
  -7  15   0    2481      90  -2
   0 -15   7    2481      90   1
  -7  15  -1    4072     125  -2
   1 -15   7    4072     125   1
  -7  15  -2    3547     117  -2
   2 -15   7    3547     117   1
  -7  15  -3      41      36  -2
   3 -15   7      41      36   1
  -7  15  -4     956      65  -2
   4 -15   7     956      65   1
  -7  15  -5    1819     133  -2
   5 -15   7    1819     133   1
  -7  14   9    3057     118  -2
  -9 -14   7    3057     118   1
  -7  14   8    5353     136  -2
  -8 -14   7    5353     136   1
  -7  14   7    9643     188  -2
  -7 -14   7    9643     188   1
  -7  14   6    3489     128  -2
  -6 -14   7    3489     128   1
  -7  14   5    3864     111  -2
  -5 -14   7    3864     111   1
  -7  14   4     907      65  -2
  -4 -14   7     907      65   1
  -7  14   3     737      72  -2
  -3 -14   7     737      72   1
  -7  14   2   11137     323  -2
  -2 -14   7   11137     323   1
  -7  14   1    7784     235  -2
  -1 -14   7    7784     235   1
  -7  14   0   23058     332  -2
   0 -14   7   23058     332   1
  -7  14  -1   20839     408  -2
   1 -14   7   20839     408   1
  -7  14  -2    2960     128  -2
   2 -14   7    2960     128   1
  -7  14  -3     190     167  -2
   3 -14   7     190     167   1
  -7  14  -4    1995      97  -2
   4 -14   7    1995      97   1
  -7  14  -5   13098     258  -2
   5 -14   7   13098     258   1
  -7  14  -6    8135     372  -2
   6 -14   7    8135     372   1
  -7  13  10     759      55  -2
 -10 -13   7     759      55   1
  -7  13   9    4164     312  -2
  -9 -13   7    4164     312   1
  -7  13   8    7392     139  -2
  -8 -13   7    7392     139   1
  -7  13   7    6778     132  -2
  -7 -13   7    6778     132   1
  -7  13   6   14423     212  -2
  -6 -13   7   14423     212   1
  -7  13   5     992      60  -2
  -5 -13   7     992      60   1
  -7  13   4     792      63  -2
  -4 -13   7     792      63   1
  -7  13   3    1041      73  -2
  -3 -13   7    1041      73   1
  -7  13   2   20653     685  -2
  -2 -13   7   20653     685   1
  -7  13   1    4905     144  -2
  -1 -13   7    4905     144   1
  -7  13   0    8715     407  -2
   0 -13   7    8715     407   1
  -7  13  -1    3076     138  -2
   1 -13   7    3076     138   1
  -7  13  -2     297      36  -2
   2 -13   7     297      36   1
  -7  13  -3   12327     390  -2
   3 -13   7   12327     390   1
  -7  13  -4      77      24  -2
   4 -13   7      77      24   1
  -7  13  -5     517     154  -2
   5 -13   7     517     154   1
  -7  13  -6   14100     763  -2
   6 -13   7   14100     763   1
  -7  13  -7     499      51  -2
   7 -13   7     499      51   1
 -11 -12   7     131      35   1
  -7  12  10    9750     485  -2
 -10 -12   7    9750     485   1
  -7  12   9    1288      60  -2
  -9 -12   7    1288      60   1
  -7  12   8   21911    1426  -2
  -8 -12   7   21911    1426   1
  -7  12   7     441      69  -2
  -7 -12   7     441      69   1
  -7  12   6   11044     249  -2
  -6 -12   7   11044     249   1
  -7  12   5    1634      84  -2
  -5 -12   7    1634      84   1
  -7  12   4    1344      57  -2
  -4 -12   7    1344      57   1
  -7  12   3   11259     189  -2
  -3 -12   7   11259     189   1
  -7  12   2    7413     182  -2
  -2 -12   7    7413     182   1
  -7  12   1   40239     264  -2
  -1 -12   7   40239     264   1
  -7  12   0   14249     197  -2
   0 -12   7   14249     197   1
  -7  12  -1   38590     501  -2
   1 -12   7   38590     501   1
  -7  12  -2   14155     403  -2
   2 -12   7   14155     403   1
  -7  12  -3     448      42  -2
   3 -12   7     448      42   1
  -7  12  -4    3491      86  -2
   4 -12   7    3491      86   1
  -7  12  -5   19766     449  -2
   5 -12   7   19766     449   1
  -7  12  -6   10981     256  -2
   6 -12   7   10981     256   1
  -7  12  -7   27702     560  -2
   7 -12   7   27702     560   1
  -7  12  -8    1569      85  -2
   8 -12   7    1569      85   1
 -12 -11   7      31      41   1
 -11 -11   7      33      23   1
  -7  11  10    1964     493  -2
 -10 -11   7    1964     493   1
  -7  11   9    7479     327  -2
  -9 -11   7    7479     327   1
  -7  11   8   15645     319  -2
  -8 -11   7   15645     319   1
  -7  11   7    4300     191  -2
  -7 -11   7    4300     191   1
  -7  11   6   11693     323  -2
  -6 -11   7   11693     323   1
  -7  11   5    7395     178  -2
  -5 -11   7    7395     178   1
  -7  11   4    3359     138  -2
  -4 -11   7    3359     138   1
  -7  11   3    7977     130  -2
  -3 -11   7    7977     130   1
  -7  11   2    8652     428  -2
  -2 -11   7    8652     428   1
  -7  11   1   13936     443  -2
  -1 -11   7   13936     443   1
  -7  11   0    9307     305  -2
   0 -11   7    9307     305   1
  -7  11  -1    5394     259  -2
   1 -11   7    5394     259   1
  -7  11  -2    2800      71  -2
   2 -11   7    2800      71   1
  -7  11  -3    6222     149  -2
   3 -11   7    6222     149   1
  -7  11  -4    3902      84  -2
   4 -11   7    3902      84   1
  -7  11  -5    5172     188  -2
   5 -11   7    5172     188   1
  -7  11  -6    5925     136  -2
   6 -11   7    5925     136   1
  -7  11  -7   19847     817  -2
   7 -11   7   19847     817   1
  -7  11  -8    5103     347  -2
   8 -11   7    5103     347   1
 -12 -10   7     224      33   1
  -7  10  11     250      39  -2
 -11 -10   7     250      39   1
  -7  10  10     346      45  -2
 -10 -10   7     346      45   1
  -7  10   9   18057     280  -2
  -9 -10   7   18057     280   1
  -7  10   8   13483     448  -2
  -8 -10   7   13483     448   1
  -7  10   7   40029     701  -2
  -7 -10   7   40029     701   1
  -7  10   6    6519     104  -2
  -6 -10   7    6519     104   1
  -7  10   5    6081      98  -2
  -5 -10   7    6081      98   1
  -7  10   4     342      36  -2
  -4 -10   7     342      36   1
  -7  10   3   12053     266  -2
  -3 -10   7   12053     266   1
  -7  10   2   17708     472  -2
  -2 -10   7   17708     472   1
  -7  10   1   20266     212  -2
  -1 -10   7   20266     212   1
  -7  10   0   69675    1143  -2
   0 -10   7   69675    1143   1
  -7  10  -1    5217     138  -2
   1 -10   7    5217     138   1
  -7  10  -2   20240     462  -2
   2 -10   7   20240     462   1
  -7  10  -3    4631      87  -2
   3 -10   7    4631      87   1
  -7  10  -4   24540     389  -2
   4 -10   7   24540     389   1
  -7  10  -5     864      63  -2
   5 -10   7     864      63   1
  -7  10  -6   50049    1090  -2
   6 -10   7   50049    1090   1
  -7  10  -7    4805     103  -2
   7 -10   7    4805     103   1
  -7  10  -8   10592     358  -2
   8 -10   7   10592     358   1
  -7  10  -9    4566     151  -2
   9 -10   7    4566     151   1
 -12  -9   7   10219     605   1
  -7   9  11    1151      58  -2
 -11  -9   7    1151      58   1
  -7   9  10    6372     425  -2
 -10  -9   7    6372     425   1
  -7   9   9    8551     300  -2
  -9  -9   7    8551     300   1
  -7   9   8   14170     874  -2
  -8  -9   7   14170     874   1
  -7   9   7   56093     916  -2
  -7  -9   7   56093     916   1
  -7   9   6    2902     145  -2
  -6  -9   7    2902     145   1
  -7   9   5   16525     276  -2
  -5  -9   7   16525     276   1
  -7   9   4     964      53  -2
  -4  -9   7     964      53   1
  -7   9   3    3122      81  -2
  -3  -9   7    3122      81   1
  -7   9   2   16313     304  -2
  -2  -9   7   16313     304   1
  -7   9   1   38097    1006  -2
  -1  -9   7   38097    1006   1
  -7   9   0    7900     218  -2
   0  -9   7    7900     218   1
  -7   9  -1    9873     213  -2
   1  -9   7    9873     213   1
  -7   9  -2    8970     147  -2
   2  -9   7    8970     147   1
  -7   9  -3   10733     159  -2
   3  -9   7   10733     159   1
  -7   9  -4    8696     131  -2
   4  -9   7    8696     131   1
  -7   9  -5   12026     396  -2
   5  -9   7   12026     396   1
  -7   9  -6   12206     458  -2
   6  -9   7   12206     458   1
  -7   9  -7   41365    1356  -2
   7  -9   7   41365    1356   1
  -7   9  -8    2755      89  -2
   8  -9   7    2755      89   1
  -7   9  -9    4616     124  -2
   9  -9   7    4616     124   1
 -13  -8   7    1993     225   1
 -12  -8   7    3989     171   1
  -7   8  11    2125      67  -2
 -11  -8   7    2125      67   1
  -7   8  10    7270     117  -2
 -10  -8   7    7270     117   1
  -7   8   9   10995     168  -2
  -9  -8   7   10995     168   1
  -7   8   8   21531     231  -2
  -8  -8   7   21531     231   1
  -7   8   7   68105    1283  -2
  -7  -8   7   68105    1283   1
  -7   8   6   13055     403  -2
  -6  -8   7   13055     403   1
  -7   8   5   21150     590  -2
  -5  -8   7   21150     590   1
  -7   8   4    1903      53  -2
  -4  -8   7    1903      53   1
  -7   8   3    1379     136  -2
  -3  -8   7    1379     136   1
  -7   8   2   49627    1622  -2
  -2  -8   7   49627    1622   1
  -7   8   1   18749     422  -2
  -1  -8   7   18749     422   1
  -7   8   0   87691    1914  -2
   0  -8   7   87691    1914   1
  -7   8  -1   59404     993  -2
   1  -8   7   59404     993   1
  -7   8  -2   25856     486  -2
   2  -8   7   25856     486   1
  -7   8  -3    5710     119  -2
   3  -8   7    5710     119   1
  -7   8  -4    2341      68  -2
   4  -8   7    2341      68   1
  -7   8  -5   17059     195  -2
   5  -8   7   17059     195   1
  -7   8  -6   32330     386  -2
   6  -8   7   32330     386   1
  -7   8  -7   19113     476  -2
   7  -8   7   19113     476   1
  -7   8  -8   36795     716  -2
   8  -8   7   36795     716   1
  -7   8  -9    1684      65  -2
   9  -8   7    1684      65   1
  -7   8 -10    3393     218  -2
  10  -8   7    3393     218   1
 -14  -7   7    2086      76   1
 -13  -7   7   14188     755   1
 -12  -7   7    7273     196   1
  -7   7  11     878      54  -2
 -11  -7   7     878      54   1
  -7   7  10    3111     185  -2
 -10  -7   7    3111     185   1
  -7   7   9    5926     166  -2
  -9  -7   7    5926     166   1
  -7   7   8   30285     934  -2
  -8  -7   7   30285     934   1
  -7   7   7   37066     737  -2
  -7  -7   7   37066     737   1
  -7   7   6   45542    1151  -2
  -6  -7   7   45542    1151   1
  -7   7   5    8364     191  -2
  -5  -7   7    8364     191   1
  -7   7   4    3410      82  -2
  -4  -7   7    3410      82   1
  -7   7   3    5310     568  -2
  -3  -7   7    5310     568   1
  -7   7   2   73343    4541  -2
  -2  -7   7   73343    4541   1
  -7   7   1   33830    3908  -2
  -1  -7   7   33830    3908   1
  -7   7   0   27148    4624  -2
   0  -7   7   27148    4624   1
  -7   7  -1    9249     256  -2
   1  -7   7    9249     256   1
  -7   7  -2    4354     111  -2
   2  -7   7    4354     111   1
  -7   7  -3    7953     197  -2
   3  -7   7    7953     197   1
  -7   7  -4    6128     176  -2
   4  -7   7    6128     176   1
  -7   7  -5    1937      71  -2
   5  -7   7    1937      71   1
  -7   7  -6   17309     424  -2
   6  -7   7   17309     424   1
  -7   7  -7    3288      84  -2
   7  -7   7    3288      84   1
  -7   7  -8   28904     742  -2
   8  -7   7   28904     742   1
  -7   7  -9    2267     418  -2
   9  -7   7    2267     418   1
  -7   7 -10     479      75  -2
  10  -7   7     479      75   1
 -14  -6   7    3787     303   1
 -13  -6   7    1235     835   1
 -12  -6   7    3255     215   1
  -7   6  11     834      52  -2
 -11  -6   7     834      52   1
  -7   6  10   10307     166  -2
 -10  -6   7   10307     166   1
  -7   6   9    3509     206  -2
  -9  -6   7    3509     206   1
  -7   6   8   98503     889  -2
  -8  -6   7   98503     889   1
  -7   6   7    1247     179  -2
  -7  -6   7    1247     179   1
  -7   6   6   68169     688  -2
  -6  -6   7   68169     688   1
  -7   6   5   21997    2432  -2
  -5  -6   7   21997    2432   1
  -7   6   4    4032     166  -2
  -4  -6   7    4032     166   1
  -7   6   3   36644     973  -2
  -3  -6   7   36644     973   1
  -7   6   2   24258    1598  -2
  -2  -6   7   24258    1598   1
  -7   6   1  210728    7311  -2
  -1  -6   7  210728    7311   1
  -7   6   0   11931     819  -2
   0  -6   7   11931     819   1
  -7   6  -1  128882    5419  -2
   1  -6   7  128882    5419   1
  -7   6  -2    1618      85  -2
   2  -6   7    1618      85   1
  -7   6  -3    8950     256  -2
   3  -6   7    8950     256   1
[truncated: 200,089 more chars]
