# Supplementary material for: Assignment of protonated R-homocitrate in extracted FeMo-cofactor of nitrogenase via vibrational circular dichroism spectroscopy
Source: Commun Chem. 2020 Oct 28;3:145. doi: 10.1038/s42004-020-00392-z (PMC8323615; doi:10.1038/s42004-020-00392-z)
Supplement: Supplementary file 4 — Supplementary Data 2 [file 42004_2020_392_MOESM4_ESM.cif]

data_2
_audit_creation_date               2020-03-23
_audit_creation_method
;
Olex2 1.3
(compiled 2020.02.04 svn.rd84adfe8 for OlexSys, GUI svn.r6032)
;
_shelx_SHELXL_version_number       '2018/3'
_audit_contact_author_address      ?
_audit_contact_author_email        ?
_audit_contact_author_name         ''
_audit_contact_author_phone        ?
_publ_contact_author_id_orcid      ?
_publ_section_references
;
Bourhis, L.J., Dolomanov, O.V., Gildea, R.J., Howard, J.A.K., Puschmann, H.
 (2015). Acta Cryst. A71, 59-75.

Dolomanov, O.V., Bourhis, L.J., Gildea, R.J, Howard, J.A.K. & Puschmann, H.
 (2009), J. Appl. Cryst. 42, 339-341.

Sheldrick, G.M. (2015). Acta Cryst. C71, 3-8.
;
_chemical_name_common              ?
_chemical_name_systematic          ?
_chemical_formula_moiety           'C10 H16 Mo2 N6 O9 S, C2 H3 N3'
_chemical_formula_sum              'C12 H19 Mo2 N9 O9 S'
_chemical_formula_weight           657.30
_chemical_absolute_configuration   rmad
_chemical_melting_point            ?
loop_
  _atom_type_symbol
  _atom_type_description
  _atom_type_scat_dispersion_real
  _atom_type_scat_dispersion_imag
  _atom_type_scat_source
 'C' 'C' 0.0181 0.0091 'International Tables Vol C Tables 4.2.6.8 and 6.1.1.4'
 'H' 'H' 0.0000 0.0000 'International Tables Vol C Tables 4.2.6.8 and 6.1.1.4'
 'Mo' 'Mo' -0.0483 2.7339
 'International Tables Vol C Tables 4.2.6.8 and 6.1.1.4'
 'N' 'N' 0.0311 0.0180 'International Tables Vol C Tables 4.2.6.8 and 6.1.1.4'
 'O' 'O' 0.0492 0.0322 'International Tables Vol C Tables 4.2.6.8 and 6.1.1.4'
 'S' 'S' 0.3331 0.5567 'International Tables Vol C Tables 4.2.6.8 and 6.1.1.4'

_shelx_space_group_comment
;
The symmetry employed for this shelxl refinement is uniquely defined
by the following loop, which should always be used as a source of
symmetry information in preference to the above space-group names.
They are only intended as comments.
;
_space_group_crystal_system        'monoclinic'
_space_group_IT_number             4
_space_group_name_H-M_alt          'P 1 21 1'
_space_group_name_Hall             'P 2yb'
loop_
  _space_group_symop_operation_xyz
 'x, y, z'
 '-x, y+1/2, -z'

_cell_length_a                     12.3965(2)
_cell_length_b                     15.0742(3)
_cell_length_c                     12.4250(2)
_cell_angle_alpha                  90
_cell_angle_beta                   103.832(2)
_cell_angle_gamma                  90
_cell_volume                       2254.50(7)
_cell_formula_units_Z              4
_cell_measurement_reflns_used      8585
_cell_measurement_temperature      100.00(10)
_cell_measurement_theta_max        69.0990
_cell_measurement_theta_min        3.6470
_shelx_estimated_absorpt_T_max     0.620
_shelx_estimated_absorpt_T_min     0.319
_exptl_absorpt_coefficient_mu      10.566
_exptl_absorpt_correction_T_max    0.589
_exptl_absorpt_correction_T_min    0.323
_exptl_absorpt_correction_type     multi-scan
_exptl_absorpt_process_details
;
CrysAlisPro 1.171.39.46 (Rigaku Oxford Diffraction, 2018)
Empirical absorption correction using spherical harmonics,
 implemented in SCALE3 ABSPACK scaling algorithm.
;
_exptl_absorpt_special_details     ?
_exptl_crystal_colour              'clear light yellow'
_exptl_crystal_colour_lustre       clear
_exptl_crystal_colour_modifier     light
_exptl_crystal_colour_primary      yellow
_exptl_crystal_density_diffrn      1.937
_exptl_crystal_density_meas        ?
_exptl_crystal_density_method      ?
_exptl_crystal_description         block
_exptl_crystal_F_000               1304
_exptl_crystal_size_max            0.14
_exptl_crystal_size_mid            0.1
_exptl_crystal_size_min            0.05
_exptl_transmission_factor_max     ?
_exptl_transmission_factor_min     ?
_diffrn_reflns_av_R_equivalents    0.0218
_diffrn_reflns_av_unetI/netI       0.0273
_diffrn_reflns_Laue_measured_fraction_full  0.986
_diffrn_reflns_Laue_measured_fraction_max  0.981
_diffrn_reflns_limit_h_max         14
_diffrn_reflns_limit_h_min         -10
_diffrn_reflns_limit_k_max         17
_diffrn_reflns_limit_k_min         -17
_diffrn_reflns_limit_l_max         14
_diffrn_reflns_limit_l_min         -14
_diffrn_reflns_number              12325
_diffrn_reflns_point_group_measured_fraction_full  0.834
_diffrn_reflns_point_group_measured_fraction_max  0.829
_diffrn_reflns_theta_full          67.684
_diffrn_reflns_theta_max           68.234
_diffrn_reflns_theta_min           3.664
_diffrn_ambient_temperature        100.00
_diffrn_detector_area_resol_mean   ?
_diffrn_detector_type              HyPix
_diffrn_measured_fraction_theta_full  0.986
_diffrn_measured_fraction_theta_max  0.981
_diffrn_measurement_details
;
List of Runs (angles in degrees, time in seconds):

  # Type    Start    End  Width  t~exp~   \w     \q     \k     \f   Frames
--------------------------------------------------------------------------
  1  \w     45.00  70.00   0.50    0.28    --    0.00  57.00-150.00   50
  2  \w     33.00 114.00   0.50    1.11    --   35.58  57.00-150.00  162
  3  \w     62.00 178.00   0.50    1.11    --  104.84  45.00 -90.00  232
  4  \w    117.00 161.00   0.50    1.11    --  104.84 158.00-107.00   88
  5  \w    111.00 156.00   0.50    1.11    --  104.84 111.00  60.00   90
  6  \w    113.00 138.00   0.50    1.11    --  104.84 118.00  99.00   50
  7  \w     60.00 117.00   0.50    1.11    --   35.58 178.00   0.00  114
  8  \w    -33.00  -6.00   0.50    0.28    --    0.00  57.00-150.00   54
  9  \w    -28.00  -1.00   0.50    1.11    --  -35.58 -57.00-180.00   54
 10  \w     62.00  88.00   0.50    1.11    --   35.58-118.00  12.00   52
 11  \w     50.00  94.00   0.50    1.11    --  104.84-118.00  12.00   88
 12  \w     64.00 110.00   0.50    1.11    --  104.84-111.00  60.00   92
 13  \w     23.00  49.00   0.50    1.11    --  104.84-111.00  60.00   52
 14  \w     69.00  94.00   0.50    1.11    --  104.84-158.00-140.00   50
 15  \w     17.00 108.00   0.50    1.11    --  104.84 -94.00-150.00  182
 16  \w    -59.00 -34.00   0.50    0.28    --    0.00 118.00  99.00   50
 17  \w    -84.00  -7.00   0.50    1.11    --  -35.58 118.00  99.00  154
 18  \w    -77.00 -52.00   0.50    1.11    -- -100.25 118.00  99.00   50
 19  \w    -83.00 -25.00   0.50    1.11    -- -100.25 111.00  30.00  116
 20  \w    -89.00 -18.00   0.50    1.11    -- -100.25  77.00 -60.00  142
 21  \w    -69.00 -43.00   0.50    1.11    -- -100.25 178.00-180.00   52
 22  \w   -126.00-101.00   0.50    1.11    -- -100.25 178.00   0.00   50
 23  \w   -143.00-100.00   0.50    1.11    -- -100.25  77.00 -60.00   86
 24  \w   -114.00 -52.00   0.50    1.11    --  -35.58 -57.00-180.00  124
 25  \w   -122.00 -48.00   0.50    1.11    --  -35.58-158.00-140.00  148
 26  \w    -91.00 -50.00   0.50    1.11    -- -100.25-158.00-140.00   82
 27  \w   -126.00-100.00   0.50    1.11    -- -100.25-118.00  12.00   52
 28  \w   -111.00 -81.00   0.50    1.11    -- -100.25 -94.00 120.00   60
 29  \w   -163.00-124.00   0.50    1.11    -- -100.25 -94.00 120.00   78
 30  \w   -158.00-133.00   0.50    1.11    -- -100.25-118.00  12.00   50
;
_diffrn_measurement_device         'four-circle diffractometer'
_diffrn_measurement_device_type    'XtaLAB Synergy, Dualflex, HyPix'
_diffrn_measurement_method         '\w scans'
_diffrn_radiation_type             CuK\a
_diffrn_radiation_wavelength       1.54184
_diffrn_source                     ?
_reflns_Friedel_coverage           0.624
_reflns_Friedel_fraction_full      0.670
_reflns_Friedel_fraction_max       0.664
_reflns_number_gt                  6690
_reflns_number_total               6835
_reflns_special_details
;
 Reflections were merged by SHELXL according to the crystal
 class for the calculation of statistics and refinement.
 
 Structure factors included contributions from the .fab file.
 
 _reflns_Friedel_fraction is defined as the number of unique
 Friedel pairs measured divided by the number that would be
 possible theoretically, ignoring centric projections and
 systematic absences.
;
_reflns_threshold_expression       'I > 2\s(I)'
_computing_cell_refinement         'CrysAlisPro 1.171.39.46 (Rigaku OD, 2018)'
_computing_data_collection         'CrysAlisPro 1.171.39.46 (Rigaku OD, 2018)'
_computing_data_reduction          'CrysAlisPro 1.171.39.46 (Rigaku OD, 2018)'
_computing_molecular_graphics      'Olex2 1.3 (Dolomanov et al., 2009)'
_computing_publication_material    'Olex2 1.3 (Dolomanov et al., 2009)'
_computing_structure_refinement    'SHELXL 2018/3 (Sheldrick, 2015)'
_computing_structure_solution      'olex2.solve 1.3 (Bourhis et al., 2015)'
_refine_diff_density_max           0.996
_refine_diff_density_min           -0.906
_refine_diff_density_rms           0.101
_refine_ls_abs_structure_details
;
 Flack x determined using 2484 quotients [(I+)-(I-)]/[(I+)+(I-)]
 (Parsons, Flack and Wagner, Acta Cryst. B69 (2013) 249-259).
;
_refine_ls_abs_structure_Flack     0.018(6)
_refine_ls_extinction_coef         .
_refine_ls_extinction_method       none
_refine_ls_goodness_of_fit_ref     1.030
_refine_ls_hydrogen_treatment      mixed
_refine_ls_matrix_type             full
_refine_ls_number_parameters       616
_refine_ls_number_reflns           6835
_refine_ls_number_restraints       360
_refine_ls_R_factor_all            0.0280
_refine_ls_R_factor_gt             0.0275
_refine_ls_restrained_S_all        10.783
_refine_ls_shift/su_max            0.008
_refine_ls_shift/su_mean           0.000
_refine_ls_structure_factor_coef   Fsqd
_refine_ls_weighting_details      
 'w=1/[\s^2^(Fo^2^)+(0.0456P)^2^+2.6170P] where P=(Fo^2^+2Fc^2^)/3'
_refine_ls_weighting_scheme        calc
_refine_ls_wR_factor_gt            0.0741
_refine_ls_wR_factor_ref           0.0744
_refine_special_details            ?
_olex2_refinement_description
;
1. Fixed Uiso
 At 1.2 times of:
  All C(H) groups, All N(H) groups
 At 1.5 times of:
  All C(H,H,H) groups, All O(H) groups
2. Restrained distances
 N6-H23
 0.85 with sigma of 0.01
 O13-H13
 0.85 with sigma of 0.01
 O1-H1
 0.85 with sigma of 0.01
 O4-H4
 0.85 with sigma of 0.01
 O10-H10a
 0.85 with sigma of 0.01
 C2-H1
 1.879141 with sigma of 0.02
 Mo1-H1
 2.892318 with sigma of 0.02
 C5-H4
 1.901338 with sigma of 0.02
 Mo2-H4
 2.861829 with sigma of 0.02
 C14-H10a
 1.876523 with sigma of 0.02
 Mo3-H10a
 2.88225 with sigma of 0.02
3. Uiso/Uaniso restraints and constraints
All non-hydrogen atoms have similar U: within 2A with sigma of 0.001 and sigma
for terminal atoms of 0.002 within 2A
4.a Ternary CH refined with riding coordinates:
 C5(H5), C17(H17), C14(H14), C2(H2)
4.b Aromatic/amide H refined with riding coordinates:
 N6(H6), N7(H7a), N3(H3), N16(H16), N12(H12), C22(H22), C23(H23), C21(H21),
 C24(H24), C11(H11), C20(H20), C9(H9), C12(H12a), C8(H8), C7(H7), C10(H10),
 C19(H19)
4.c Idealised Me refined as rotating group:
 C6(H6a,H6b,H6c), C15(H15a,H15b,H15c), C18(H18a,H18b,H18c), C3(H3a,H3b,H3c)
;
_atom_sites_solution_hydrogens     mixed
_atom_sites_solution_primary       iterative
_atom_sites_solution_secondary     ?
loop_
  _atom_site_label
  _atom_site_type_symbol
  _atom_site_fract_x
  _atom_site_fract_y
  _atom_site_fract_z
  _atom_site_U_iso_or_equiv
  _atom_site_adp_type
  _atom_site_occupancy
  _atom_site_site_symmetry_order
  _atom_site_calc_flag
  _atom_site_refinement_flags_posn
  _atom_site_refinement_flags_adp
  _atom_site_refinement_flags_occupancy
  _atom_site_disorder_assembly
  _atom_site_disorder_group
 Mo2 Mo 0.41633(4) 0.33035(3) 0.42764(3) 0.01923(12) Uani 1 1 d D U . . .
 Mo1 Mo 0.55327(4) 0.33219(3) 0.29108(3) 0.01786(11) Uani 1 1 d D U . . .
 Mo4 Mo 1.03176(4) 0.66862(4) 0.80961(4) 0.02293(12) Uani 1 1 d . U . . .
 Mo3 Mo 0.88754(4) 0.67365(3) 0.94112(4) 0.02205(12) Uani 1 1 d D U . . .
 S1 S 0.36251(12) 0.35505(11) 0.23762(11) 0.0207(3) Uani 1 1 d . . . . .
 S2 S 0.84085(12) 0.64839(12) 0.75025(12) 0.0249(3) Uani 1 1 d . . . . .
 O15 O 1.3403(4) 0.5366(4) 0.8909(4) 0.0304(9) Uani 1 1 d . U . . .
 O1 O 0.5701(4) 0.4811(4) 0.2779(4) 0.0263(8) Uani 1 1 d D U . . .
 H1 H 0.522(2) 0.5214(15) 0.258(6) 0.039 Uiso 1 1 d D U . . .
 O2 O 0.7234(3) 0.3667(3) 0.3241(4) 0.0247(7) Uani 1 1 d . U . . .
 O4 O 0.4078(4) 0.4781(3) 0.4484(3) 0.0227(7) Uani 1 1 d D U . . .
 H4 H 0.382(6) 0.5174(17) 0.4001(19) 0.034 Uiso 1 1 d D U . . .
 O18 O 1.0559(4) 0.7769(4) 0.7942(4) 0.0291(9) Uani 1 1 d . U . . .
 O10 O 0.8661(4) 0.5278(3) 0.9610(4) 0.0295(8) Uani 1 1 d D U . . .
 H10A H 0.854(6) 0.4867(15) 0.9123(19) 0.044 Uiso 1 1 d D U . . .
 O13 O 1.0497(4) 0.5213(4) 0.8027(4) 0.0289(8) Uani 1 1 d D U . . .
 O5 O 0.4488(4) 0.3611(3) 0.5996(3) 0.0241(7) Uani 1 1 d . U . . .
 O11 O 0.9168(4) 0.6443(3) 1.1127(4) 0.0289(8) Uani 1 1 d . U . . .
 O8 O 0.5748(3) 0.3487(3) 0.4491(3) 0.0199(5) Uani 1 1 d . U . . .
 O6 O 0.4843(4) 0.4593(4) 0.7383(4) 0.0278(9) Uani 1 1 d . U . . .
 O17 O 1.0471(3) 0.6554(3) 0.9679(3) 0.0240(5) Uani 1 1 d . U . . .
 O12 O 0.9811(4) 0.5478(4) 1.2481(4) 0.0326(10) Uani 1 1 d . U . . .
 O14 O 1.2043(4) 0.6360(3) 0.8468(4) 0.0277(8) Uani 1 1 d . U . . .
 N6 N 0.0689(4) 0.3887(4) 0.4073(5) 0.0289(8) Uani 1 1 d D U . . .
 H6 H 0.004936 0.414167 0.377200 0.035 Uiso 1 1 calc R U . . .
 O9 O 0.4045(4) 0.2204(3) 0.4430(4) 0.0261(9) Uani 1 1 d . U . . .
 O7 O 0.5719(4) 0.2233(3) 0.2771(4) 0.0244(9) Uani 1 1 d . U . . .
 N7 N 0.2319(5) 0.6463(4) 0.1346(4) 0.0285(8) Uani 1 1 d . U . . .
 H7A H 0.176931 0.669465 0.084191 0.034 Uiso 1 1 calc R U . . .
 N1 N 0.5601(5) 0.3501(4) 0.1155(4) 0.0264(7) Uani 1 1 d . U . . .
 O16 O 0.8704(4) 0.7817(4) 0.9586(4) 0.0306(9) Uani 1 1 d . U . . .
 N2 N 0.6262(4) 0.3378(4) -0.0361(4) 0.0287(7) Uani 1 1 d . U . . .
 N10 N 0.7101(4) 0.6583(5) 0.9441(4) 0.0295(8) Uani 1 1 d . U . . .
 N8 N 0.3276(5) 0.5907(4) 0.2900(5) 0.0280(8) Uani 1 1 d . U . . .
 N15 N 1.0146(5) 0.6190(4) 0.4593(5) 0.0279(7) Uani 1 1 d . U . . .
 N5 N 0.0885(4) 0.3397(5) 0.5003(4) 0.0298(8) Uani 1 1 d . U . . .
 O3 O 0.8567(4) 0.4631(4) 0.3898(4) 0.0294(9) Uani 1 1 d . U . . .
 N3 N 0.5316(5) 0.3852(4) -0.0573(5) 0.0280(7) Uani 1 1 d . U . . .
 H3 H 0.500170 0.408589 -0.122081 0.034 Uiso 1 1 calc R U . . .
 N18 N 0.8139(5) 0.4091(5) 0.7960(5) 0.0319(8) Uani 1 1 d . U . . .
 C4 C 0.4546(5) 0.4412(5) 0.6386(5) 0.0238(7) Uani 1 1 d . U . . .
 N4 N 0.2388(4) 0.3478(4) 0.4328(4) 0.0277(8) Uani 1 1 d . U . . .
 N9 N 0.3957(5) 0.5944(4) 0.2165(5) 0.0280(8) Uani 1 1 d . U . . .
 N16 N 0.7396(5) 0.3525(4) 0.6341(5) 0.0326(8) Uani 1 1 d . U . . .
 H16 H 0.691186 0.327866 0.578718 0.039 Uiso 1 1 calc R U . . .
 N12 N 0.5395(5) 0.6177(4) 0.9203(5) 0.0309(8) Uani 1 1 d . U . . .
 H12 H 0.474333 0.594739 0.888910 0.037 Uiso 1 1 calc R U . . .
 N13 N 1.0420(4) 0.6519(4) 0.6334(4) 0.0274(7) Uani 1 1 d . U . . .
 C1 C 0.7605(5) 0.4452(5) 0.3466(6) 0.0261(7) Uani 1 1 d . U . . .
 N14 N 1.0954(4) 0.6832(4) 0.4763(4) 0.0282(7) Uani 1 1 d . U . . .
 N17 N 0.8912(5) 0.4109(5) 0.7312(5) 0.0323(8) Uani 1 1 d . U . . .
 N11 N 0.5645(5) 0.6569(5) 1.0220(5) 0.0324(8) Uani 1 1 d . U . . .
 C5 C 0.4241(5) 0.5160(5) 0.5561(5) 0.0235(7) Uani 1 1 d D U . . .
 H5 H 0.486135 0.560077 0.567973 0.028 Uiso 1 1 calc R U . . .
 C16 C 1.2408(5) 0.5569(5) 0.8616(6) 0.0282(7) Uani 1 1 d . U . . .
 C22 C 0.9834(6) 0.6013(5) 0.5520(5) 0.0281(8) Uani 1 1 d . U . . .
 H22 H 0.928307 0.559402 0.559299 0.034 Uiso 1 1 calc R U . . .
 C23 C 0.8413(6) 0.3768(5) 0.6350(6) 0.0326(8) Uani 1 1 d . U . . .
 H23 H 0.874512 0.370481 0.573942 0.039 Uiso 1 1 calc DR U . . .
 C17 C 1.1561(5) 0.4812(5) 0.8472(6) 0.0300(8) Uani 1 1 d . U . . .
 H17 H 1.156965 0.455656 0.921678 0.036 Uiso 1 1 calc R U . . .
 C21 C 1.1080(5) 0.7002(5) 0.5834(6) 0.0278(8) Uani 1 1 d . U . . .
 H21 H 1.159334 0.742855 0.621976 0.033 Uiso 1 1 calc R U . . .
 C24 C 0.7237(6) 0.3727(5) 0.7356(6) 0.0323(8) Uani 1 1 d . U . . .
 H24 H 0.657374 0.362180 0.759183 0.039 Uiso 1 1 calc R U . . .
 C11 C 0.2300(6) 0.6205(5) 0.2375(5) 0.0285(8) Uani 1 1 d . U . . .
 H11 H 0.166690 0.623429 0.267872 0.034 Uiso 1 1 calc R U . . .
 C13 C 0.9371(6) 0.5647(5) 1.1499(5) 0.0293(7) Uani 1 1 d . U . . .
 C20 C 0.6255(5) 0.6185(5) 0.8748(6) 0.0300(8) Uani 1 1 d . U . . .
 H20 H 0.626679 0.594682 0.804344 0.036 Uiso 1 1 calc R U . . .
 C14 C 0.9082(6) 0.4897(5) 1.0671(5) 0.0299(7) Uani 1 1 d D U . . .
 H14 H 0.849621 0.451688 1.086708 0.036 Uiso 1 1 calc R U . . .
 C9 C 0.1923(5) 0.3165(5) 0.5134(5) 0.0288(8) Uani 1 1 d . U . . .
 H9 H 0.231348 0.281098 0.573493 0.035 Uiso 1 1 calc R U . . .
 C12 C 0.3361(5) 0.6293(5) 0.1248(5) 0.0286(8) Uani 1 1 d . U . . .
 H12A H 0.362516 0.641050 0.060487 0.034 Uiso 1 1 calc R U . . .
 C6 C 0.3180(6) 0.5616(5) 0.5707(5) 0.0274(11) Uani 1 1 d . U . . .
 H6A H 0.301071 0.612375 0.520160 0.041 Uiso 1 1 calc R U . . .
 H6B H 0.329010 0.582219 0.647316 0.041 Uiso 1 1 calc R U . . .
 H6C H 0.256167 0.519378 0.553803 0.041 Uiso 1 1 calc R U . . .
 C8 C 0.4914(6) 0.3922(5) 0.0335(5) 0.0270(8) Uani 1 1 d . U . . .
 H8 H 0.425274 0.422184 0.038190 0.032 Uiso 1 1 calc R U . . .
 C7 C 0.6414(6) 0.3187(5) 0.0698(5) 0.0277(7) Uani 1 1 d . U . . .
 H7 H 0.703401 0.286002 0.110319 0.033 Uiso 1 1 calc R U . . .
 C10 C 0.1568(5) 0.3937(5) 0.3675(5) 0.0285(8) Uani 1 1 d . U . . .
 H10 H 0.161612 0.424888 0.302389 0.034 Uiso 1 1 calc R U . . .
 C19 C 0.6691(5) 0.6803(6) 1.0331(5) 0.0314(8) Uani 1 1 d . U . . .
 H19 H 0.711691 0.709627 1.096927 0.038 Uiso 1 1 calc R U . . .
 C2 C 0.6758(5) 0.5203(5) 0.3166(6) 0.0289(7) Uani 1 1 d D U . . .
 H2 H 0.694315 0.561595 0.260589 0.035 Uiso 1 1 calc R U . . .
 C15 C 1.0075(7) 0.4346(5) 1.0670(6) 0.0370(13) Uani 1 1 d . U . . .
 H15A H 0.988770 0.390472 1.007523 0.056 Uiso 1 1 calc R U . . .
 H15B H 1.031695 0.404320 1.138500 0.056 Uiso 1 1 calc R U . . .
 H15C H 1.067600 0.472665 1.054847 0.056 Uiso 1 1 calc R U . . .
 C18 C 1.1807(6) 0.4089(6) 0.7740(7) 0.0406(13) Uani 1 1 d . U . . .
 H18A H 1.126844 0.360711 0.770169 0.061 Uiso 1 1 calc R U . . .
 H18B H 1.255880 0.386127 0.804381 0.061 Uiso 1 1 calc R U . . .
 H18C H 1.175501 0.432483 0.699402 0.061 Uiso 1 1 calc R U . . .
 C3 C 0.6732(7) 0.5699(6) 0.4282(7) 0.0416(13) Uani 1 1 d . U . . .
 H3A H 0.614013 0.614548 0.413569 0.062 Uiso 1 1 calc R U . . .
 H3B H 0.744853 0.599020 0.457727 0.062 Uiso 1 1 calc R U . . .
 H3C H 0.659126 0.526871 0.482332 0.062 Uiso 1 1 calc R U . . .
 H15 H 0.979(9) 0.597(8) 0.391(9) 0.08(4) Uiso 1 1 d . . . . .
 H13 H 0.999(11) 0.487(9) 0.766(13) 0.17(7) Uiso 1 1 d D . . . .

loop_
  _atom_site_aniso_label
  _atom_site_aniso_U_11
  _atom_site_aniso_U_22
  _atom_site_aniso_U_33
  _atom_site_aniso_U_23
  _atom_site_aniso_U_13
  _atom_site_aniso_U_12
 Mo2 0.0167(2) 0.0267(3) 0.0131(2) 0.0007(2) 0.00100(16) -0.0007(2)
 Mo1 0.0160(2) 0.0231(2) 0.01314(19) 0.0006(2) 0.00077(16) 0.0004(2)
 Mo4 0.0156(2) 0.0321(3) 0.0185(2) 0.0014(2) -0.00092(17) -0.0012(2)
 Mo3 0.0178(2) 0.0268(3) 0.0191(2) 0.0001(2) -0.00035(17) 0.0003(2)
 S1 0.0161(6) 0.0303(9) 0.0133(6) 0.0000(6) -0.0012(5) -0.0014(6)
 S2 0.0159(7) 0.0379(10) 0.0181(6) 0.0037(6) -0.0015(5) -0.0001(6)
 O15 0.0165(17) 0.043(2) 0.0308(19) 0.0009(18) 0.0042(16) 0.0028(17)
 O1 0.0177(15) 0.0297(18) 0.0299(16) -0.0045(15) 0.0026(13) 0.0004(14)
 O2 0.0160(14) 0.0309(17) 0.0257(15) -0.0023(14) 0.0024(13) 0.0009(13)
 O4 0.0241(16) 0.0299(17) 0.0125(14) 0.0015(14) 0.0013(12) 0.0016(14)
 O18 0.0233(18) 0.036(2) 0.0248(17) 0.0009(17) -0.0003(16) -0.0039(17)
 O10 0.0365(17) 0.0289(18) 0.0204(15) -0.0005(14) 0.0017(14) 0.0008(15)
 O13 0.0160(15) 0.0360(19) 0.0324(17) -0.0008(16) 0.0016(14) -0.0016(15)
 O5 0.0235(15) 0.0326(17) 0.0144(14) 0.0015(13) 0.0011(12) 0.0006(14)
 O11 0.0326(17) 0.0325(18) 0.0206(15) -0.0014(14) 0.0045(13) 0.0004(15)
 O8 0.0172(9) 0.0260(9) 0.0148(8) 0.0005(8) 0.0006(8) 0.0002(9)
 O6 0.0284(19) 0.038(2) 0.0145(16) 0.0001(16) 0.0006(15) -0.0001(17)
 O17 0.0184(9) 0.0308(9) 0.0202(9) 0.0005(9) -0.0005(8) 0.0001(9)
 O12 0.038(2) 0.039(2) 0.0201(17) 0.0028(17) 0.0061(17) 0.0013(18)
 O14 0.0164(15) 0.0356(18) 0.0294(16) -0.0007(15) 0.0020(13) -0.0021(14)
 N6 0.0201(14) 0.042(2) 0.0229(14) 0.0009(14) 0.0028(12) -0.0025(14)
 O9 0.0242(18) 0.0305(19) 0.0205(17) 0.0021(16) -0.0008(15) 0.0003(16)
 O7 0.0232(17) 0.0295(19) 0.0180(16) 0.0007(15) -0.0003(15) 0.0022(16)
 N7 0.0237(14) 0.0372(19) 0.0229(14) 0.0054(14) 0.0024(12) 0.0025(14)
 N1 0.0281(15) 0.0343(18) 0.0170(13) 0.0034(13) 0.0056(12) 0.0054(14)
 O16 0.0235(18) 0.033(2) 0.0309(18) 0.0002(17) -0.0027(16) -0.0013(17)
 N2 0.0310(15) 0.0357(18) 0.0196(13) 0.0029(13) 0.0066(12) 0.0053(14)
 N10 0.0225(15) 0.039(2) 0.0260(14) -0.0017(15) 0.0044(12) -0.0013(14)
 N8 0.0239(14) 0.0369(18) 0.0223(14) 0.0048(14) 0.0035(12) 0.0033(14)
 N15 0.0222(14) 0.0357(18) 0.0247(14) -0.0025(14) 0.0032(12) -0.0041(14)
 N5 0.0215(14) 0.043(2) 0.0240(14) 0.0020(14) 0.0038(12) -0.0033(14)
 O3 0.0175(17) 0.039(2) 0.0302(19) -0.0083(17) 0.0024(16) -0.0029(16)
 N3 0.0302(15) 0.0354(18) 0.0183(14) 0.0035(13) 0.0057(12) 0.0049(14)
 N18 0.0260(15) 0.043(2) 0.0256(15) -0.0068(15) 0.0034(13) -0.0033(15)
 C4 0.0232(14) 0.0327(16) 0.0140(13) 0.0009(12) 0.0014(11) 0.0007(13)
 N4 0.0197(14) 0.041(2) 0.0216(14) 0.0015(14) 0.0027(12) -0.0028(14)
 N9 0.0235(14) 0.0366(18) 0.0227(14) 0.0042(14) 0.0034(12) 0.0031(14)
 N16 0.0267(15) 0.043(2) 0.0256(15) -0.0062(15) 0.0023(13) -0.0041(15)
 N12 0.0234(15) 0.041(2) 0.0274(14) -0.0011(15) 0.0041(12) -0.0013(14)
 N13 0.0212(14) 0.0357(18) 0.0240(14) -0.0019(14) 0.0025(12) -0.0041(14)
 C1 0.0172(13) 0.0324(16) 0.0278(14) -0.0044(13) 0.0036(12) 0.0000(12)
 N14 0.0225(14) 0.0357(18) 0.0256(14) -0.0024(14) 0.0042(12) -0.0034(14)
 N17 0.0263(15) 0.043(2) 0.0261(15) -0.0067(15) 0.0034(13) -0.0034(15)
 N11 0.0257(14) 0.042(2) 0.0284(14) -0.0021(15) 0.0049(12) -0.0011(14)
 C5 0.0237(15) 0.0312(16) 0.0140(13) 0.0010(13) 0.0016(11) 0.0012(13)
 C16 0.0168(13) 0.0369(17) 0.0297(15) -0.0007(14) 0.0034(12) -0.0009(13)
 C22 0.0220(15) 0.0361(18) 0.0245(14) -0.0023(14) 0.0025(12) -0.0049(14)
 C23 0.0270(16) 0.043(2) 0.0262(15) -0.0063(15) 0.0038(13) -0.0037(15)
 C17 0.0177(14) 0.0375(17) 0.0332(15) -0.0011(14) 0.0028(13) -0.0011(14)
 C21 0.0213(15) 0.0356(18) 0.0253(14) -0.0021(14) 0.0032(12) -0.0036(14)
 C24 0.0265(16) 0.043(2) 0.0257(15) -0.0064(15) 0.0031(13) -0.0036(15)
 C11 0.0241(15) 0.0373(19) 0.0230(14) 0.0052(14) 0.0035(13) 0.0028(14)
 C13 0.0341(15) 0.0328(16) 0.0204(13) -0.0005(13) 0.0051(12) 0.0005(13)
 C20 0.0228(15) 0.040(2) 0.0262(15) -0.0011(15) 0.0041(13) -0.0010(14)
 C14 0.0364(16) 0.0315(16) 0.0205(14) 0.0001(13) 0.0040(13) 0.0006(14)
 C9 0.0210(14) 0.042(2) 0.0227(14) 0.0022(14) 0.0035(12) -0.0030(14)
 C12 0.0240(15) 0.0370(19) 0.0234(14) 0.0049(14) 0.0030(13) 0.0024(14)
 C6 0.027(2) 0.033(2) 0.020(2) -0.001(2) 0.0013(19) 0.003(2)
 C8 0.0288(16) 0.0349(18) 0.0173(14) 0.0033(13) 0.0052(13) 0.0051(14)
 C7 0.0295(16) 0.0350(18) 0.0191(14) 0.0033(13) 0.0065(12) 0.0059(14)
 C10 0.0199(14) 0.042(2) 0.0223(14) 0.0015(14) 0.0026(12) -0.0025(14)
 C19 0.0247(15) 0.041(2) 0.0275(14) -0.0026(15) 0.0048(13) -0.0012(15)
 C2 0.0194(14) 0.0328(16) 0.0328(15) -0.0053(14) 0.0029(12) 0.0004(13)
 C15 0.046(3) 0.037(3) 0.024(2) -0.001(2) 0.002(2) 0.007(2)
 C18 0.027(2) 0.043(3) 0.049(3) -0.008(2) 0.003(2) 0.000(2)
 C3 0.030(2) 0.044(3) 0.046(3) -0.010(2) 0.001(2) 0.001(2)

_geom_special_details
;
 All esds (except the esd in the dihedral angle between two l.s. planes)
 are estimated using the full covariance matrix.  The cell esds are taken
 into account individually in the estimation of esds in distances, angles
 and torsion angles; correlations between esds in cell parameters are only
 used when they are defined by crystal symmetry.  An approximate (isotropic)
 treatment of cell esds is used for estimating esds involving l.s. planes.
;
loop_
  _geom_bond_atom_site_label_1
  _geom_bond_atom_site_label_2
  _geom_bond_distance
  _geom_bond_site_symmetry_2
  _geom_bond_publ_flag
 Mo2 Mo1 2.6719(6) . ?
 Mo2 S1 2.3248(14) . ?
 Mo2 O4 2.247(5) . ?
 Mo2 O5 2.129(4) . ?
 Mo2 O8 1.938(4) . ?
 Mo2 O9 1.678(5) . ?
 Mo2 N4 2.232(5) . ?
 Mo1 S1 2.3240(15) . ?
 Mo1 O1 2.263(5) . ?
 Mo1 O2 2.114(4) . ?
 Mo1 O8 1.933(4) . ?
 Mo1 O7 1.672(5) . ?
 Mo1 N1 2.220(5) . ?
 Mo4 Mo3 2.6961(6) . ?
 Mo4 S2 2.3245(15) . ?
 Mo4 O18 1.679(5) . ?
 Mo4 O13 2.236(6) . ?
 Mo4 O17 1.940(4) . ?
 Mo4 O14 2.135(4) . ?
 Mo4 N13 2.238(5) . ?
 Mo3 S2 2.3341(15) . ?
 Mo3 O10 2.236(5) . ?
 Mo3 O11 2.122(4) . ?
 Mo3 O17 1.945(4) . ?
 Mo3 O16 1.664(5) . ?
 Mo3 N10 2.221(5) . ?
 O15 C16 1.238(8) . ?
 O1 H1 0.848(12) . ?
 O1 C2 1.413(8) . ?
 O2 C1 1.277(9) . ?
 O4 H4 0.851(12) . ?
 O4 C5 1.425(7) . ?
 O10 H10A 0.854(12) . ?
 O10 C14 1.418(8) . ?
 O13 C17 1.436(8) . ?
 O13 H13 0.850(14) . ?
 O5 C4 1.296(9) . ?
 O11 C13 1.288(9) . ?
 O6 C4 1.235(8) . ?
 O12 C13 1.239(8) . ?
 O14 C16 1.272(9) . ?
 N6 H6 0.8800 . ?
 N6 N5 1.344(8) . ?
 N6 C10 1.302(9) . ?
 N7 H7A 0.8800 . ?
 N7 C11 1.342(9) . ?
 N7 C12 1.351(9) . ?
 N1 C8 1.323(8) . ?
 N1 C7 1.354(9) . ?
 N2 N3 1.345(8) . ?
 N2 C7 1.316(8) . ?
 N10 C20 1.330(9) . ?
 N10 C19 1.365(9) . ?
 N8 N9 1.386(8) . ?
 N8 C11 1.309(9) . ?
 N15 N14 1.373(8) . ?
 N15 C22 1.327(9) . ?
 N15 H15 0.92(11) . ?
 N5 C9 1.306(9) . ?
 O3 C1 1.216(8) . ?
 N3 H3 0.8800 . ?
 N3 C8 1.342(9) . ?
 N18 N17 1.392(9) . ?
 N18 C24 1.309(9) . ?
 C4 C5 1.511(9) . ?
 N4 C9 1.355(8) . ?
 N4 C10 1.333(9) . ?
 N9 C12 1.311(9) . ?
 N16 H16 0.8800 . ?
 N16 C23 1.310(9) . ?
 N16 C24 1.357(9) . ?
 N12 H12 0.8800 . ?
 N12 N11 1.362(8) . ?
 N12 C20 1.320(9) . ?
 N13 C22 1.334(9) . ?
 N13 C21 1.352(9) . ?
 C1 C2 1.529(10) . ?
 N14 C21 1.328(9) . ?
 N17 C23 1.312(9) . ?
 N11 C19 1.318(9) . ?
 C5 H5 1.0000 . ?
 C5 C6 1.532(9) . ?
 C16 C17 1.533(10) . ?
 C22 H22 0.9500 . ?
 C23 H23 0.9500 . ?
 C17 H17 1.0000 . ?
 C17 C18 1.497(11) . ?
 C21 H21 0.9500 . ?
 C24 H24 0.9500 . ?
 C11 H11 0.9500 . ?
 C13 C14 1.513(10) . ?
 C20 H20 0.9500 . ?
 C14 H14 1.0000 . ?
 C14 C15 1.485(10) . ?
 C9 H9 0.9500 . ?
 C12 H12A 0.9500 . ?
 C6 H6A 0.9800 . ?
 C6 H6B 0.9800 . ?
 C6 H6C 0.9800 . ?
 C8 H8 0.9500 . ?
 C7 H7 0.9500 . ?
 C10 H10 0.9500 . ?
 C19 H19 0.9500 . ?
 C2 H2 1.0000 . ?
 C2 C3 1.582(10) . ?
 C15 H15A 0.9800 . ?
 C15 H15B 0.9800 . ?
 C15 H15C 0.9800 . ?
 C18 H18A 0.9800 . ?
 C18 H18B 0.9800 . ?
 C18 H18C 0.9800 . ?
 C3 H3A 0.9800 . ?
 C3 H3B 0.9800 . ?
 C3 H3C 0.9800 . ?

loop_
  _geom_angle_atom_site_label_1
  _geom_angle_atom_site_label_2
  _geom_angle_atom_site_label_3
  _geom_angle
  _geom_angle_site_symmetry_1
  _geom_angle_site_symmetry_3
  _geom_angle_publ_flag
 S1 Mo2 Mo1 54.90(4) . . ?
 O4 Mo2 Mo1 96.72(12) . . ?
 O4 Mo2 S1 87.01(11) . . ?
 O5 Mo2 Mo1 129.69(12) . . ?
 O5 Mo2 S1 157.51(14) . . ?
 O5 Mo2 O4 70.83(17) . . ?
 O5 Mo2 N4 84.08(18) . . ?
 O8 Mo2 Mo1 46.27(12) . . ?
 O8 Mo2 S1 98.74(12) . . ?
 O8 Mo2 O4 85.24(18) . . ?
 O8 Mo2 O5 83.61(16) . . ?
 O8 Mo2 N4 162.4(2) . . ?
 O9 Mo2 Mo1 99.70(18) . . ?
 O9 Mo2 S1 105.20(16) . . ?
 O9 Mo2 O4 163.24(19) . . ?
 O9 Mo2 O5 95.8(2) . . ?
 O9 Mo2 O8 103.8(2) . . ?
 O9 Mo2 N4 90.0(2) . . ?
 N4 Mo2 Mo1 142.88(13) . . ?
 N4 Mo2 S1 87.98(14) . . ?
 N4 Mo2 O4 78.8(2) . . ?
 S1 Mo1 Mo2 54.93(4) . . ?
 O1 Mo1 Mo2 98.05(12) . . ?
 O1 Mo1 S1 86.42(12) . . ?
 O2 Mo1 Mo2 129.42(13) . . ?
 O2 Mo1 S1 156.67(14) . . ?
 O2 Mo1 O1 70.42(18) . . ?
 O2 Mo1 N1 83.68(19) . . ?
 O8 Mo1 Mo2 46.43(12) . . ?
 O8 Mo1 S1 98.92(13) . . ?
 O8 Mo1 O1 87.33(18) . . ?
 O8 Mo1 O2 83.25(17) . . ?
 O8 Mo1 N1 162.6(2) . . ?
 O7 Mo1 Mo2 100.40(17) . . ?
 O7 Mo1 S1 105.80(16) . . ?
 O7 Mo1 O1 161.45(19) . . ?
 O7 Mo1 O2 96.1(2) . . ?
 O7 Mo1 O8 104.1(2) . . ?
 O7 Mo1 N1 88.7(2) . . ?
 N1 Mo1 Mo2 143.58(14) . . ?
 N1 Mo1 S1 88.65(15) . . ?
 N1 Mo1 O1 77.4(2) . . ?
 S2 Mo4 Mo3 54.80(4) . . ?
 O18 Mo4 Mo3 101.76(18) . . ?
 O18 Mo4 S2 106.67(17) . . ?
 O18 Mo4 O13 160.0(2) . . ?
 O18 Mo4 O17 103.8(2) . . ?
 O18 Mo4 O14 93.0(2) . . ?
 O18 Mo4 N13 86.8(2) . . ?
 O13 Mo4 Mo3 97.93(13) . . ?
 O13 Mo4 S2 87.75(13) . . ?
 O13 Mo4 N13 79.7(2) . . ?
 O17 Mo4 Mo3 46.15(13) . . ?
 O17 Mo4 S2 98.85(13) . . ?
 O17 Mo4 O13 87.2(2) . . ?
 O17 Mo4 O14 84.62(17) . . ?
 O17 Mo4 N13 164.9(2) . . ?
 O14 Mo4 Mo3 130.56(13) . . ?
 O14 Mo4 S2 158.40(15) . . ?
 O14 Mo4 O13 71.06(18) . . ?
 O14 Mo4 N13 84.13(19) . . ?
 N13 Mo4 Mo3 142.87(14) . . ?
 N13 Mo4 S2 88.08(14) . . ?
 S2 Mo3 Mo4 54.47(4) . . ?
 O10 Mo3 Mo4 98.80(14) . . ?
 O10 Mo3 S2 86.83(13) . . ?
 O11 Mo3 Mo4 128.63(13) . . ?
 O11 Mo3 S2 158.14(15) . . ?
 O11 Mo3 O10 71.34(18) . . ?
 O11 Mo3 N10 83.89(19) . . ?
 O17 Mo3 Mo4 45.98(12) . . ?
 O17 Mo3 S2 98.37(13) . . ?
 O17 Mo3 O10 89.1(2) . . ?
 O17 Mo3 O11 82.89(18) . . ?
 O17 Mo3 N10 162.4(2) . . ?
 O16 Mo3 Mo4 103.36(19) . . ?
 O16 Mo3 S2 106.52(18) . . ?
 O16 Mo3 O10 157.8(2) . . ?
 O16 Mo3 O11 94.0(2) . . ?
 O16 Mo3 O17 105.8(2) . . ?
 O16 Mo3 N10 86.7(3) . . ?
 N10 Mo3 Mo4 144.10(14) . . ?
 N10 Mo3 S2 89.65(14) . . ?
 N10 Mo3 O10 75.6(2) . . ?
 Mo1 S1 Mo2 70.16(4) . . ?
 Mo4 S2 Mo3 70.72(4) . . ?
 Mo1 O1 H1 131(2) . . ?
 C2 O1 Mo1 119.0(4) . . ?
 C2 O1 H1 109(2) . . ?
 C1 O2 Mo1 124.2(4) . . ?
 Mo2 O4 H4 129(2) . . ?
 C5 O4 Mo2 120.4(4) . . ?
 C5 O4 H4 109(2) . . ?
 Mo3 O10 H10A 130(2) . . ?
 C14 O10 Mo3 118.3(4) . . ?
 C14 O10 H10A 109(2) . . ?
 Mo4 O13 H13 123(10) . . ?
 C17 O13 Mo4 119.6(4) . . ?
 C17 O13 H13 116(10) . . ?
 C4 O5 Mo2 124.0(4) . . ?
 C13 O11 Mo3 121.8(4) . . ?
 Mo1 O8 Mo2 87.31(16) . . ?
 Mo4 O17 Mo3 87.88(16) . . ?
 C16 O14 Mo4 123.4(4) . . ?
 N5 N6 H6 124.4 . . ?
 C10 N6 H6 124.4 . . ?
 C10 N6 N5 111.3(5) . . ?
 C11 N7 H7A 127.3 . . ?
 C11 N7 C12 105.4(6) . . ?
 C12 N7 H7A 127.3 . . ?
 C8 N1 Mo1 130.2(5) . . ?
 C8 N1 C7 104.6(5) . . ?
 C7 N1 Mo1 125.2(4) . . ?
 C7 N2 N3 102.7(5) . . ?
 C20 N10 Mo3 131.9(5) . . ?
 C20 N10 C19 104.2(6) . . ?
 C19 N10 Mo3 123.4(4) . . ?
 C11 N8 N9 107.1(5) . . ?
 N14 N15 H15 124(8) . . ?
 C22 N15 N14 111.2(5) . . ?
 C22 N15 H15 124(8) . . ?
 C9 N5 N6 103.0(5) . . ?
 N2 N3 H3 124.5 . . ?
 C8 N3 N2 111.1(5) . . ?
 C8 N3 H3 124.5 . . ?
 C24 N18 N17 106.8(6) . . ?
 O5 C4 C5 117.3(5) . . ?
 O6 C4 O5 123.9(6) . . ?
 O6 C4 C5 118.8(6) . . ?
 C9 N4 Mo2 125.2(4) . . ?
 C10 N4 Mo2 131.1(5) . . ?
 C10 N4 C9 103.5(6) . . ?
 C12 N9 N8 106.4(5) . . ?
 C23 N16 H16 126.8 . . ?
 C23 N16 C24 106.4(6) . . ?
 C24 N16 H16 126.8 . . ?
 N11 N12 H12 124.3 . . ?
 C20 N12 H12 124.3 . . ?
 C20 N12 N11 111.4(6) . . ?
 C22 N13 Mo4 131.1(5) . . ?
 C22 N13 C21 103.9(6) . . ?
 C21 N13 Mo4 124.8(5) . . ?
 O2 C1 C2 116.3(5) . . ?
 O3 C1 O2 124.6(7) . . ?
 O3 C1 C2 119.2(7) . . ?
 C21 N14 N15 101.3(5) . . ?
 C23 N17 N18 106.2(6) . . ?
 C19 N11 N12 102.3(6) . . ?
 O4 C5 C4 107.1(6) . . ?
 O4 C5 H5 109.7 . . ?
 O4 C5 C6 111.0(5) . . ?
 C4 C5 H5 109.7 . . ?
 C4 C5 C6 109.7(5) . . ?
 C6 C5 H5 109.7 . . ?
 O15 C16 O14 124.8(7) . . ?
 O15 C16 C17 117.1(7) . . ?
 O14 C16 C17 118.1(6) . . ?
 N15 C22 N13 108.9(6) . . ?
 N15 C22 H22 125.5 . . ?
 N13 C22 H22 125.5 . . ?
 N16 C23 N17 111.1(7) . . ?
 N16 C23 H23 124.5 . . ?
 N17 C23 H23 124.5 . . ?
 O13 C17 C16 105.8(6) . . ?
 O13 C17 H17 108.9 . . ?
 O13 C17 C18 112.0(6) . . ?
 C16 C17 H17 108.9 . . ?
 C18 C17 C16 112.3(6) . . ?
 C18 C17 H17 108.9 . . ?
 N13 C21 H21 122.7 . . ?
 N14 C21 N13 114.7(6) . . ?
 N14 C21 H21 122.7 . . ?
 N18 C24 N16 109.4(6) . . ?
 N18 C24 H24 125.3 . . ?
 N16 C24 H24 125.3 . . ?
 N7 C11 H11 124.7 . . ?
 N8 C11 N7 110.5(6) . . ?
 N8 C11 H11 124.7 . . ?
 O11 C13 C14 117.2(6) . . ?
 O12 C13 O11 123.3(7) . . ?
 O12 C13 C14 119.5(7) . . ?
 N10 C20 H20 125.7 . . ?
 N12 C20 N10 108.6(6) . . ?
 N12 C20 H20 125.7 . . ?
 O10 C14 C13 107.7(6) . . ?
 O10 C14 H14 109.3 . . ?
 O10 C14 C15 110.3(6) . . ?
 C13 C14 H14 109.3 . . ?
 C15 C14 C13 110.9(6) . . ?
 C15 C14 H14 109.3 . . ?
 N5 C9 N4 113.3(6) . . ?
 N5 C9 H9 123.4 . . ?
 N4 C9 H9 123.4 . . ?
 N7 C12 H12A 124.7 . . ?
 N9 C12 N7 110.5(6) . . ?
 N9 C12 H12A 124.7 . . ?
 C5 C6 H6A 109.5 . . ?
 C5 C6 H6B 109.5 . . ?
 C5 C6 H6C 109.5 . . ?
 H6A C6 H6B 109.5 . . ?
 H6A C6 H6C 109.5 . . ?
 H6B C6 H6C 109.5 . . ?
 N1 C8 N3 108.0(6) . . ?
 N1 C8 H8 126.0 . . ?
 N3 C8 H8 126.0 . . ?
 N1 C7 H7 123.2 . . ?
 N2 C7 N1 113.6(6) . . ?
 N2 C7 H7 123.2 . . ?
 N6 C10 N4 109.0(6) . . ?
 N6 C10 H10 125.5 . . ?
 N4 C10 H10 125.5 . . ?
 N10 C19 H19 123.3 . . ?
 N11 C19 N10 113.4(6) . . ?
 N11 C19 H19 123.3 . . ?
 O1 C2 C1 107.4(6) . . ?
 O1 C2 H2 111.8 . . ?
 O1 C2 C3 106.5(6) . . ?
 C1 C2 H2 111.8 . . ?
 C1 C2 C3 107.0(6) . . ?
 C3 C2 H2 111.8 . . ?
 C14 C15 H15A 109.5 . . ?
 C14 C15 H15B 109.5 . . ?
 C14 C15 H15C 109.5 . . ?
 H15A C15 H15B 109.5 . . ?
 H15A C15 H15C 109.5 . . ?
 H15B C15 H15C 109.5 . . ?
 C17 C18 H18A 109.5 . . ?
 C17 C18 H18B 109.5 . . ?
 C17 C18 H18C 109.5 . . ?
 H18A C18 H18B 109.5 . . ?
 H18A C18 H18C 109.5 . . ?
 H18B C18 H18C 109.5 . . ?
 C2 C3 H3A 109.5 . . ?
 C2 C3 H3B 109.5 . . ?
 C2 C3 H3C 109.5 . . ?
 H3A C3 H3B 109.5 . . ?
 H3A C3 H3C 109.5 . . ?
 H3B C3 H3C 109.5 . . ?

loop_
  _geom_torsion_atom_site_label_1
  _geom_torsion_atom_site_label_2
  _geom_torsion_atom_site_label_3
  _geom_torsion_atom_site_label_4
  _geom_torsion
  _geom_torsion_site_symmetry_1
  _geom_torsion_site_symmetry_2
  _geom_torsion_site_symmetry_3
  _geom_torsion_site_symmetry_4
  _geom_torsion_publ_flag
 Mo2 O4 C5 C4 4.6(6) . . . . ?
 Mo2 O4 C5 C6 -115.1(5) . . . . ?
 Mo2 O5 C4 O6 -172.5(5) . . . . ?
 Mo2 O5 C4 C5 6.9(8) . . . . ?
 Mo2 N4 C9 N5 176.5(5) . . . . ?
 Mo2 N4 C10 N6 -175.9(5) . . . . ?
 Mo1 O1 C2 C1 7.4(7) . . . . ?
 Mo1 O1 C2 C3 -107.0(5) . . . . ?
 Mo1 O2 C1 O3 162.4(5) . . . . ?
 Mo1 O2 C1 C2 -17.4(8) . . . . ?
 Mo1 N1 C8 N3 179.5(5) . . . . ?
 Mo1 N1 C7 N2 179.7(5) . . . . ?
 Mo4 O13 C17 C16 -15.3(7) . . . . ?
 Mo4 O13 C17 C18 -137.9(5) . . . . ?
 Mo4 O14 C16 O15 -174.6(5) . . . . ?
 Mo4 O14 C16 C17 2.5(9) . . . . ?
 Mo4 N13 C22 N15 175.4(5) . . . . ?
 Mo4 N13 C21 N14 -175.6(5) . . . . ?
 Mo3 O10 C14 C13 12.5(7) . . . . ?
 Mo3 O10 C14 C15 -108.7(6) . . . . ?
 Mo3 O11 C13 O12 161.3(5) . . . . ?
 Mo3 O11 C13 C14 -16.7(8) . . . . ?
 Mo3 N10 C20 N12 172.0(5) . . . . ?
 Mo3 N10 C19 N11 -173.0(5) . . . . ?
 O15 C16 C17 O13 -174.3(6) . . . . ?
 O15 C16 C17 C18 -51.9(9) . . . . ?
 O2 C1 C2 O1 5.2(8) . . . . ?
 O2 C1 C2 C3 119.3(7) . . . . ?
 O5 C4 C5 O4 -7.0(8) . . . . ?
 O5 C4 C5 C6 113.6(7) . . . . ?
 O11 C13 C14 O10 1.8(9) . . . . ?
 O11 C13 C14 C15 122.6(7) . . . . ?
 O6 C4 C5 O4 172.4(6) . . . . ?
 O6 C4 C5 C6 -67.0(8) . . . . ?
 O12 C13 C14 O10 -176.3(6) . . . . ?
 O12 C13 C14 C15 -55.5(9) . . . . ?
 O14 C16 C17 O13 8.3(9) . . . . ?
 O14 C16 C17 C18 130.8(7) . . . . ?
 N6 N5 C9 N4 -0.5(8) . . . . ?
 N2 N3 C8 N1 0.6(9) . . . . ?
 N8 N9 C12 N7 -1.6(8) . . . . ?
 N15 N14 C21 N13 0.0(8) . . . . ?
 N5 N6 C10 N4 0.0(9) . . . . ?
 O3 C1 C2 O1 -174.6(6) . . . . ?
 O3 C1 C2 C3 -60.5(8) . . . . ?
 N3 N2 C7 N1 1.3(8) . . . . ?
 N18 N17 C23 N16 -0.9(9) . . . . ?
 N9 N8 C11 N7 -2.2(8) . . . . ?
 N12 N11 C19 N10 0.3(9) . . . . ?
 N14 N15 C22 N13 -0.5(8) . . . . ?
 N17 N18 C24 N16 -0.9(9) . . . . ?
 N11 N12 C20 N10 -0.2(9) . . . . ?
 C22 N15 N14 C21 0.3(8) . . . . ?
 C22 N13 C21 N14 -0.3(8) . . . . ?
 C23 N16 C24 N18 0.4(10) . . . . ?
 C21 N13 C22 N15 0.4(8) . . . . ?
 C24 N18 N17 C23 1.1(9) . . . . ?
 C24 N16 C23 N17 0.3(10) . . . . ?
 C11 N7 C12 N9 0.3(9) . . . . ?
 C11 N8 N9 C12 2.3(8) . . . . ?
 C20 N10 C19 N11 -0.4(9) . . . . ?
 C20 N12 N11 C19 -0.1(8) . . . . ?
 C9 N4 C10 N6 -0.3(8) . . . . ?
 C12 N7 C11 N8 1.2(9) . . . . ?
 C8 N1 C7 N2 -1.0(9) . . . . ?
 C7 N1 C8 N3 0.2(8) . . . . ?
 C7 N2 N3 C8 -1.1(8) . . . . ?
 C10 N6 N5 C9 0.3(8) . . . . ?
 C10 N4 C9 N5 0.5(9) . . . . ?
 C19 N10 C20 N12 0.3(9) . . . . ?

_shelx_res_file
;
TITL 1_a.res in P2(1)
    2.res
    created by SHELXL-2018/3 at 21:18:51 on 22-Mar-2020
REM Old TITL 1 in P2(1)/m
REM SHELXT solution in P2(1)
REM R1 0.105, Rweak 0.019, Alpha 0.031, Orientation as input
REM Flack x = 0.101 ( 0.006 ) from Parsons' quotients
REM Formula found by SHELXT: C34 N8 O6 Mo1
CELL 1.54184 12.3965 15.0742 12.425 90 103.832 90
ZERR 4 0.0002 0.0003 0.0002 0 0.002 0
LATT -1
SYMM -X,0.5+Y,-Z
SFAC C H Mo N O S
UNIT 48 76 8 36 36 4
DFIX 0.85 0.01 N6 H23
DFIX 0.85 0.01 O13 H13
DFIX 0.85 0.01 O1 H1
DFIX 0.85 0.01 O4 H4
DFIX 0.85 0.01 O10 H10a
DANG 1.879141 0.02 C2 H1
DANG 2.892318 0.02 Mo1 H1
DANG 1.901338 0.02 C5 H4
DANG 2.861829 0.02 Mo2 H4
DANG 1.876523 0.02 C14 H10a
DANG 2.88225 0.02 Mo3 H10a
SIMU 0.001 0.002 2

L.S. 10 0 10
PLAN  1
SIZE 0.05 0.1 0.14
TEMP -173.15
CONF
ABIN
MORE -1
BOND $H
fmap 2
acta
OMIT 0 0 2
REM <olex2.extras>
REM <HklSrc "%.\\2.hkl">
REM </olex2.extras>

WGHT    0.045600    2.617000
FVAR       0.30395
MO2   3    0.416327    0.330347    0.427640    11.00000    0.01665    0.02665 =
         0.01308    0.00068    0.00100   -0.00070
MO1   3    0.553272    0.332187    0.291082    11.00000    0.01600    0.02306 =
         0.01314    0.00058    0.00077    0.00042
MO4   3    1.031757    0.668621    0.809606    11.00000    0.01564    0.03213 =
         0.01848    0.00136   -0.00092   -0.00118
MO3   3    0.887541    0.673655    0.941117    11.00000    0.01784    0.02681 =
         0.01908    0.00012   -0.00035    0.00033
S1    6    0.362511    0.355049    0.237623    11.00000    0.01605    0.03026 =
         0.01328    0.00000   -0.00116   -0.00142
S2    6    0.840848    0.648391    0.750251    11.00000    0.01594    0.03792 =
         0.01811    0.00372   -0.00145   -0.00012
O15   5    1.340322    0.536590    0.890872    11.00000    0.01653    0.04316 =
         0.03076    0.00088    0.00424    0.00276
O1    5    0.570135    0.481052    0.277896    11.00000    0.01771    0.02968 =
         0.02987   -0.00448    0.00263    0.00037
H1    2    0.521896    0.521383    0.257548    11.00000   -1.50000
O2    5    0.723351    0.366717    0.324062    11.00000    0.01603    0.03093 =
         0.02571   -0.00234    0.00240    0.00091
O4    5    0.407812    0.478076    0.448402    11.00000    0.02414    0.02991 =
         0.01246    0.00155    0.00134    0.00155
H4    2    0.381618    0.517385    0.400080    11.00000   -1.50000
O18   5    1.055861    0.776918    0.794176    11.00000    0.02334    0.03608 =
         0.02476    0.00090   -0.00033   -0.00386
O10   5    0.866101    0.527760    0.961020    11.00000    0.03649    0.02893 =
         0.02041   -0.00046    0.00173    0.00077
H10A  2    0.854175    0.486718    0.912282    11.00000   -1.50000
O13   5    1.049726    0.521273    0.802663    11.00000    0.01601    0.03602 =
         0.03243   -0.00082    0.00158   -0.00161
O5    5    0.448828    0.361121    0.599617    11.00000    0.02350    0.03257 =
         0.01440    0.00150    0.00106    0.00064
O11   5    0.916794    0.644300    1.112713    11.00000    0.03256    0.03248 =
         0.02055   -0.00141    0.00445    0.00039
O8    5    0.574778    0.348661    0.449062    11.00000    0.01720    0.02602 =
         0.01476    0.00050    0.00056    0.00023
O6    5    0.484281    0.459282    0.738299    11.00000    0.02841    0.03814 =
         0.01454    0.00009    0.00056   -0.00015
O17   5    1.047112    0.655395    0.967869    11.00000    0.01840    0.03079 =
         0.02018    0.00051   -0.00053    0.00006
O12   5    0.981148    0.547755    1.248142    11.00000    0.03788    0.03936 =
         0.02012    0.00280    0.00607    0.00135
O14   5    1.204272    0.635975    0.846847    11.00000    0.01642    0.03562 =
         0.02943   -0.00074    0.00200   -0.00215
N6    4    0.068916    0.388706    0.407303    11.00000    0.02011    0.04247 =
         0.02287    0.00086    0.00280   -0.00255
AFIX  43
H6    2    0.004936    0.414167    0.377200    11.00000   -1.20000
AFIX   0
O9    5    0.404541    0.220446    0.443028    11.00000    0.02416    0.03052 =
         0.02054    0.00210   -0.00079    0.00025
O7    5    0.571908    0.223327    0.277064    11.00000    0.02319    0.02946 =
         0.01795    0.00074   -0.00026    0.00222

N7    4    0.231918    0.646335    0.134604    11.00000    0.02372    0.03722 =
         0.02295    0.00541    0.00240    0.00253
AFIX  43
H7A   2    0.176931    0.669465    0.084191    11.00000   -1.20000
AFIX   0

N1    4    0.560121    0.350080    0.115468    11.00000    0.02807    0.03426 =
         0.01702    0.00341    0.00560    0.00542
O16   5    0.870365    0.781725    0.958650    11.00000    0.02349    0.03264 =
         0.03088    0.00020   -0.00271   -0.00132
N2    4    0.626242    0.337760   -0.036141    11.00000    0.03098    0.03575 =
         0.01957    0.00292    0.00664    0.00533
N10   4    0.710118    0.658261    0.944092    11.00000    0.02253    0.03930 =
         0.02600   -0.00173    0.00440   -0.00126
N8    4    0.327565    0.590710    0.290046    11.00000    0.02391    0.03692 =
         0.02229    0.00475    0.00352    0.00334
N15   4    1.014568    0.618982    0.459342    11.00000    0.02219    0.03571 =
         0.02472   -0.00247    0.00322   -0.00413
N5    4    0.088503    0.339698    0.500327    11.00000    0.02154    0.04309 =
         0.02401    0.00198    0.00377   -0.00332
O3    5    0.856746    0.463127    0.389822    11.00000    0.01753    0.03886 =
         0.03018   -0.00829    0.00239   -0.00290
N3    4    0.531593    0.385221   -0.057264    11.00000    0.03018    0.03539 =
         0.01832    0.00347    0.00567    0.00493
AFIX  43
H3    2    0.500170    0.408589   -0.122081    11.00000   -1.20000
AFIX   0

N18   4    0.813926    0.409091    0.795989    11.00000    0.02599    0.04284 =
         0.02560   -0.00676    0.00337   -0.00327
C4    1    0.454611    0.441155    0.638623    11.00000    0.02324    0.03266 =
         0.01404    0.00088    0.00140    0.00068
N4    4    0.238813    0.347819    0.432794    11.00000    0.01971    0.04059 =
         0.02163    0.00152    0.00266   -0.00276
N9    4    0.395723    0.594355    0.216477    11.00000    0.02348    0.03660 =
         0.02270    0.00422    0.00336    0.00308
N16   4    0.739607    0.352467    0.634142    11.00000    0.02672    0.04346 =
         0.02557   -0.00623    0.00228   -0.00405
AFIX  43
H16   2    0.691186    0.327866    0.578718    11.00000   -1.20000
AFIX   0

N12   4    0.539520    0.617707    0.920322    11.00000    0.02341    0.04083 =
         0.02737   -0.00108    0.00412   -0.00130
AFIX  43
H12   2    0.474333    0.594739    0.888910    11.00000   -1.20000
AFIX   0
N13   4    1.042007    0.651856    0.633391    11.00000    0.02115    0.03569 =
         0.02397   -0.00194    0.00255   -0.00407

C1    1    0.760510    0.445226    0.346643    11.00000    0.01723    0.03239 =
         0.02783   -0.00441    0.00362    0.00003
N14   4    1.095381    0.683239    0.476278    11.00000    0.02251    0.03572 =
         0.02558   -0.00238    0.00419   -0.00344
N17   4    0.891215    0.410883    0.731153    11.00000    0.02634    0.04307 =
         0.02609   -0.00667    0.00343   -0.00336
N11   4    0.564510    0.656908    1.022001    11.00000    0.02566    0.04233 =
         0.02839   -0.00211    0.00488   -0.00112
C5    1    0.424073    0.516041    0.556084    11.00000    0.02371    0.03118 =
         0.01399    0.00102    0.00161    0.00123
AFIX  13
H5    2    0.486135    0.560077    0.567973    11.00000   -1.20000
AFIX   0

C16   1    1.240843    0.556945    0.861565    11.00000    0.01676    0.03693 =
         0.02972   -0.00066    0.00342   -0.00093
C22   1    0.983397    0.601279    0.552034    11.00000    0.02203    0.03611 =
         0.02449   -0.00235    0.00253   -0.00492
AFIX  43
H22   2    0.928307    0.559402    0.559299    11.00000   -1.20000
AFIX   0

C23   1    0.841293    0.376753    0.634956    11.00000    0.02702    0.04342 =
         0.02622   -0.00629    0.00380   -0.00370
AFIX  43
H23   2    0.874512    0.370481    0.573942    11.00000   -1.20000
AFIX   0

C17   1    1.156136    0.481183    0.847199    11.00000    0.01766    0.03753 =
         0.03323   -0.00112    0.00282   -0.00105
AFIX  13
H17   2    1.156965    0.455656    0.921678    11.00000   -1.20000
AFIX   0
C21   1    1.107998    0.700170    0.583450    11.00000    0.02128    0.03555 =
         0.02526   -0.00211    0.00318   -0.00361
AFIX  43
H21   2    1.159334    0.742855    0.621976    11.00000   -1.20000
AFIX   0

C24   1    0.723710    0.372738    0.735612    11.00000    0.02650    0.04324 =
         0.02568   -0.00642    0.00309   -0.00359
AFIX  43
H24   2    0.657374    0.362180    0.759183    11.00000   -1.20000
AFIX   0

C11   1    0.229999    0.620505    0.237458    11.00000    0.02409    0.03730 =
         0.02298    0.00518    0.00350    0.00281
AFIX  43
H11   2    0.166690    0.623429    0.267872    11.00000   -1.20000
AFIX   0

C13   1    0.937100    0.564742    1.149938    11.00000    0.03408    0.03284 =
         0.02036   -0.00047    0.00515    0.00045
C20   1    0.625485    0.618520    0.874828    11.00000    0.02276    0.04013 =
         0.02623   -0.00106    0.00407   -0.00102
AFIX  43
H20   2    0.626679    0.594682    0.804344    11.00000   -1.20000
AFIX   0
C14   1    0.908237    0.489701    1.067133    11.00000    0.03640    0.03146 =
         0.02047    0.00013    0.00399    0.00056
AFIX  13
H14   2    0.849621    0.451688    1.086708    11.00000   -1.20000
AFIX   0

C9    1    0.192325    0.316458    0.513428    11.00000    0.02099    0.04180 =
         0.02267    0.00222    0.00351   -0.00302
AFIX  43
H9    2    0.231348    0.281098    0.573493    11.00000   -1.20000
AFIX   0

C12   1    0.336109    0.629318    0.124820    11.00000    0.02405    0.03703 =
         0.02340    0.00488    0.00302    0.00238
AFIX  43
H12A  2    0.362516    0.641050    0.060487    11.00000   -1.20000
AFIX   0

C6    1    0.318030    0.561607    0.570653    11.00000    0.02686    0.03270 =
         0.02031   -0.00076    0.00132    0.00347
AFIX 137
H6A   2    0.301071    0.612375    0.520160    11.00000   -1.50000
H6B   2    0.329010    0.582219    0.647316    11.00000   -1.50000
H6C   2    0.256167    0.519378    0.553803    11.00000   -1.50000
AFIX   0
C8    1    0.491428    0.392223    0.033544    11.00000    0.02882    0.03488 =
         0.01727    0.00332    0.00515    0.00509
AFIX  43
H8    2    0.425274    0.422184    0.038190    11.00000   -1.20000
AFIX   0
C7    1    0.641379    0.318685    0.069767    11.00000    0.02952    0.03497 =
         0.01906    0.00327    0.00646    0.00595
AFIX  43
H7    2    0.703401    0.286002    0.110319    11.00000   -1.20000
AFIX   0
C10   1    0.156766    0.393657    0.367477    11.00000    0.01987    0.04206 =
         0.02233    0.00146    0.00256   -0.00249
AFIX  43
H10   2    0.161612    0.424888    0.302389    11.00000   -1.20000
AFIX   0

C19   1    0.669072    0.680297    1.033141    11.00000    0.02468    0.04118 =
         0.02755   -0.00256    0.00480   -0.00119
AFIX  43
H19   2    0.711691    0.709627    1.096927    11.00000   -1.20000
AFIX   0

C2    1    0.675805    0.520337    0.316592    11.00000    0.01940    0.03279 =
         0.03277   -0.00525    0.00286    0.00042
AFIX  13
H2    2    0.694315    0.561595    0.260589    11.00000   -1.20000
AFIX   0

C15   1    1.007517    0.434605    1.066989    11.00000    0.04614    0.03704 =
         0.02445   -0.00066    0.00166    0.00670
AFIX 137
H15A  2    0.988770    0.390472    1.007523    11.00000   -1.50000
H15B  2    1.031695    0.404320    1.138500    11.00000   -1.50000
H15C  2    1.067600    0.472665    1.054847    11.00000   -1.50000
AFIX   0
C18   1    1.180712    0.408883    0.773964    11.00000    0.02672    0.04321 =
         0.04898   -0.00765    0.00320   -0.00017
AFIX 137
H18A  2    1.126844    0.360711    0.770169    11.00000   -1.50000
H18B  2    1.255880    0.386127    0.804381    11.00000   -1.50000
H18C  2    1.175501    0.432483    0.699402    11.00000   -1.50000
AFIX   0

C3    1    0.673202    0.569910    0.428170    11.00000    0.03050    0.04445 =
         0.04578   -0.00971    0.00080    0.00127
AFIX 137
H3A   2    0.614013    0.614548    0.413569    11.00000   -1.50000
H3B   2    0.744853    0.599020    0.457727    11.00000   -1.50000
H3C   2    0.659126    0.526871    0.482332    11.00000   -1.50000
AFIX   0

H15   2    0.979112    0.596830    0.390571    11.00000    0.08381
H13   2    0.999221    0.487383    0.766114    11.00000    0.16739
HKLF 4


REM  1_a.res in P2(1)
REM wR2 = 0.0744, GooF = S = 1.030, Restrained GooF = 10.783 for all data
REM R1 = 0.0275 for 6690 Fo > 4sig(Fo) and 0.0280 for all 6835 data
REM 616 parameters refined using 360 restraints

END

WGHT      0.0456      2.6169

REM Highest difference peak  0.996,  deepest hole -0.906,  1-sigma level  0.101
Q1    1   0.6832  0.6027  0.3544  11.00000  0.05    1.00
;
_shelx_res_checksum                88438
_shelx_hkl_file
;
   0   0  -1   18.90    0.73
   0   0   1   17.86    1.47
   0   0   2  122.22    5.84
   0   0  -2  132.35    3.14
   0   0  -3    0.81    0.92
   0   0   3    0.92    1.87
   0   0  -4  713.69   12.98
   0   0  -5   93.38    3.72
   0   0   5   92.15    4.42
   0   0   6 2416.05   40.63
   0   0  -6 2373.24   38.41
   0   0   7  218.27    8.48
   0   0   8 1489.45   30.33
   0   0   9  253.74    9.64
   0   0   9  249.29   10.62
   0   0  10  137.16    7.31
   0   0  10  151.32    8.56
   0   0  10  139.90    7.30
   0   0  11    0.32    1.91
   0   0  11   -0.49    1.60
   0   0  11    0.98    1.64
   0   0  12  163.33    7.84
   0   0  13  328.16   11.76
   0   0  14  192.38    7.62
   0   0  14  185.56    7.41
   0  -1   0    2.73    0.75
   0  -1   1 4900.97   69.56
   0  -1   2 2007.62   30.00
   0  -1  -2 2069.98   29.93
   0   1  -3  799.33   13.66
   0  -1   3  765.71   19.51
   0  -1  -3  787.19   13.02
   0  -1  -4   42.88    2.13
   0  -1  -4   46.71    4.99
   0   1  -4   39.19    2.35
   0  -1   4   49.05    5.23
   0  -1  -5 1754.63   28.55
   0   1  -5 1828.70   29.51
   0   1   5 1766.96   30.59
   0  -1  -6 1117.09   20.39
   0   1   6 1186.43   22.92
   0   1  -6 1185.55   21.42
   0   1  -7  611.70   14.15
   0   1   7  652.48   16.08
   0   1   8  275.41   10.34
   0   1   9 1115.38   26.20
   0  -1   9 1127.16   26.15
   0  -1   9 1152.84   24.91
   0   1   9 1116.91   23.94
   0   1  10  168.61    7.82
   0   1  10  172.13    8.06
   0  -1  10  196.34    8.84
   0  -1  10  184.82    8.41
   0   1  10  164.59    9.15
   0  -1  11  134.38    7.49
   0  -1  11  129.23    8.12
   0   1  11  129.15    7.15
   0   1  11  138.20    8.39
   0  -1  11  127.99    7.07
   0  -1  12   71.61    5.18
   0  -1  12   74.10    5.31
   0   1  13  324.15   11.79
   0   1  13  324.72   11.59
   0  -1  13  324.54   11.65
   0  -1  13  346.27   11.93
   0   1  13  330.55   10.61
   0   1  14  130.52    6.30
   0  -1  14  165.68    6.91
   0   1  14  146.89    6.47
   0   1  14  140.82    6.42
   0  -1  14  161.94    6.87
   0   2   0  686.20   10.64
   0  -2   1 5407.64   77.87
   0   2   1 5526.22   78.28
   0  -2   2  257.17    5.00
   0  -2   3 1470.37   22.79
   0  -2   4  270.51   12.43
   0   2   4  258.21    7.08
   0   2  -4  283.00    7.10
   0  -2  -4  271.64    5.98
   0  -2  -4  293.51   12.49
   0  -2   4  279.73    7.22
   0  -2   5   41.38    2.97
   0   2   5   52.65    3.40
   0  -2  -5   36.74    2.18
   0   2  -5   56.16    3.18
   0   2  -6  325.78    9.04
   0   2   6  320.53    9.69
   0   2   7  865.72   19.62
   0   2  -7  859.07   18.33
   0  -2   7  859.37   19.35
   0   2  -8  493.55   13.33
   0   2   8  505.42   14.70
   0  -2   8  514.05   14.58
   0  -2   9  110.34    6.86
   0   2   9  134.02    7.61
   0   2   9  144.25    6.87
   0  -2   9  106.96    6.52
   0  -2   9  114.30    6.28
   0  -2  10  141.64    7.43
   0  -2  10  143.77    8.26
   0   2  10  137.60    8.24
   0   2  10  138.95    7.23
   0  -2  10  143.64    7.84
   0  -2  11   16.06    3.39
   0   2  11   13.25    2.67
   0  -2  11   20.66    3.17
   0   2  11   15.38    3.42
   0  -2  11   18.84    3.33
   0  -2  12   19.94    3.06
   0   2  12   14.80    2.64
   0  -2  13   60.95    4.91
   0   2  13   71.38    4.64
   0   2  13   64.70    5.08
   0   2  13   66.89    5.16
   0  -2  13   63.24    5.00
   0   2  14  269.16    8.83
   0   2  14  271.59    9.01
   0  -2  14  253.64    8.70
   0  -2  14  265.94    8.74
   0  -2  14  266.34    8.93
   0   2  14  278.09    9.09
   0   3   0    0.62    0.77
   0   3   0    0.33    0.49
   0  -3   1  345.48    5.59
   0   3   1  390.84    6.99
   0  -3   2  991.37   15.49
   0  -3   2  980.23   15.36
   0  -3   3  504.25    9.65
   0  -3   3  490.26    8.97
   0   3   3  462.71    9.53
   0   3  -3  475.72   10.19
   0   3   4  169.89    5.46
   0   3  -4  165.91    5.56
   0   3  -5  100.61    4.52
   0   3   5  100.50    4.67
   0   3  -6 3458.61   55.74
   0   3   6 3469.06   56.32
   0  -3   6 3526.62   56.16
   0   3  -7  157.57    6.73
   0   3   7  159.60    7.19
   0   3   8  108.87    6.35
   0   3  -8  103.95    5.93
   0  -3   9   40.04    4.24
   0   3   9   37.72    4.33
   0   3   9   40.62    3.82
   0  -3   9   36.32    3.74
   0  -3   9   41.03    4.21
   0  -3  10  933.97   23.36
   0  -3  10  913.49   21.89
   0   3  10  935.85   23.89
   0  -3  10  909.90   22.84
   0   3  10  927.22   21.84
   0  -3  11   55.95    5.22
   0  -3  11   62.74    5.38
   0   3  11   58.17    5.47
   0   3  11   59.80    4.84
   0  -3  12   82.64    5.90
   0   3  12   68.59    5.58
   0   3  12   75.56    5.11
   0  -3  12   72.02    5.38
   0  -3  13   63.52    4.87
   0  -3  13   64.41    4.83
   0   3  13   54.53    3.99
   0   3  13   52.41    4.50
   0   3  13   59.67    4.66
   0  -3  14  306.26    9.55
   0   3  14  315.15    9.70
   0  -3  14  312.43    9.24
   0  -3  14  311.37    9.28
   0  -3  14  309.04    9.43
   0   3  14  330.89    9.72
   0   3  14  330.00    9.47
   0   3  14  329.27    9.50
   0   4   0 5784.68   66.35
   0   4   0 3037.70   66.91
   0   4   1 2172.20    6.49
   0   4   1 2654.30   15.67
   0  -4   1 2378.72    7.07
   0   4  -1 2621.97   14.82
   0   4   1 2514.82   14.05
   0  -4   1 2579.81   14.84
   0   4   2    7.69    0.89
   0  -4   2    7.40    0.91
   0   4  -2    1.10    1.67
   0  -4   2    7.10    1.04
   0   4  -2    0.96    0.85
   0  -4   3   15.81    1.45
   0   4   3   19.15    1.61
   0  -4   3   19.92    1.54
   0   4  -3   19.38    2.02
   0   4   4    6.01    1.36
   0  -4   4    9.72    1.26
   0   4  -4    6.97    1.74
   0   4  -5  269.16    8.27
   0   4   5  266.10    7.95
   0  -4   5  278.17    7.95
   0   4  -6  267.12    8.73
   0   4   6  253.00    8.56
   0  -4   6  283.41    8.68
   0   4   7 1808.85   33.72
   0   4  -7 1812.28   33.84
   0  -4   7 1856.20   33.65
   0   4  -8   31.67    3.62
   0  -4   8   30.00    3.42
   0   4   8   30.03    3.50
   0   4   9  388.19   13.35
   0   4   9  374.69   12.02
   0  -4   9  349.94   12.50
   0  -4   9  348.33   12.56
   0  -4  10  115.88    6.91
   0  -4  10  119.38    7.27
   0  -4  10  124.18    7.50
   0   4  10  113.55    6.51
   0   4  10  106.50    7.11
   0  -4  11   79.78    6.06
   0   4  11   83.75    5.63
   0  -4  12   11.74    2.61
   0  -4  12   10.14    2.51
   0   4  12    7.99    2.14
   0   4  12   10.00    2.61
   0  -4  13   17.92    2.70
   0   4  13   21.89    2.86
   0   4  13   20.38    2.85
   0  -4  13   15.55    2.53
   0  -4  13   18.91    2.64
   0   4  13   20.99    2.84
   0   4  13   21.70    2.58
   0  -4  14  226.70    7.36
   0  -4  14  230.26    7.37
   0  -5   0    2.84    2.41
   0   5   0    0.98    0.80
   0   5   0    1.58    1.18
   0   5  -1 2731.63   42.13
   0  -5  -1 2745.56   53.65
   0   5   1 2797.11   42.05
   0   5  -1 2792.78   41.53
   0  -5   2  433.16    8.87
   0  -5   2  442.75    7.82
   0   5  -2  456.68   18.08
   0  -5   3  406.24    8.33
   0   5   3  427.94    8.53
   0  -5   3  413.30    8.64
   0   5  -4   20.97    2.29
   0  -5   4   11.40    1.35
   0  -5   4   10.67    1.39
   0   5   4   18.33    1.76
   0   5  -5  804.04   17.30
   0   5  -5  816.68   17.83
   0  -5   5  827.11   16.04
   0  -5   6  580.55   13.39
   0   5  -6  565.21   14.42
   0  -5   7  178.94    7.36
   0   5  -7  186.61    8.22
   0   5  -8  185.20    8.63
   0  -5   8  204.42    8.49
   0  -5   8  189.31    8.26
   0  -5   8  189.61    8.89
   0  -5   9  410.36   13.14
   0   5   9  379.19   13.31
   0   5   9  384.68   12.52
   0   5  10   26.81    3.70
   0   5  10   28.59    3.41
   0  -5  10   37.89    4.17
   0  -5  11  185.92    8.68
   0  -5  11  201.11    9.58
   0   5  11  185.31    8.74
   0   5  11  188.36    8.37
   0  -5  12   36.90    3.78
   0   5  12   31.96    3.51
   0  -5  12   39.02    4.07
   0   5  12   35.92    3.47
   0   5  12   35.49    3.76
   0  -5  12   36.37    3.66
   0   5  13   77.30    4.63
   0  -5  13   94.95    4.96
   0  -5  13   94.83    5.02
   0  -5  13   92.06    5.31
   0   5  13   80.08    4.88
   0   5  13   78.50    4.42
   0  -5  13   94.55    5.10
   0   6   0 9267.47  137.56
   0   6   0 9923.90  139.39
   0   6   1   95.00    4.04
   0   6  -1   95.53    3.82
   0   6  -1   97.68    4.41
   0   6   2  188.06    6.09
   0   6  -2  197.30    6.52
   0  -6   2  198.36    5.46
   0  -6   3   23.09    1.82
   0   6  -3   26.34    2.65
   0   6  -4  145.55    6.17
   0  -6   4  126.73    4.43
   0  -6   4  136.70    4.44
   0   6  -5   70.25    4.46
   0   6  -5   67.84    4.45
   0   6  -6  208.27    8.46
   0   6  -6  213.15    8.60
   0  -6   7   70.04    5.30
   0   6  -7   86.72    5.79
   0  -6   8 1270.86   28.28
   0   6   8 1284.93   26.70
   0  -6   9  201.77    9.44
   0   6   9  192.47    8.48
   0  -6   9  192.74    9.64
   0   6  10    5.09    2.04
   0  -6  10    5.68    2.21
   0  -6  10    6.35    2.50
   0   6  11   13.52    2.49
   0  -6  11   16.54    2.99
   0  -6  12   26.20    3.11
   0   6  12   24.02    2.85
   0  -6  12   25.55    3.33
   0  -6  13  136.44    6.35
   0  -6 -13  127.06    5.76
   0   7   0    1.47    1.12
   0   7   0    2.72    1.43
   0   7   1 2643.69   44.22
   0   7   1 2822.21   46.15
   0   7   2  486.82   11.14
   0  -7   2  465.29    9.84
   0  -7   3  190.50    5.76
   0   7  -3  207.10    7.63
   0   7  -4   25.15    2.95
   0   7  -5 1115.14   23.75
   0   7  -5 1068.22   23.31
   0   7  -6 1251.62   26.79
   0   7  -6 1218.87   26.40
   0  -7   7  300.66   11.23
   0   7  -7  272.62   10.89
   0   7  -7  305.80   11.72
   0   7   8  143.96    7.22
   0  -7   8  182.94    8.90
   0   7   9  874.48   21.11
   0  -7   9  919.77   22.92
   0  -7   9  886.88   22.95
   0   7  10  150.49    7.46
   0  -7  10  166.13    8.86
   0  -7  10  169.93    8.80
   0  -7  11   16.20    3.13
   0  -7  11   12.59    2.75
   0   7  11   17.60    2.65
   0   7  12   49.14    3.65
   0  -7  12   46.82    3.97
   0  -7 -13  398.40   10.41
   0   7  13  393.11    9.49
   0   8   0  383.78   10.64
   0   8  -1 3308.11   52.14
   0   8   1 3158.47   50.91
   0   8   2   97.87    4.04
   0  -8   2   91.19    4.16
   0   8  -3   80.01    4.97
   0   8  -4   25.52    3.14
   0   8  -5  299.48   10.92
   0   8  -6  309.96   11.53
   0   8  -6  330.36   12.10
   0  -8   7 1305.77   28.33
   0   8   7 1255.26   26.51
   0   8   8  645.21   17.18
   0  -8   8  634.80   18.49
   0   8   9  244.39    9.77
   0  -8   9  251.41   11.04
   0  -8   9  252.97   11.09
   0   8  10   46.62    4.15
   0  -8  10   48.99    4.89
   0  -8  10   46.82    4.85
   0  -8  11    3.55    1.98
   0  -8  11    2.67    1.89
   0   8  11    5.04    1.71
   0  -8  12    8.86    2.05
   0   8  12    3.99    1.33
   0  -8  12    9.43    2.12
   0  -8 -12    8.58    1.98
   0   9   0    0.09    1.34
   0   9   1  102.97    5.56
   0   9  -1  109.24    5.93
   0   9  -2 1250.95   27.10
   0   9  -3  175.64    8.23
   0   9  -4   67.28    5.17
   0   9  -5   65.50    5.31
   0   9  -5   68.82    5.41
   0   9   6 1722.76   33.28
   0  -9   6 1706.77   34.38
   0  -9   7  163.14    8.59
   0  -9   7  169.22    8.51
   0  -9   8  208.51    9.84
   0  -9   8  199.29    9.64
   0  -9   9   96.54    6.71
   0   9   9   99.05    6.12
   0  -9  10  139.11    7.84
   0   9  10  154.81    7.21
   0  -9  10  148.40    8.03
   0  -9 -11    4.32    1.93
   0  -9  11    4.23    1.95
   0  -9  11    5.63    2.06
   0   9  11    4.65    1.59
   0  -9 -12   38.46    3.17
   0  -9  12   37.15    3.30
   0  -9  12   34.97    3.21
   0  10   0 1175.05   24.95
   0  10  -1  749.68   18.41
   0  10   1  726.41   17.80
   0  10  -2  120.65    6.85
   0  10  -3   14.90    3.00
   0  10  -4    3.36    1.77
   0  10  -4    0.90    1.63
   0 -10  -4    3.88    1.93
   0 -10  -5  282.19   10.95
   0 -10   5  261.03   10.40
   0  10   5  264.70   10.03
   0 -10  -6  143.46    7.83
   0 -10   6  127.98    7.35
   0 -10   6  123.63    7.26
   0  10   6  122.26    6.78
   0 -10   7 1041.48   25.11
   0  10   7 1009.47   23.26
   0 -10  -7 1066.67   25.09
   0 -10   7 1004.41   24.61
   0 -10   8   33.80    4.31
   0 -10  -8   30.77    4.10
   0 -10   8   33.66    4.29
   0  10   9  150.96    7.31
   0 -10   9  139.90    7.85
   0 -10   9  152.41    8.39
   0 -10  10   73.25    5.43
   0 -10 -10   68.94    5.21
   0 -10  11    1.81    1.62
   0 -10 -11    2.77    1.51
   0 -10  11    2.64    1.57
   0 -10  12    1.56    1.27
   0  11   0    1.96    1.51
   0  11  -1  593.54   16.63
   0 -11  -1  598.28   16.14
   0  11   1  579.39   16.24
   0  11  -2  563.22   16.65
   0 -11  -2  579.64   16.00
   0  11   3   21.22    2.94
   0 -11  -3   18.33    2.99
   0  11   4    7.31    2.02
   0 -11  -4    2.43    1.82
   0 -11  -5  198.75    9.28
   0 -11   5  177.14    8.54
   0  11   5  180.61    8.39
   0 -11  -6  397.14   13.67
   0  11   6  369.08   12.55
   0 -11   6  382.68   13.45
   0 -11  -7  115.98    7.30
   0  11   7  112.42    6.53
   0 -11   7  118.84    7.45
   0 -11   7  111.78    6.99
   0 -11   8  213.92    9.68
   0 -11   8  235.99   10.38
   0 -11  -8  238.47   10.33
   0  11   9  183.49    7.74
   0 -11   9  199.56    9.15
   0 -11  -9  199.81    9.09
   0 -11   9  187.79    8.73
   0 -11  10   14.54    2.50
   0 -11  10   14.13    2.70
   0  11  10    6.36    1.62
   0 -11 -11   20.13    2.30
   0 -11  11   24.09    2.57
   0 -11 -11   21.59    2.56
   0  12   0 1278.12   27.81
   0  12   1    8.53    2.31
   0 -12  -2   20.00    3.25
   0  12   2   12.03    2.64
   0  12   3    4.15    1.94
   0 -12  -3    2.59    1.94
   0 -12  -4  121.12    7.19
   0  12   4  103.04    6.42
   0 -12  -5   16.65    3.06
   0  12   5   15.66    2.90
   0 -12   5   16.24    2.85
   0  12   6   27.94    3.42
   0 -12   6   34.43    4.13
   0 -12  -6   38.04    4.41
   0 -12   7  233.19   10.17
   0 -12  -7  239.59   10.30
   0 -12  -8  820.57   20.80
   0  12   8  825.01   19.06
   0 -12   8  845.13   20.99
   0 -12   9  127.38    6.56
   0 -12  -9  131.70    6.99
   0 -12   9  131.67    7.05
   0 -12  10   33.95    3.08
   0 -12  10   34.48    3.45
   0 -12 -10   35.98    3.23
   0  13   0    0.52    1.62
   0  13  -1  389.50   13.48
   0  13   1  388.86   13.40
   0  13   2    4.44    2.00
   0  13   3  209.09    9.50
   0 -13  -3  216.87    9.82
   0  13   4   19.33    2.94
   0 -13  -4   16.16    3.03
   0 -13  -5  188.07    9.12
   0  13   5  168.03    8.17
   0 -13   6  108.94    6.57
   0  13   6   97.38    5.95
   0 -13  -6  109.09    6.94
   0  13   7  106.03    5.85
   0 -13   7  114.79    6.76
   0 -13  -7  126.90    7.29
   0 -13  -8  140.10    7.28
   0 -13   8  150.42    7.45
   0 -13   9  338.01   10.68
   0 -13  -9  323.28   10.33
   0 -13  -9  326.12   10.52
   0 -13  10   58.89    3.82
   0  14   0  349.85   12.67
   0  14   1  185.88    8.85
   0  14  -1  182.49    9.02
   0  14   2   43.68    4.48
   0  14  -2   44.48    4.55
   0  14  -3    5.20    2.23
   0  14   3    4.93    2.05
   0 -14  -4    8.47    2.40
   0  14   4    6.83    2.16
   0 -14  -4    8.27    2.54
   0 -14  -5   68.89    5.33
   0 -14  -5   67.26    5.31
   0  14   5   66.47    4.84
   0 -14  -6   68.70    5.24
   0  14   6   71.73    4.74
   0 -14  -6   70.10    5.32
   0 -14   7  372.18   11.63
   0 -14  -7  383.85   12.22
   0 -14  -7  381.34   12.19
   0  14   8  336.90   10.45
   0 -14   8  359.19   10.74
   0 -14  -8  351.74   10.89
   0 -14  -8  349.34   10.79
   0 -14   9  118.79    5.30
   0 -14  -9  113.97    5.26
   0  15   0    1.21    1.62
   0  15  -1   10.11    2.38
   0  15   1   12.68    2.63
   0  15   2  617.74   16.77
   0  15  -2  636.18   17.41
   0  15   3   74.72    5.29
   0  15  -3   79.64    5.71
   0  15  -4   26.79    3.38
   0  15   4   20.59    2.86
   0  15   5   46.16    3.72
   0 -15  -5   38.69    3.82
   0 -15  -6  334.67   10.96
   0  15  -6  361.63   11.35
   0 -15  -7   78.30    4.66
   0  15  -7   69.33    4.50
   0  15  -8  122.04    5.25
   0  16   0  162.05    7.55
   0  16  -1  246.31    9.44
   0  16   1  232.79    9.02
   0  16   2   36.36    3.51
   0  16  -2   41.37    3.92
   0  16   3   41.89    3.54
   0  16  -3   46.79    4.10
   0 -16  -3   43.72    3.90
   0  16  -4   45.72    3.90
   0  16  -5   26.48    2.87
   0 -16  -5   30.78    2.97
   0 -16  -6   15.57    2.08
   0  16  -6   22.13    2.43
   0  17   0    0.08    1.18
   0  17  -1  145.63    6.26
   0  17   1  143.29    6.02
   0  17  -2  159.51    6.56
   0  17  -3   19.47    2.34
   0  17  -4   10.51    1.77
  -1   0  14  369.91   11.42
  -1   0  13   66.97    4.84
  -1   0  12   13.39    3.19
  -1   0  12   11.08    3.41
  -1   0  11  334.63   11.79
  -1   0  11  331.47   13.24
  -1   0  11  322.23   11.76
  -1   0  10   11.44    2.46
  -1   0  10    8.19    2.28
  -1   0  10   14.03    3.10
  -1   0   9   78.57    5.71
  -1   0   9   72.53    4.97
  -1   0   9   69.68    5.45
  -1   0   8    6.74    2.23
   1   0  -7 4364.01   68.03
  -1   0   7 4424.34   70.41
   1   0  -6 2418.07   39.11
   1   0  -5 5923.23   87.60
  -1   0   4   43.02    4.45
   1   0  -4   41.47    2.29
  -1   0   3  621.19   15.50
   1   0  -3  596.48   10.92
   1   0  -2   47.29    1.82
  -1   0   2   51.08    3.12
   1   0  -1 2557.08   37.03
  -1   0   1 2550.38   38.02
   1   0   0   13.72    0.69
   1   0   0   13.97    0.68
   1   0   1 1916.66   27.19
  -1   0  -1 1926.90   30.49
   1   0   1 1938.79   31.31
   1   0   2    2.24    0.88
  -1   0  -2    1.08    1.67
   1   0   3 2441.28   16.29
  -1   0  -3 2535.57   12.58
  -1   0  -4   57.57    2.52
   1   0   4   56.88    3.14
   1   0   5  118.18    5.09
  -1   0  -5  118.91    4.14
   1   0   6  122.63    5.83
   1   0   7 2785.69   47.82
   1   0   8    7.76    2.35
   1   0   9  600.50   15.66
   1   0   9  571.68   15.80
   1   0   9  587.63   17.53
   1   0  10  109.83    7.45
   1   0  10  106.95    6.29
   1   0  10   96.70    6.12
   1   0  11  343.32   11.90
   1   0  12   48.45    4.87
   1   0  13   21.12    3.16
   1   0  13   21.85    3.24
   1   0  14  167.83    7.03
   1   0  14  184.36    6.98
  -1   1  14  240.60    8.80
  -1  -1  14  196.69    7.98
  -1  -1  14  203.10    8.12
  -1   1  14  247.59    8.80
  -1   1  13  160.30    7.41
  -1   1  12  359.50   13.73
  -1   1  12  373.69   12.52
  -1  -1  12  357.87   12.46
  -1  -1  12  372.31   13.76
  -1  -1  11  122.00    6.94
  -1  -1  11  126.75    7.23
  -1  -1  11  121.74    7.81
  -1   1  11  111.52    6.70
  -1   1  11  114.37    7.67
  -1   1  10   48.78    4.98
  -1  -1  10   41.99    4.23
  -1   1  10   36.69    3.76
  -1  -1  10   40.10    4.60
  -1   1  10   40.92    4.04
  -1  -1   9   16.23    2.70
  -1   1   9    6.89    1.92
  -1  -1   9   12.74    2.72
  -1  -1   9   14.16    2.72
  -1   1   9    8.81    2.32
  -1   1   9    8.93    2.37
   1   1  -8  189.83    7.44
  -1   1   8  200.47    8.68
  -1   1   7 1606.98   30.47
   1   1  -7 1597.78   28.97
   1  -1  -7 1621.77   28.32
   1   1  -6 8141.10  120.41
   1  -1  -6 8186.11  119.75
   1  -1  -5 1240.11   21.17
   1   1  -5 1223.72   21.70
   1  -1  -4  340.98    7.57
   1   1  -4  364.97    8.18
   1  -1  -4  350.64   13.03
  -1  -1   4  350.68   12.99
   1   1  -3 3353.00   49.57
   1  -1  -3 3438.36   55.88
   1  -1  -3 3297.12   49.13
  -1  -1   3 3223.69   56.13
   1   1  -2   35.65    1.71
   1  -1  -2   35.48    1.58
   1  -1  -2   36.74    2.80
   1   1  -1  380.19    8.95
   1   1  -1  367.61    6.25
   1   1   0  199.60    3.62
   1   1   0  197.56    3.34
  -1   1   0  201.02    3.47
  -1   1   0  219.90    5.31
   1  -1   0  186.88    3.57
   1   1   0  190.48    3.61
   1  -1   0  206.12    3.67
   1   1   0  216.01    3.76
   1  -1   1 2488.86   32.60
   1   1   1 2591.24   37.40
   1  -1   1 2415.29   32.59
   1   1   1 2520.40   32.64
   1   1   1 2501.55   32.65
   1  -1   2 5435.71   78.29
  -1  -1  -2 5421.17   76.85
   1   1   2 5445.73   78.33
   1  -1   2 5317.11   78.09
   1   1   3  343.37    6.04
  -1  -1  -3  357.14    4.24
   1   1   4  199.44    6.10
  -1  -1  -4  196.19    4.72
  -1  -1  -4  202.79   10.65
  -1   1  -4  205.56    5.45
  -1  -1  -5   26.53    1.82
   1   1   5   32.81    2.76
  -1   1  -5   34.91    2.39
  -1   1  -6 1524.10   26.49
   1   1   6 1516.69   28.32
   1   1   7  180.82    7.64
   1   1   8  203.25    8.95
   1  -1   8  173.49    8.29
   1  -1   9  537.13   15.09
   1  -1   9  589.12   17.22
   1  -1   9  574.75   15.89
   1   1   9  597.79   17.47
   1   1   9  551.82   15.13
   1  -1  10  656.48   17.65
   1  -1  10  651.41   19.42
   1   1  10  694.97   17.89
   1  -1  10  678.68   18.29
   1  -1  11  103.64    6.31
   1  -1  11  103.32    6.41
   1   1  12   46.94    4.04
   1  -1  12   45.42    4.04
   1  -1  12   57.31    5.15
   1   1  12   50.04    4.98
   1   1  12   44.22    4.64
   1  -1  12   55.10    5.11
   1   1  13  100.40    6.17
   1  -1  13   86.03    5.71
   1   1  13  103.85    6.08
   1   1  13  107.54    6.35
   1  -1  13   87.50    5.84
   1   1  14  203.44    7.57
   1  -1  14  218.52    7.86
   1  -1  14  204.02    7.61
   1   1  14  217.47    7.73
   1  -1  14  203.12    7.50
   1   1  14  219.45    7.61
   1   1  14  216.41    7.91
  -1   2  14   65.46    4.55
  -1  -2  14  113.03    5.70
  -1   2  14   70.45    4.61
  -1  -2  14  112.49    5.67
  -1   2  13  241.11    9.81
  -1   2  13  233.82    8.94
  -1  -2  12  471.13   14.64
  -1   2  12  485.33   14.44
  -1  -2  12  458.24   15.38
  -1   2  12  465.57   15.67
  -1  -2  11  114.34    7.08
  -1  -2  11  120.03    7.65
  -1   2  11  112.53    7.58
  -1   2  11  125.62    6.97
  -1  -2  10  199.75    9.18
  -1   2  10  172.53    8.13
  -1   2  10  193.81    9.53
  -1  -2  10  199.90    9.58
  -1   2   9   63.11    5.21
  -1   2   9   64.38    5.21
  -1  -2   9   80.74    5.47
  -1   2   9   58.47    4.41
  -1  -2   9   76.21    5.56
  -1  -2   9   90.60    6.10
   1   2  -8 1097.67   23.12
  -1   2   8 1137.68   24.86
  -1  -2   8 1146.02   24.78
  -1  -2   7  865.54   19.53
  -1   2   7  860.17   19.53
   1   2  -7  902.51   18.76
   1  -2  -6  683.78   13.99
   1   2  -6  739.69   15.72
   1  -2  -5  378.24    8.31
   1   2  -5  337.67    8.86
   1  -2  -4 2417.91   47.05
   1  -2  -4 2435.19   37.55
  -1  -2   4 2430.75   48.13
   1   2  -4 2500.88   38.70
   1   2  -3  360.21    7.86
   1   2  -2  154.45    4.09
  -1  -2   2  161.93    2.91
   1   2  -1  579.77   10.04
  -1   2   1  604.70    9.67
   1  -2   0 8231.47  108.97
  -1   2   0 8306.88  114.46
  -1  -2   0 8356.37  111.80
   1  -2   0 7798.07  108.83
   1   2   0 7720.17  108.90
  -1   2   0 8517.60  111.99
  -1   2   0 7942.01  109.42
  -1   2  -1   21.74    1.08
   1   2   1   31.56    2.58
  -1   2  -1   28.07    1.44
   1   2   1   29.25    1.25
   1  -2   1    6.82    1.56
   1  -2   1    6.71    0.94
   1  -2   1    6.14    0.76
   1   2   1   26.50    0.60
   1   2   1   28.56    1.25
   1  -2   1    5.57    0.75
   1  -2   2  630.58   11.26
   1   2   2  644.08   11.28
   1  -2   2  653.96   11.26
   1  -2   3 1320.77   10.85
   1   2   3 1397.31   12.25
   1  -2   3 1356.60   11.69
  -1  -2  -3 1279.77    7.01
  -1  -2  -4  452.00   16.69
   1  -2   4  449.71    9.97
   1   2   4  415.25    9.76
  -1  -2  -4  425.61    7.86
   1   2   5    1.58    1.20
   1  -2   5    2.43    1.38
  -1   2  -5    1.13    1.19
   1   2   6  172.69    6.88
  -1   2  -6  174.21    6.30
  -1   2  -7  532.34   13.13
   1  -2   7  530.59   14.15
   1   2   7  524.04   14.39
   1   2   8  663.34   17.98
   1  -2   8  715.46   18.19
   1   2   9  114.50    7.24
   1  -2   9  125.97    7.40
   1  -2   9  118.91    6.90
   1   2   9  113.51    6.24
   1  -2   9  113.60    6.28
   1  -2  10  102.78    6.28
   1   2  10   84.58    6.54
   1  -2  10  118.73    6.92
   1   2  10   76.81    5.38
   1   2  11  252.89   10.99
   1  -2  11  243.30   10.78
   1   2  11  242.07    9.64
   1  -2  11  246.61   10.17
   1   2  12   48.04    4.78
   1   2  12   45.17    3.95
   1  -2  12   48.41    4.76
   1  -2  12   52.96    4.93
   1   2  12   43.98    4.66
   1  -2  12   44.45    4.08
   1   2  13   36.10    3.66
   1   2  13   35.25    3.74
   1  -2  13   29.09    3.37
   1   2  13   32.80    3.65
   1  -2  13   26.95    3.37
   1  -2  13   29.96    3.40
   1   2  14   90.57    4.80
   1  -2  14  109.98    5.07
   1  -2  14  102.57    5.05
   1   2  14   95.39    4.87
   1  -2  14   91.52    4.94
   1   2  14   86.36    4.79
  -1   3  14   11.35    1.85
   1  -3 -14    4.15    1.54
  -1  -3  14    5.95    1.67
  -1   3  14    8.58    1.86
  -1  -3  14    5.30    1.74
  -1   3  14    8.15    1.90
  -1   3  14    9.09    1.89
   1   3 -14    6.23    1.76
  -1  -3  14    4.63    1.60
  -1   3  13  341.36   11.73
  -1   3  13  334.86   10.95
  -1  -3  12  331.75   12.25
  -1  -3  12  330.19   12.43
  -1   3  12  373.41   12.12
  -1   3  12  362.61   13.30
  -1  -3  11   84.76    6.24
  -1   3  11   87.80    5.89
  -1   3  11   88.09    6.61
  -1  -3  11   94.32    6.64
  -1  -3  10   34.02    4.15
  -1   3  10   31.73    3.58
  -1   3  10   30.41    4.09
  -1  -3  10   36.02    4.20
  -1   3   9  131.57    6.77
   1   3  -9  131.90    7.00
  -1  -3   9  157.45    7.91
  -1  -3   9  142.92    7.03
  -1  -3   9  153.55    7.73
  -1   3   9  144.03    7.82
   1   3  -8  394.44   12.43
  -1   3   8  437.63   13.58
   1   3  -7  470.64   12.76
  -1  -3   7  491.54   13.20
  -1   3   7  463.89   13.12
   1   3  -6  121.58    5.48
  -1  -3   6  125.74    5.64
   1   3  -5 2554.65   41.52
   1   3  -4   16.88    1.95
   1  -3  -4   17.42    3.40
   1   3  -4   13.96    1.87
  -1  -3   3  351.18    6.42
   1   3  -3  403.25    8.50
   1   3  -2  481.04   15.36
   1   3  -2  463.86    9.10
  -1  -3   2  446.47    7.45
  -1   3   1  927.28   14.33
   1   3  -1  847.84   13.49
   1  -3  -1  853.62   13.31
  -1  -3   1  932.48   21.28
  -1   3   0  411.92    7.08
   1   3   0  363.56    5.77
   1  -3   0  380.67   11.41
  -1  -3   0  411.42   12.46
  -1  -3   0  390.56    7.87
   1  -3   1 8737.03  117.66
  -1   3  -1 8643.83  114.23
   1  -3   1 8497.90  114.13
   1  -3   1 8056.49  112.96
   1  -3   1 8598.16  112.94
   1   3   1 8277.59  112.89
   1   3   1 8614.99  117.48
   1   3   1 8593.87  113.02
  -1   3  -1 8876.82  123.91
  -1   3  -2  272.64    6.29
   1   3   2  280.23    5.93
  -1   3  -2  280.15    6.60
   1  -3   2  276.81    5.86
   1  -3   2  255.87    5.99
   1  -3   3  734.60   13.25
   1   3   3  702.59   13.25
   1  -3   3  735.43   13.25
   1  -3   4   27.02    2.16
   1   3   4   26.82    2.19
   1  -3   4   29.18    2.10
  -1   3  -5   56.52    3.46
   1   3   5   55.37    3.50
   1  -3   6    1.51    1.32
   1   3   6    1.58    1.38
  -1   3  -6    1.69    1.28
   1   3   7   28.89    3.25
  -1   3  -7   28.42    2.97
   1  -3   7   19.42    2.75
   1  -3   8  165.50    7.79
   1   3   8  130.93    7.25
   1  -3   8  154.57    7.62
   1  -3   8  148.16    7.38
   1   3   8  127.72    7.08
   1   3   9  950.10   21.98
   1  -3   9 1046.22   24.44
   1  -3   9 1055.67   24.14
   1   3   9  984.28   24.36
   1  -3   9 1009.60   22.78
   1  -3  10   97.83    6.47
   1   3  10   84.49    5.60
   1  -3  11    6.28    2.33
   1   3  11    7.50    2.74
   1  -3  11    7.76    2.70
   1   3  11    6.96    2.10
   1  -3  12   10.05    2.44
   1  -3  12    8.11    2.43
   1  -3  12    9.34    2.25
   1   3  12    7.44    1.91
   1   3  12    5.90    2.38
   1   3  12    9.55    2.50
   1   3  13   60.26    4.59
   1  -3  13   69.41    4.83
   1  -3  13   68.99    4.77
   1  -3  13   67.16    4.63
   1   3  13   61.46    4.64
   1   3  13   68.00    4.68
   1  -3  14   38.26    3.07
   1  -3  14   35.74    2.94
  -1  -4  14  116.16    5.19
  -1   4  14  128.36    5.22
  -1   4  14  132.29    5.65
   1   4 -14  122.82    5.63
  -1  -4  14  110.60    5.23
  -1   4  14  129.12    5.45
  -1   4  13  246.67    9.58
  -1  -4  13  271.35    9.66
  -1   4  13  247.94    8.94
  -1   4  13  247.98    9.37
  -1   4  12  266.39   10.10
  -1  -4  12  265.91   10.78
  -1  -4  11    5.93    2.06
  -1   4  11    2.96    2.18
  -1  -4  11   11.53    2.74
  -1   4  11    3.34    2.17
  -1  -4  11    7.16    2.61
  -1   4  10   18.19    2.92
  -1  -4  10   21.16    3.32
  -1   4  10   15.82    3.18
  -1  -4   9   81.03    5.38
  -1  -4   9   84.59    5.77
  -1   4   9   99.95    5.88
  -1   4   9   99.81    6.41
   1   4  -8 1466.83   29.84
  -1   4   8 1405.66   30.08
   1   4  -8 1584.63   31.25
  -1  -4   8 1516.06   30.02
   1   4  -7  688.64   16.75
  -1  -4   7  688.76   16.54
   1   4  -7  713.03   17.36
  -1   4   7  674.46   16.80
  -1   4   6  842.86   18.49
   1   4  -6  875.99   18.91
   1   4  -6  883.03   19.18
   1   4  -5  405.78   10.64
   1   4  -5  389.12   10.40
   1   4  -4   97.16    4.41
   1   4  -4  106.13    4.51
  -1  -4   3  193.26    4.21
   1   4  -3  184.75   11.01
   1   4  -3  193.55    5.90
  -1  -4   2  151.65    3.55
   1  -4  -1  391.01   13.48
  -1  -4   1  380.82   13.75
  -1   4   1  395.69    7.54
   1  -4   0 5048.15   73.15
   1   4   0 5065.48   73.12
  -1  -4   0 5582.19   87.48
   1  -4   0 5445.38   85.51
  -1   4   0 5224.78   75.14
  -1   4  -1 2150.87   14.59
   1  -4   1 2129.74    9.14
   1   4   1 2026.15    9.67
   1   4   1 2054.72    8.91
   1  -4   1 2143.42   13.92
  -1   4  -1 2175.41   30.86
   1   4   2  310.69    5.97
   1   4   2  358.74   11.23
  -1   4  -2  356.87    8.27
   1   4   2  357.63    7.01
   1  -4   2  405.14    7.19
   1  -4   2  389.08   11.43
  -1   4  -2  351.12   14.39
  -1   4  -2  376.08    8.11
   1  -4   2  390.44    7.99
  -1   4  -3  137.39    4.88
   1  -4   3  102.39    3.80
   1   4   3  128.16    4.06
   1  -4   3  107.84    3.76
   1  -4   4  537.68   11.46
  -1   4  -4  577.51   12.69
   1  -4   4  526.20   11.23
   1   4   4  566.16   11.84
  -1   4  -5  241.12    7.96
  -1   4  -5  224.16    7.53
   1   4   5  223.75    7.23
   1  -4   5  230.42    7.15
  -1   4  -6  105.57    5.63
  -1   4  -6  104.52    5.26
   1   4   6  101.39    5.23
   1  -4   6  102.74    5.13
   1   4   7   61.51    4.61
  -1   4  -7   73.91    5.23
  -1   4  -7   65.41    4.53
   1   4   8 1076.63   23.70
   1  -4   8  955.93   22.88
   1  -4   8  953.62   22.48
   1  -4   8  936.38   22.42
  -1   4  -8 1067.46   24.21
   1   4   8 1005.44   23.45
   1  -4   9  171.33    8.41
   1   4   9  159.13    7.52
   1  -4   9  186.36    8.76
   1   4   9  162.25    8.67
   1   4  10  492.58   15.66
   1  -4  10  467.56   14.71
   1  -4  10  509.07   15.87
   1   4  10  467.43   14.01
   1   4  11  403.51   13.84
   1  -4  11  407.65   13.84
   1   4  11  393.93   12.45
   1   4  11  404.42   14.17
   1  -4  11  414.11   13.79
   1  -4  11  397.44   13.59
   1   4  12   43.91    3.69
   1   4  12   48.84    4.42
   1  -4  12   41.92    4.04
   1  -4  12   45.46    4.14
   1  -4  12   39.03    3.91
   1   4  12   40.79    4.20
   1   4  12   48.06    4.37
   1  -4  12   44.94    4.29
   1   4  13    4.88    1.82
   1   4  13    2.87    1.54
   1  -4  13    3.52    1.81
   1   4  13    3.60    1.65
   1  -4  13    3.48    1.63
   1  -4  13    4.20    1.57
   1   4  13    6.85    1.89
   1  -4  13    5.20    1.86
   1   4  13    4.05    1.25
   1  -4  13    3.23    1.45
  -1   5  14  190.71    6.18
  -1   5  13  326.74    9.92
  -1   5  13  312.75   10.16
  -1  -5  13  286.57    9.50
  -1  -5  13  289.25    9.64
  -1   5  13  304.16    9.76
  -1   5  12  163.82    7.83
  -1  -5  12  147.86    7.35
  -1   5  12  163.61    7.57
  -1  -5  12  171.40    8.52
  -1   5  11   40.15    4.39
  -1  -5  11   34.57    3.88
  -1  -5  11   34.86    4.03
  -1   5  11   39.78    4.07
  -1  -5  10   16.91    2.87
  -1  -5  10   19.15    3.42
  -1   5  10   15.09    2.87
  -1   5  10   18.02    2.97
  -1  -5   9  118.96    7.12
  -1   5   9  110.19    6.45
  -1  -5   9  109.69    6.51
  -1  -5   8  213.32    8.48
   1   5  -8  159.62    7.98
  -1  -5   8  217.77    9.21
   1   5  -8  172.88    8.52
  -1  -5   7  644.17   15.48
   1   5  -7  624.66   16.51
   1   5  -6 3479.31   55.55
  -1   5   6 3188.14   53.61
   1   5  -6 3396.51   55.08
  -1  -5   6 3287.87   53.36
  -1   5   5  444.91   10.75
   1   5  -5  464.13   12.07
   1   5  -5  453.06   11.75
   1   5  -4   72.02    4.00
  -1  -5   4   72.32    3.24
  -1   5   4   60.94    3.12
  -1  -5   3   16.84    1.23
  -1   5   2  295.49    6.88
  -1  -5   2  242.66    5.60
  -1  -5   1   71.12    6.61
   1  -5  -1   65.57    6.23
   1   5  -1   65.93    1.55
  -1   5   1   74.95    2.45
  -1   5   1   77.71    3.24
   1  -5   0  231.29   11.92
   1   5   0  280.68    7.21
  -1   5   0  241.79    6.14
  -1   5   0  301.29    7.65
  -1  -5   0  252.84   12.81
  -1   5  -1 2054.67   43.23
   1  -5   1 1835.31   28.54
   1   5   1 2198.56   32.23
  -1   5  -1 1957.12   30.86
  -1   5  -1 2088.02   31.77
   1   5   1 2014.57   29.77
  -1   5  -2 1527.49   36.87
  -1   5  -2 1521.23   24.65
   1   5   2 1519.32   22.11
   1  -5   2 1545.68   23.88
   1  -5   2 1522.39   27.99
   1   5   2 1574.11   28.21
   1  -5   2 1532.46   22.13
   1  -5   3 1090.68   25.92
   1  -5   3 1098.52   18.57
   1   5   3 1109.06   18.70
  -1   5  -3 1144.43   20.75
   1  -5   3 1087.36   19.34
   1  -5   4   28.90    2.26
  -1   5  -4   27.70    2.69
   1  -5   4   27.18    4.29
   1  -5   4   26.04    2.10
   1   5   4   27.67    2.20
  -1   5  -5    3.78    1.69
   1  -5   5    7.56    1.45
   1   5   5    7.41    1.52
   1  -5   5    7.53    1.49
  -1   5  -6   68.60    4.64
   1  -5   6   81.66    4.59
  -1   5  -6   72.83    4.95
   1   5   6   74.49    4.45
   1  -5   7   54.55    4.11
  -1   5  -7   46.46    4.25
  -1   5  -7   48.10    4.53
   1  -5   8  128.01    6.82
   1  -5   8  150.20    7.30
   1  -5   8  136.85    7.57
   1   5   9  772.89   18.88
   1  -5   9  746.58   19.95
   1  -5   9  776.93   20.66
   1  -5  10  324.86   12.07
   1   5  10  356.76   12.69
   1   5  10  360.66   11.85
   1  -5  10  330.41   12.75
   1  -5  10  325.23   12.21
   1   5  11  145.68    6.96
   1  -5  11  129.58    7.24
   1   5  11  146.70    7.66
   1  -5  11  132.07    7.28
   1  -5  11  128.85    7.15
   1   5  11  140.59    7.79
   1  -5  11  138.00    7.86
   1   5  12   74.75    4.55
   1   5  12   72.57    5.04
   1  -5  12   82.75    5.19
   1   5  12   71.76    4.95
   1  -5  12   73.28    5.04
   1  -5  12   74.22    5.13
   1  -5  12   81.41    5.48
   1   5  12   68.73    5.09
   1   5  13   23.72    2.65
   1   5  13   23.51    2.51
   1  -5  13   14.36    2.05
   1  -5  13   14.18    2.21
   1  -5  13   17.18    2.17
   1  -5  13   14.97    2.20
   1  -5  13   16.49    2.27
  -1   6  13   60.20    3.90
   1  -6 -13   47.82    3.51
  -1   6  12   12.73    2.57
  -1  -6  12   13.90    2.79
  -1   6  11  320.35   11.32
  -1  -6  11  324.01   11.89
  -1  -6  11  318.49   12.36
  -1   6  10   52.90    4.67
  -1  -6  10   52.55    5.22
  -1   6   9   46.86    4.26
  -1  -6   9   48.85    4.81
  -1   6   8   11.83    2.35
  -1  -6   8   11.24    2.73
   1   6  -7 2554.75   46.41
   1   6  -7 2567.04   46.10
   1   6  -6 1009.96   22.18
   1   6  -6 1034.74   22.70
   1   6  -5 1207.62   23.91
  -1  -6   5 1119.13   20.97
   1   6  -4   34.24    3.08
  -1  -6   4   33.65    2.20
  -1  -6   3   30.29    1.76
  -1   6   2  136.56    4.89
  -1  -6   2  144.42    4.18
  -1   6   1 1417.11   24.05
  -1   6   1 1510.80   25.02
   1   6   0   57.03    3.32
  -1   6   0   64.53    3.53
  -1   6  -1 1507.58   25.42
   1   6   1 1566.20   26.16
  -1   6  -1 1519.94   25.93
  -1   6  -2   12.71    2.00
   1  -6   2   15.61    1.73
   1   6   2   11.25    1.11
  -1   6  -3 1483.62   26.88
   1  -6   3 1441.87   24.92
   1  -6   4    4.69    1.04
  -1   6  -4    8.42    1.83
   1  -6   4    5.19    1.27
   1  -6   5   47.10    2.98
   1  -6   5   43.04    2.95
  -1   6  -5   43.51    3.63
  -1   6  -6  189.71    8.15
  -1   6  -6  196.51    8.32
  -1   6  -7 1526.69   31.23
  -1   6  -7 1439.86   30.20
   1   6   8   11.64    2.27
   1  -6   8   10.00    2.72
   1  -6   8   12.33    3.07
   1   6   9  348.50   11.60
   1  -6   9  333.09   12.53
   1  -6  10  218.48    9.86
   1   6  10  180.77    8.10
   1   6  11  490.78   13.58
   1  -6  11  485.80   13.85
   1  -6  11  494.77   15.45
   1  -6  11  467.57   14.59
   1  -6  12   33.58    3.32
   1  -6  12   33.41    3.59
   1  -6  13    5.32    1.47
   1  -7 -13  106.48    4.87
  -1  -7  13  100.78    4.96
  -1   7  13   99.87    4.69
   1  -7 -12  109.74    6.02
  -1  -7  12  115.11    6.31
  -1  -7  12  116.19    6.64
  -1   7  11   81.27    5.41
  -1  -7  11   81.99    6.07
  -1  -7  11   81.88    5.93
  -1  -7  10    0.57    1.93
  -1   7  10    1.10    1.67
  -1  -7  10    3.83    2.16
  -1   7   9   73.14    5.35
  -1  -7   9  107.67    7.10
  -1   7   8   34.61    3.58
  -1  -7   8   16.49    3.13
   1   7  -7  415.47   13.89
   1   7  -7  446.69   14.46
  -1  -7   7  454.59   13.99
   1   7  -6 2575.97   46.07
   1   7  -6 2531.69   45.68
   1   7  -4   78.59    4.79
  -1  -7   2  524.72   10.77
  -1   7   2  520.12   11.26
  -1   7   1  777.18   15.44
   1   7  -1  848.41   16.85
  -1   7   0  247.37    7.57
   1   7   0  248.44    7.91
  -1   7  -1 1723.75   29.88
   1   7   1 1690.73   30.50
  -1   7  -2 2466.29   40.55
   1  -7   2 2362.14   38.84
   1  -7   3  179.17    6.01
  -1   7  -3  172.69    6.92
  -1   7  -4  221.20    8.24
   1  -7   4  217.25    6.89
  -1   7  -5   15.92    2.52
  -1   7  -6  934.76   22.09
  -1   7  -6  916.14   21.72
   1  -7   7  136.22    7.54
   1   7   8  379.02   12.11
   1  -7   8  381.29   13.66
   1  -7   8  389.11   13.72
   1  -7   9  123.68    7.65
   1  -7   9  129.20    7.72
   1  -7  10  537.83   16.77
   1  -7  10  548.18   16.59
   1   7  10  516.30   14.54
   1   7  11   59.76    4.19
   1  -7  11   59.60    5.05
   1  -7  12   17.02    2.66
   1  -7  12   15.03    2.32
  -1  -8  13  158.14    5.90
  -1   8  13  140.02    5.20
   1  -8 -12  242.15    8.76
  -1   8  12  240.33    8.34
  -1  -8  12  258.87    9.31
  -1  -8  12  243.25    9.29
  -1  -8  11   99.45    6.56
  -1  -8  11   97.60    6.28
   1  -8 -11   95.89    6.10
  -1   8  11  103.48    5.88
  -1  -8  10   70.06    5.70
  -1   8  10   66.72    5.06
  -1  -8  10   73.23    5.84
  -1   8   9  219.96    9.32
  -1  -8   9  199.76    9.76
  -1   8   8  180.59    8.32
  -1  -8   8  176.80    8.95
  -1   8   7  236.75    9.48
  -1  -8   7  231.76    9.87
   1   8  -6  233.80   10.08
   1   8  -5  123.41    6.68
   1   8  -4 1507.04   29.57
  -1   8   3    8.36    1.40
  -1   8   2  292.49    7.93
  -1   8   2  357.62    9.78
   1   8  -1  202.01    7.55
  -1   8   1  196.35    7.00
  -1   8   0 5556.88   84.85
  -1   8   0 5691.05   85.95
   1   8   0 5564.91   86.03
   1   8   1  776.06   17.40
  -1   8  -1  780.87   16.89
   1  -8   1  788.77   16.69
   1  -8   2  695.06   15.08
  -1   8  -2  747.37   16.90
   1  -8   3  330.60    9.15
  -1   8  -3  333.73   10.54
  -1   8  -4   79.75    5.17
  -1   8  -5   15.19    2.71
  -1   8  -6  377.61   13.13
   1  -8   7  882.90   21.87
   1  -8   7  859.93   21.67
   1  -8   8  728.68   20.16
   1   8   8  691.87   17.67
   1  -8   9  121.19    7.58
   1   8   9   95.42    5.85
   1  -8   9  113.13    7.53
   1  -8  10  231.88   10.21
   1  -8  10  219.31   10.03
   1  -8  11   34.38    3.74
   1  -8  11   36.46    3.96
  -1  -8 -12   14.86    2.29
   1  -8  12   17.03    2.41
  -1  -9  12  186.87    7.48
   1  -9 -12  175.35    6.99
  -1  -9  12  171.38    7.23
  -1   9  12  194.18    6.78
  -1  -9  11   17.92    3.15
  -1   9  11   13.19    2.33
   1  -9 -11   10.33    2.41
  -1  -9  11   11.68    2.73
  -1  -9  10    0.41    1.65
  -1   9  10    2.25    1.63
   1  -9 -10    0.64    1.85
  -1  -9  10    1.89    2.08
  -1  -9   9  142.98    8.15
   1  -9  -9  144.10    7.99
  -1   9   9  138.01    7.36
  -1   9   8  164.79    8.12
  -1  -9   8  227.91   10.04
  -1   9   7  576.76   16.08
  -1  -9   7  558.36   16.58
  -1   9   6   93.08    5.98
  -1  -9   6   89.81    6.08
   1   9  -5  961.51   22.89
   1  -9  -5  982.39   22.43
   1   9  -4  195.87    8.51
   1   9  -3   27.31    3.48
   1   9  -2    0.99    1.33
  -1   9   2    1.78    0.98
  -1   9   2    2.83    1.27
  -1   9   1  378.12   10.98
  -1   9   1  370.55   10.20
   1   9  -1  379.61   11.71
  -1   9   0   53.64    3.63
   1   9   0   47.43    3.94
  -1   9   0   49.38    3.77
  -1   9  -1 2689.17   45.74
   1  -9   1 2600.65   43.98
   1   9   1 2586.92   44.94
  -1   9  -2  256.81   10.17
   1  -9   2  198.14    7.22
  -1   9  -3  779.91   19.19
  -1   9  -4  124.00    6.83
  -1   9  -5  182.17    8.77
   1  -9   6    3.16    2.01
   1  -9   7   79.67    6.18
   1  -9   7   76.70    6.17
   1  -9   8  217.96   10.30
   1  -9   8  222.34   10.26
   1  -9   9 1229.17   28.14
   1  -9  10   68.55    5.65
   1  -9  10   83.44    6.01
   1  -9  11    4.92    2.03
   1  -9  11    6.05    2.05
  -1  -9 -11    4.36    1.83
  -1  -9 -12   13.27    1.99
   1  -9  12   14.24    2.06
   1  -9  12   12.99    2.03
  -1 -10  12  153.34    6.21
   1 -10 -12  162.82    6.16
  -1 -10  12  167.08    6.57
  -1 -10  11   63.76    4.60
  -1  10  11   67.59    4.19
   1 -10 -11   55.01    3.95
   1 -10 -11   58.81    4.39
  -1 -10  11   57.32    4.59
   1 -10 -10   32.87    3.77
  -1  10  10   26.14    3.07
  -1 -10  10   31.71    3.74
   1 -10  -9   45.91    4.59
  -1  10   9   42.09    4.06
  -1 -10   9   37.43    4.30
  -1 -10   9   46.56    4.72
  -1  10   8  757.29   19.28
  -1 -10   8  728.00   19.85
  -1 -10   8  764.15   20.55
  -1  10   7  300.15   11.14
  -1 -10   7  283.90   11.34
  -1  10   6  152.34    7.68
   1 -10  -6  146.84    8.15
  -1  10   5  206.97    8.98
   1 -10  -5  208.19    9.24
   1  10  -4  282.56   11.11
   1 -10  -4  314.50   11.44
   1  10  -3   43.29    4.47
   1  10  -3   34.90    3.77
   1 -10  -3   36.02    3.69
   1  10  -2   15.06    2.73
  -1  10   1  140.75    6.32
  -1  10   1  134.23    6.62
   1  10  -1  141.47    7.06
  -1  10   0 1839.22   34.76
   1  10   0 1862.21   35.37
  -1  10  -1  209.89    8.62
   1  10   1  203.16    8.46
   1 -10   1  187.12    7.54
  -1  10  -2   70.16    5.24
  -1  10  -3   24.57    3.88
  -1 -10  -3   22.70    3.06
  -1 -10  -4  457.59   13.90
   1 -10   5   49.66    4.55
  -1 -10  -5   45.56    4.42
   1 -10   6   75.48    5.83
   1 -10   7   59.98    5.48
   1 -10   7   65.84    5.64
   1 -10   8  596.46   17.89
   1 -10   8  633.40   18.42
  -1 -10  -9  177.91    8.80
   1 -10   9  178.47    8.79
   1 -10  10  318.72   11.55
   1 -10  10  296.72   11.01
   1 -10  11   81.51    5.09
   1 -10  11   76.16    4.83
   1 -11 -11   27.15    2.84
  -1 -11  11   25.17    2.70
   1 -11 -11   28.41    2.65
  -1  11  11   29.93    2.61
  -1 -11  10    8.33    2.33
  -1  11  10    4.41    1.63
   1 -11 -10    4.35    1.78
   1 -11 -10    5.72    1.93
  -1 -11  10    4.54    1.85
  -1 -11   9   85.91    5.88
  -1 -11   9   86.10    6.06
  -1  11   9   99.33    5.81
   1 -11  -9   89.26    6.11
  -1  11   8  206.69    9.04
  -1 -11   8  235.72   10.35
  -1 -11   7  257.55   10.84
   1 -11  -7  244.04   10.66
  -1 -11   6  944.96   23.38
  -1  11   6 1020.41   23.56
   1 -11  -6 1006.64   24.47
  -1  11   5  404.62   13.53
  -1 -11   5  425.73   13.63
   1 -11  -4   32.93    3.90
  -1  11   4   30.93    3.65
  -1  11   3    8.41    2.21
   1 -11  -3   15.22    2.83
   1 -11  -2  180.90    8.29
   1  11  -2  157.72    7.76
   1 -11  -1   69.21    5.13
  -1  11   1   68.97    4.95
   1  11  -1   67.93    5.33
   1 -11   0   54.58    4.44
  -1  11   0   54.62    4.56
   1  11   0   48.25    4.56
  -1  11  -1 1655.43   33.13
   1 -11   2  407.19   13.09
  -1 -11  -2  408.53   12.79
  -1 -11  -3   87.49    5.97
  -1 -11  -4    7.84    2.41
   1 -11   4    9.48    2.35
   1 -11   5   62.42    5.20
  -1 -11  -5   64.62    5.43
   1 -11   6   33.73    3.99
  -1 -11  -6   35.46    4.07
   1 -11   6   29.10    4.02
  -1 -11  -7   50.34    5.02
   1 -11   7   49.58    5.14
   1 -11   7   44.83    4.66
   1 -11   8  158.99    8.33
  -1 -11  -8  176.11    8.74
   1 -11   8  160.55    8.68
   1  11   8  149.67    7.93
  -1 -11  -9  557.97   15.93
   1 -11   9  573.94   16.42
   1 -11   9  528.68   15.54
   1 -11  10  227.94    8.79
  -1 -11 -10  226.80    8.81
   1 -11  11   35.96    2.98
   1 -11  11   33.94    3.08
  -1 -12  11   37.10    3.06
   1 -12 -10    3.48    1.55
   1 -12 -10    4.09    1.56
  -1 -12  10    2.39    1.48
  -1  12  10    1.91    1.19
  -1 -12   9  112.54    6.46
   1 -12  -9  101.75    6.08
  -1  12   9   98.37    5.49
   1 -12  -8  137.52    7.63
  -1 -12   8  136.92    7.59
  -1  12   8  129.54    6.71
   1 -12  -7  633.21   18.05
  -1 -12   7  610.98   17.31
  -1  12   7  584.32   16.38
   1 -12  -6  138.66    8.03
  -1  12   6  142.26    7.65
  -1 -12   6  142.84    7.68
  -1  12   5  184.03    8.83
   1 -12  -5  180.26    9.13
  -1  12   4  112.13    6.79
   1 -12  -4  113.89    7.21
  -1  12   3   10.20    2.44
   1 -12  -3    5.56    2.26
   1 -12  -2  198.06    8.86
   1 -12  -2  206.11    9.27
  -1  12   2  216.76    9.48
   1  12  -1  552.60   16.02
  -1  12   1  573.51   16.55
  -1  12   0   22.55    3.34
   1  12   0   18.49    2.86
   1  12   1  390.81   13.04
   1 -12   1  431.67   13.79
   1  12   2    7.60    2.16
  -1 -12  -2    6.32    2.16
  -1 -12  -3  548.12   16.06
  -1 -12  -4    7.79    2.40
   1 -12   5   21.94    3.39
  -1 -12  -5   26.81    3.70
  -1 -12  -6   39.34    4.32
   1 -12   6   35.58    4.21
   1 -12   7  637.01   17.80
  -1 -12  -7  682.84   18.63
   1 -12   7  690.55   18.74
   1 -12   8  228.54    9.48
   1 -12   8  229.99    9.99
   1  12   8  239.14    9.72
  -1 -12  -8  239.03    9.91
   1 -12   9   49.38    4.10
   1 -12   9   52.43    4.52
  -1 -12  -9   52.47    4.39
   1 -12  10   61.96    4.30
  -1 -12 -10   59.43    4.05
   1 -12  10   51.77    3.72
  -1 -13  10   11.22    1.94
   1 -13 -10   10.90    1.76
  -1 -13   9   15.56    2.49
   1 -13  -9   14.84    2.40
  -1  13   9    9.40    1.77
  -1  13   8   22.34    2.83
  -1 -13   8   28.40    3.44
   1 -13  -8   31.23    3.58
   1 -13  -7   64.26    5.31
  -1 -13   7   59.68    4.86
  -1  13   7   69.11    4.99
   1 -13  -7   65.36    5.41
  -1  13   6  585.78   16.24
   1 -13  -6  603.41   17.45
  -1 -13   6  545.57   15.90
   1 -13  -5   96.49    6.69
  -1  13   5   98.05    6.39
  -1  13   4   60.80    5.11
   1 -13  -4   69.91    5.74
   1 -13  -4   67.11    5.50
   1 -13  -3   26.20    3.56
   1 -13  -3   26.95    3.67
  -1  13   3   29.02    3.68
   1  13  -2  103.97    6.65
  -1  13   2   99.07    6.65
  -1  13   1  166.78    8.59
   1  13  -1  155.95    8.13
  -1  13   0   68.18    5.64
   1  13   0   58.39    5.11
   1 -13   0   77.81    5.84
   1 -13   1  160.94    8.35
  -1  13  -1  170.41    8.82
   1  13   1  147.75    7.75
   1  13   2 1271.97   27.60
  -1 -13  -2 1313.37   28.02
  -1 -13  -3   25.73    3.54
  -1 -13  -4   64.10    5.29
   1 -13   5    7.64    2.19
  -1 -13  -5    7.69    2.53
   1 -13   6  356.23   12.62
  -1 -13  -6  376.09   13.09
  -1 -13  -7   43.73    4.35
   1 -13   7   45.03    4.36
   1 -13   8  263.97    9.91
   1  13   8  230.44    9.15
  -1 -13  -8  258.04    9.69
   1 -13   9   14.26    2.41
  -1 -13  -9   15.70    2.36
   1 -14  -9   41.73    3.31
  -1 -14   9   42.47    3.27
  -1 -14   8   88.98    5.02
   1 -14  -8   90.78    5.39
   1 -14  -8   89.56    5.30
  -1  14   8   76.67    4.39
  -1  14   7  102.02    5.56
   1 -14  -7  106.76    6.26
   1 -14  -7  105.21    6.23
  -1 -14   7   98.92    5.62
  -1  14   6   44.09    4.04
   1 -14  -6   49.61    4.63
   1 -14  -6   51.41    4.68
   1 -14  -5   89.61    6.30
   1 -14  -5   91.78    6.19
  -1  14   5   88.99    5.85
  -1  14   4   67.33    5.28
   1 -14  -4   77.36    5.73
   1 -14  -3   49.62    4.56
   1  14  -3   45.21    4.52
  -1  14   3   48.76    4.66
  -1  14   2    6.30    2.22
   1  14  -2    6.95    2.19
  -1  14   1   14.57    2.88
   1  14  -1   14.08    2.82
  -1  14   0  426.78   14.16
   1 -14   0  406.14   13.77
   1  14   0  386.41   13.19
  -1  14  -1   68.77    5.60
   1  14   1   57.16    4.90
  -1  14  -2   56.63    5.26
  -1  14  -3  364.11   13.18
  -1 -14  -4   41.38    4.22
  -1 -14  -5   15.26    2.80
   1 -14   6    8.85    2.28
  -1 -14  -6    8.81    2.29
  -1 -14  -7  363.11   11.58
   1 -14   7  364.28   11.49
   1  14   7  372.37   12.07
   1 -14   8  294.03    9.40
  -1 -14  -8  276.36    9.16
  -1 -14  -8  274.76    9.13
   1  14   8  265.21    8.99
   1 -15  -8   69.37    4.10
   1  15  -8   80.21    4.13
   1  15  -7  174.40    6.95
   1 -15  -7  178.01    7.21
   1 -15  -6    3.70    1.83
   1  15  -6    2.73    1.61
  -1  15   6    3.88    1.56
   1 -15  -5  215.87    8.79
   1  15  -5  206.58    8.58
  -1  15   5  207.52    8.28
  -1  15   4   36.47    3.71
   1  15  -4   39.74    3.94
   1 -15  -4   40.94    3.98
   1  15  -3    1.14    1.53
  -1  15   3    0.23    1.56
   1  15  -2    2.19    1.64
  -1  15   2    2.30    1.84
   1 -15  -1  120.87    7.16
  -1  15   1  122.60    7.08
   1  15  -1  112.76    6.62
   1 -15   0   12.92    2.61
   1  15   0    6.16    2.07
  -1  15   0    7.86    2.50
  -1  15  -1  765.55   19.99
  -1  15  -2   59.15    5.07
  -1  15  -3   80.09    5.91
  -1  15  -4    3.18    2.02
  -1 -15  -4    4.87    1.83
  -1 -15  -5   23.77    3.01
  -1  15  -5   19.81    3.04
  -1  15  -6    6.47    1.96
  -1 -15  -6    2.67    1.52
  -1  15  -7   67.06    4.35
  -1 -15  -7   72.98    4.40
   1  15   7   63.75    4.35
   1  16  -6   20.52    2.36
  -1  16   6   20.04    2.11
   1 -16  -6   21.87    2.50
   1  16  -5   72.66    4.42
  -1  16   5   76.92    4.35
  -1  16   4  140.97    6.42
   1  16  -4  152.38    6.72
  -1  16   3    1.99    1.39
   1  16  -3   -0.09    1.25
  -1  16   2   15.47    2.61
   1  16  -2   14.91    2.49
   1 -16  -2   15.45    2.68
  -1  16   1   37.52    3.87
   1 -16  -1   37.63    3.77
  -1  16   0  416.28   13.03
  -1  16  -1    4.48    2.04
  -1  16  -2    9.12    2.27
  -1  16  -3   18.67    2.81
  -1  16  -4   17.22    2.68
  -1  16  -5   17.51    2.50
  -1 -16  -5   19.07    2.33
   1  16   6   23.82    2.68
  -1  16  -6   23.92    2.54
   1 -17  -4    4.47    1.45
  -1  17   4    4.34    1.21
   1 -17  -3    3.57    1.46
  -1  17   3    2.24    1.19
  -1  17   2    8.36    1.83
  -1  17   1    3.49    1.46
  -1  17   0   11.86    2.20
  -1  17  -1  124.35    6.06
  -1  17  -2  170.43    6.99
  -1  17  -3   61.37    4.00
  -1  17  -4   30.52    2.78
   1  17   4   33.70    3.14
   2   0 -14    1.65    1.81
  -2   0  13  385.78   13.35
  -2   0  12  531.28   17.04
  -2   0  11  428.40   15.05
  -2   0  11  412.28   13.50
  -2   0  10   53.29    5.18
  -2   0  10   46.26    4.32
  -2   0  10   50.02    4.59
  -2   0   9    6.50    2.09
  -2   0   9    7.85    2.53
   2   0  -8  405.32   11.41
   2   0  -7  235.00    7.71
   2   0  -6  364.62    9.64
   2   0  -5 1171.50   20.82
  -2   0   4 9393.32  143.60
   2   0  -4 9413.91  135.98
  -2   0   3  161.84    6.55
   2   0  -3  159.92    4.53
  -2   0   2   53.71    2.80
   2   0  -1   19.96    1.25
   2   0  -1   22.40    1.01
   2   0  -1   20.80    1.20
  -2   0   0 5131.76   74.04
   2   0   0 5074.38   72.87
   2   0   0 4967.60   72.90
   2   0   0 5109.53   72.72
   2   0   1   53.81    2.18
   2   0   1   53.76    2.17
   2   0   1   57.26    2.18
  -2   0  -1   59.95    3.59
   2   0   1   56.06    4.22
   2   0   2   61.60    5.03
  -2   0  -2   55.55    4.43
   2   0   2   55.14    2.52
  -2   0  -3    7.04    2.38
   2   0   3    5.59    2.40
   2   0   3    4.26    1.25
   2   0   4 2060.36   34.16
  -2   0  -4 2073.99   31.95
   2   0   5   51.98    3.49
   2   0   6   73.47    4.60
   2   0   7   25.01    3.16
   2   0   8 1654.79   33.48
   2   0   8 1646.81   33.61
   2   0   9  364.94   11.64
   2   0  10 1410.48   28.95
   2   0  10 1405.32   29.05
   2   0  11   84.16    5.58
   2   0  11   86.84    6.56
   2   0  12    2.73    2.06
   2   0  12    1.70    2.18
   2   0  13    6.94    2.06
   2   0  13    6.90    2.40
   2   0  13    7.78    2.10
  -2   1  14   65.75    4.28
  -2   1  14   62.32    4.48
   2  -1 -14   69.21    4.78
  -2  -1  14   61.18    4.49
  -2   1  13  409.02   13.91
  -2  -1  13  424.46   14.04
  -2  -1  12  804.07   19.97
  -2  -1  12  796.22   21.57
  -2   1  11  296.38   12.30
  -2  -1  11  256.36   10.63
  -2  -1  11  264.58   10.61
  -2  -1  11  272.38   11.78
  -2   1  10  125.47    7.74
  -2  -1  10  127.40    7.67
  -2  -1  10  118.54    6.78
  -2  -1  10  126.32    7.14
  -2  -1   9  136.25    7.48
   2   1  -9  113.87    6.24
  -2  -1   9  128.98    6.81
  -2   1   9  125.88    6.64
  -2   1   9  132.24    7.39
   2  -1  -8  162.33    6.63
   2   1  -8  185.48    7.45
   2  -1  -7  755.46   16.11
   2   1  -7  749.77   16.50
   2  -1  -6 2425.68   39.90
   2   1  -6 2507.87   40.57
  -2  -1   5 3641.25   66.88
   2   1  -5 3773.72   57.05
   2  -1  -5 3660.14   56.57
  -2  -1   4  514.23   15.75
   2  -1  -4  525.91   11.00
   2   1  -3 1080.97   18.33
   2  -1  -3 1131.66   22.42
   2  -1  -3 1080.07   18.07
  -2  -1   3 1067.31   22.71
   2   1  -2  189.90    4.15
   2  -1  -2  208.17    5.86
   2   1  -1   85.19    1.85
   2   1  -1   89.85    2.50
   2   1  -1   87.67    2.16
   2  -1   0  454.70    8.09
   2   1   0  440.17    7.96
   2  -1   0  450.62    9.16
   2   1   0  448.71    7.93
   2  -1   0  440.97    7.91
   2  -1   0  443.56    7.95
   2  -1   1 5863.74   91.41
   2  -1   1 6329.29   91.51
   2   1   1 6633.80   98.65
   2  -1   1 6164.12   98.33
   2   1   1 6636.04   91.57
   2  -1   1 6709.09   96.32
  -2  -1  -1 6605.42   98.47
   2   1   1 6460.12   91.57
   2  -1   2   60.71    5.09
   2   1   2   74.09    2.87
   2  -1   2   62.86    2.74
   2   1   2   74.16    2.89
   2   1   2   74.22    5.65
  -2  -1  -2   65.67    4.97
   2  -1   2   68.07    5.02
  -2   1  -2   73.93    2.39
  -2  -1  -2   57.60    1.53
   2   1   3  492.37   17.22
   2  -1   3  491.10   17.10
   2   1   3  522.57   10.51
  -2  -1  -3  469.18    8.17
   2  -1   3  502.50   16.48
  -2  -1  -3  474.34   15.74
   2   1   4   27.04    2.41
   2   1   5 1125.28   21.83
  -2   1  -5 1134.99   20.02
   2   1   6   67.35    4.42
   2   1   7   23.90    3.12
   2   1   8  173.24    8.71
   2  -1   8  195.54    9.00
   2   1   8  178.35    8.71
   2  -1   8  196.80    8.92
   2   1   9 1876.42   35.38
   2  -1   9 1879.78   35.65
   2  -1   9 1947.16   36.55
   2  -1   9 1866.65   35.71
   2  -1  10  381.37   13.79
   2  -1  10  362.94   12.05
   2   1  10  353.35   11.76
   2  -1  10  364.48   12.40
   2   1  10  341.63   11.99
   2   1  10  365.18   13.80
   2   1  11   89.23    5.63
   2  -1  11  109.90    7.36
   2   1  11  108.34    7.24
   2  -1  11  114.93    7.58
   2   1  11   85.05    5.66
   2   1  11  104.99    7.33
   2  -1  12   68.68    5.59
   2   1  12   90.70    6.16
   2  -1  12   75.28    5.81
   2   1  12   90.67    6.27
   2   1  12   85.20    6.22
   2  -1  13   24.23    3.22
   2   1  13   12.98    2.58
   2  -1  13   24.66    3.08
   2   1  13   19.27    2.96
   2  -1  13   24.35    3.20
   2   1  13   18.33    2.78
   2   1  13   18.84    2.83
   2   2 -14  181.32    7.83
  -2   2  14  198.19    7.36
  -2  -2  14  204.37    7.95
  -2   2  14  193.27    7.76
   2  -2 -14  192.96    7.84
  -2   2  13  147.68    7.92
  -2   2  13  162.36    7.42
  -2   2  12  433.11   13.64
  -2  -2  12  432.74   14.81
  -2  -2  12  417.99   13.66
  -2   2  12  414.70   14.77
  -2  -2  11  280.25   11.04
  -2   2  11  320.24   12.72
  -2  -2  11  311.09   12.42
  -2  -2  11  304.00   11.90
  -2   2  10  181.90    9.35
  -2  -2  10  193.09    9.38
  -2  -2  10  190.44    8.99
  -2  -2  10  190.64    8.53
  -2   2   9  262.74   10.63
  -2  -2   9  245.43    9.82
   2   2  -9  243.47    9.41
  -2  -2   9  242.07   10.17
   2   2  -8  127.28    6.28
  -2   2   8  119.59    6.65
   2   2  -7 1162.84   23.14
   2   2  -6 1413.82   25.83
   2  -2  -5 4949.31   85.20
   2   2  -5 4889.29   74.39
   2  -2  -4  764.53   19.68
   2   2  -4  718.80   14.27
   2  -2  -3  100.52    5.40
   2   2  -3   69.65    2.85
   2  -2  -2  155.60    4.06
   2   2  -2  168.49    7.69
   2   2  -2  161.46    4.09
   2   2  -2  159.82    4.32
  -2  -2   1   85.17    4.85
   2   2  -1   91.29    2.73
   2   2  -1   84.19    2.57
   2  -2  -1   80.21    3.84
   2   2  -1   87.82    2.60
   2  -2  -1   88.63    2.53
  -2   2   1   80.43    2.04
  -2   2   0  433.64    7.79
   2  -2   0  468.65    8.31
   2   2   0  482.65    8.41
  -2  -2   0  475.63   12.09
   2   2   0  479.38    8.28
   2   2   0  509.07    8.45
  -2   2   0  499.48   12.40
   2  -2   0  457.88    8.15
   2   2   0  457.65    7.56
  -2   2   0  468.79   11.29
   2   2   1  352.87    6.80
   2  -2   1  361.27   11.10
   2  -2   1  365.99    6.86
   2   2   1  340.43    6.79
   2   2   1  352.76   10.96
   2  -2   2  657.14   12.02
   2   2   2  669.88   12.00
   2  -2   2  678.56   18.17
   2  -2   2  657.79   12.00
   2  -2   2  646.53   17.90
   2   2   2  671.95   12.05
   2  -2   2  628.00   12.17
   2   2   2  669.59   18.16
  -2   2  -2  644.49   11.64
   2  -2   3 1171.61   28.66
   2  -2   3 1165.16   20.11
   2  -2   3 1176.57   20.13
   2  -2   3 1197.38   28.94
   2   2   3 1139.44   20.15
   2   2   3 1124.75   28.93
   2   2   4 1106.74   20.08
   2  -2   4 1043.87   19.81
  -2   2  -5  379.61    9.30
   2  -2   5  392.62   10.34
   2   2   5  358.30   10.15
   2  -2   6   20.41    2.58
   2   2   6   25.99    2.85
  -2   2  -6   25.20    2.40
   2   2   7  839.46   20.21
   2  -2   7  881.80   20.21
   2  -2   8  328.60   11.61
   2  -2   8  320.21   11.00
   2   2   9   44.49    4.13
   2  -2   9   46.74    4.74
   2  -2   9   42.73    4.27
   2   2  10  726.89   18.36
   2  -2  10  779.89   19.83
   2  -2  10  777.18   21.02
   2   2  10  741.60   20.73
   2   2  11 1457.32   32.03
   2   2  11 1430.93   28.99
   2   2  11 1469.53   32.31
   2   2  11 1390.16   29.46
   2  -2  11 1428.98   30.04
   2  -2  11 1527.04   32.18
   2  -2  11 1490.49   32.13
   2   2  12  149.82    8.05
   2  -2  12  147.77    7.70
   2   2  12  150.22    8.01
   2   2  12  135.49    6.53
   2  -2  12  134.86    6.66
   2  -2  12  156.83    8.01
   2   2  12  169.54    8.26
   2  -2  12  152.64    7.98
   2   2  13   33.83    3.63
   2   2  13   40.11    3.67
   2   2  13   36.84    3.66
   2  -2  13   33.21    3.42
   2   2  13   35.66    3.64
   2  -2  13   33.47    3.50
   2  -2  13   37.27    3.46
   2  -2  13   31.42    3.45
  -2   3  14  204.63    7.23
  -2   3  14  194.70    7.43
   2   3 -14  186.71    7.64
  -2  -3  14  177.63    7.20
  -2  -3  14  186.35    7.38
  -2   3  14  194.59    7.62
   2  -3 -14  179.25    7.23
  -2   3  13   89.63    5.48
  -2  -3  12  324.55   12.28
  -2   3  12  287.80   11.00
  -2  -3  12  324.68   12.00
  -2   3  12  321.87   12.57
  -2  -3  11  200.20    9.08
  -2   3  11  167.61    9.18
  -2  -3  11  194.76    9.43
  -2  -3  11  213.88    9.99
  -2   3  11  163.65    8.24
  -2  -3  10  225.41    9.52
  -2  -3  10  237.31   10.28
  -2  -3  10  228.74   10.04
  -2   3  10  230.09   10.41
  -2  -3   9  160.60    7.37
  -2   3   9  136.64    7.73
  -2  -3   9  164.03    8.12
  -2   3   9  136.43    7.66
  -2  -3   9  149.45    7.79
   2   3  -9  134.10    7.10
   2   3  -9  141.04    7.57
  -2  -3   8   27.11    3.22
  -2   3   8   28.03    3.32
   2   3  -8   24.02    3.14
   2   3  -8   28.60    3.21
   2   3  -7  238.93    8.63
   2   3  -7  213.27    8.18
   2   3  -6 3768.55   59.25
   2   3  -6 3662.88   59.27
   2   3  -5  537.09   12.43
   2   3  -5  544.58   12.40
   2  -3  -4   50.16    5.06
   2   3  -4   68.91    3.39
   2   3  -3  200.57   10.49
   2   3  -3  201.66    5.72
   2   3  -3  205.50    5.63
   2  -3  -2 1963.50   31.07
   2   3  -2 2097.94   31.50
   2   3  -2 2055.81   40.89
   2   3  -2 2096.42   31.91
   2   3  -2 2067.39   31.90
  -2  -3   1   35.14    3.97
   2   3  -1   29.89    1.50
   2  -3  -1   30.81    1.46
   2   3  -1   30.28    1.71
   2   3  -1   29.73    2.00
  -2   3   1   26.65    1.46
   2  -3  -1   35.05    3.40
  -2   3   0  237.58    5.24
   2  -3   0  274.25    5.20
  -2  -3   0  291.17    8.80
   2   3   0  231.24    4.97
  -2   3   0  240.34    8.92
   2   3   0  241.29    4.76
   2   3   0  248.33    5.74
  -2   3   0  255.54    8.31
   2  -3   1  224.48    5.14
   2   3   1  227.43    5.07
  -2   3  -1  236.08    5.40
   2  -3   1  225.30    5.06
   2   3   1  233.81    5.11
   2  -3   2  508.62    9.40
   2   3   2  473.00    9.31
  -2   3  -2  443.80    9.55
   2   3   2  459.57   14.68
   2  -3   2  487.99   15.03
   2  -3   2  498.05    9.91
   2   3   2  465.28    9.34
   2  -3   2  486.07    9.49
  -2   3  -2  436.98    9.30
   2  -3   3   38.61    5.00
   2  -3   3   45.06    2.64
   2   3   3   41.62    5.08
   2   3   3   42.13    2.51
   2  -3   3   40.60    4.72
   2  -3   3   43.65    2.47
   2  -3   4  168.93    5.68
   2  -3   4  171.42    5.83
   2  -3   5   11.72    1.87
   2   3   5   16.49    2.16
   2  -3   6   14.80    2.25
   2   3   6   12.08    2.14
  -2   3  -6   12.83    1.98
   2  -3   7   53.96    4.24
   2   3   7   42.68    3.92
   2   3   8  176.50    8.57
   2  -3   8  200.52    8.73
   2  -3   8  202.00    8.95
   2   3   9   14.11    3.10
   2  -3   9   15.04    3.24
   2  -3   9   17.68    3.09
   2   3   9   13.06    2.52
   2  -3  10  514.72   15.73
   2  -3  10  521.32   16.37
   2   3  10  503.77   14.34
   2  -3  10  503.48   16.18
   2   3  10  511.38   16.39
   2   3  10  504.82   16.53
   2  -3  11  229.80   10.18
   2   3  11  226.61    8.78
   2  -3  11  232.08   10.24
   2  -3  11  215.91    9.61
   2   3  11  226.68   10.36
   2   3  11  224.34   10.44
   2   3  12  258.87   10.25
   2  -3  12  261.54   10.09
   2  -3  12  275.55   10.52
   2   3  12  249.52   10.18
   2  -3  12  259.56    9.51
   2  -3  12  265.74   10.30
   2   3  12  237.48    8.92
   2   3  12  252.10   10.46
   2  -3  13   32.70    3.19
   2  -3  13   31.50    3.28
   2  -3  13   31.04    3.32
   2   3  13   33.67    3.46
   2   3  13   36.14    3.44
   2   3  13   35.80    3.29
   2  -3  13   31.89    3.11
   2   3  13   33.70    3.31
  -2  -4  14  271.69    8.46
   2   4 -14  240.96    8.36
   2  -4 -14  243.35    8.00
  -2   4  14  270.11    8.20
  -2   4  14  230.95    8.06
  -2  -4  14  256.85    8.19
  -2   4  14  247.85    8.01
  -2   4  13  133.71    6.52
   2  -4 -13  107.35    6.17
  -2  -4  12  171.57    8.49
  -2   4  12  170.43    8.69
  -2   4  12  175.08    8.20
  -2  -4  12  171.58    8.58
  -2  -4  11  239.09   10.31
  -2   4  11  215.16   10.21
  -2   4  11  214.99    9.36
  -2   4  10   35.47    4.28
  -2  -4  10   37.19    4.33
  -2  -4  10   32.66    3.74
  -2   4  10   35.11    3.82
  -2  -4  10   34.71    4.07
  -2   4   9   30.16    3.49
  -2  -4   9   34.35    3.96
  -2   4   9   37.59    4.09
  -2  -4   9   36.49    3.89
  -2  -4   9   32.56    3.53
  -2  -4   8  187.70    8.08
  -2   4   8  171.70    8.01
   2   4  -8  164.39    7.76
   2   4  -8  178.81    8.23
   2   4  -7  632.93   15.92
   2   4  -7  625.12   15.94
   2   4  -6  729.39   16.56
   2   4  -6  698.43   16.30
   2   4  -5 1625.85   28.81
   2   4  -5 1579.14   28.73
   2   4  -4   53.90    3.29
   2   4  -3   48.34    2.90
   2   4  -3   52.05    2.95
   2   4  -3   47.84    5.87
   2   4  -2  175.60    5.17
   2  -4  -2  172.57    4.17
   2   4  -2  177.84    4.48
   2   4  -2  182.46   10.40
   2   4  -2  182.86    5.40
  -2   4   1  449.00    8.64
   2  -4  -1  413.40    7.69
   2   4  -1  453.22    8.76
   2  -4  -1  444.39   14.34
   2   4  -1  433.86    7.85
  -2  -4   1  452.68   15.76
   2   4   0  132.80    4.12
  -2   4   0  144.24    5.83
  -2   4   0  125.51    3.69
  -2  -4   0   92.19    6.89
  -2  -4   0   89.44    4.73
   2  -4   0   76.75    2.57
   2   4   0  129.75    3.21
   2   4   0  122.77    2.97
   2   4   1  107.04    2.54
  -2   4  -1  110.49    7.45
   2   4   1  114.72    3.28
   2  -4   1  153.87    3.65
   2  -4   1  152.65    4.57
  -2   4  -1  100.34    3.57
   2   4   1  120.09    3.38
   2  -4   1  148.57    3.68
  -2   4  -1  110.29    3.84
   2   4   1  120.66    4.16
   2  -4   2 1586.16   25.98
   2  -4   2 1592.52   33.63
  -2   4  -2 1619.39   27.07
   2   4   2 1709.50   34.35
  -2   4  -2 1682.16   27.08
   2  -4   2 1641.76   27.16
   2   4   2 1728.71   26.28
   2  -4   3  259.62   11.66
   2   4   3  189.21   10.50
  -2   4  -3  201.83    6.52
   2   4   3  200.94    5.91
   2  -4   3  261.09    6.45
   2  -4   3  260.87    6.89
   2  -4   4   66.58    3.56
   2  -4   4   67.75    3.48
   2   4   5  145.26    5.97
   2  -4   5  144.51    5.72
   2   4   6    4.53    1.49
  -2   4  -6    4.84    1.55
   2  -4   6    9.01    1.83
   2   4   7  221.79    9.04
   2  -4   7  242.57    9.06
  -2   4  -7  249.35    9.78
  -2   4  -7  220.39    8.56
   2  -4   8  166.72    8.17
   2  -4   8  165.84    8.09
   2   4   8  156.85    7.97
   2  -4   9   67.46    5.55
   2  -4   9   72.71    5.75
   2  -4   9   70.44    5.76
   2  -4  10  487.39   15.62
   2  -4  10  486.88   15.45
   2   4  10  513.11   16.02
   2   4  10  536.59   16.55
   2  -4  10  462.00   15.25
   2   4  11  692.27   19.16
   2   4  11  690.61   19.39
   2   4  11  735.29   19.33
   2  -4  11  735.62   19.12
   2  -4  11  706.46   18.95
   2  -4  11  705.09   19.07
   2  -4  11  722.55   19.30
   2   4  12   64.55    4.86
   2   4  12   62.76    4.98
   2   4  12   62.27    4.90
   2  -4  12   58.41    4.70
   2  -4  12   58.71    4.53
   2  -4  12   58.10    4.77
   2   4  12   68.27    5.23
   2  -4  12   63.55    4.74
   2   4  12   58.84    4.36
   2  -4  12   65.41    5.02
   2  -4  13    9.40    1.90
   2  -4  13    8.57    1.76
   2   4  13    9.92    1.99
   2   4  13    8.72    1.91
   2  -4  13    8.79    1.75
   2  -4  13    8.33    1.86
   2   4  13   11.28    1.97
   2   4  13   11.30    1.98
  -2   5  14   85.85    4.19
  -2  -5  14   72.11    3.86
  -2   5  13  267.46    9.18
  -2   5  13  250.40    8.93
  -2  -5  13  268.02    9.28
   2   5 -13  267.45    9.69
  -2   5  12  506.38   14.56
  -2  -5  12  471.35   14.08
  -2   5  12  514.74   15.16
  -2  -5  12  472.22   14.24
  -2   5  11   92.19    6.17
  -2  -5  11   88.23    6.04
  -2  -5  11   89.20    6.50
  -2   5  11   98.04    6.63
  -2   5  10  105.36    6.52
  -2  -5  10  112.06    7.35
  -2  -5  10  109.49    6.77
  -2   5  10  113.11    7.09
  -2  -5   9   51.04    4.44
  -2   5   9   48.06    4.21
  -2  -5   9   46.29    4.57
   2   5  -8  118.93    6.85
  -2  -5   8  120.42    6.78
  -2  -5   8  117.62    6.36
   2   5  -8  137.14    7.37
  -2  -5   7  301.71    9.94
   2   5  -7  327.98   11.09
   2   5  -6 1363.46   26.56
   2   5  -6 1322.05   26.39
   2   5  -5  724.07   16.26
   2   5  -4  118.34    5.33
   2   5  -4  118.63    5.31
   2   5  -3  397.23    9.67
   2   5  -3  384.04    8.21
   2   5  -3  396.83    9.49
   2   5  -2   47.13    2.01
  -2   5   2   47.54    2.43
   2  -5  -2   45.54    1.81
   2  -5  -2   51.40    5.43
   2   5  -2   49.25    2.78
   2   5  -2   51.86    3.01
  -2   5   1  769.15   14.06
   2  -5  -1  754.68   22.00
  -2  -5   1  734.97   16.08
   2   5  -1  725.40   12.32
  -2  -5   1  733.46   23.22
   2   5  -1  805.84   14.12
  -2   5   1  800.60   16.62
  -2  -5   0   63.44    6.53
  -2   5   0   36.94    2.40
   2  -5   0   59.39    1.90
   2   5   0   37.02    2.59
  -2   5  -1 1459.17   34.17
   2  -5   1 1444.55   23.62
   2  -5   1 1395.20   21.38
  -2   5  -1 1460.28   23.49
   2   5   1 1468.68   23.64
   2   5   1 1375.58   21.36
   2  -5   1 1368.66   21.42
   2   5   1 1392.91   21.33
   2   5   2 1608.57   25.63
   2  -5   2 1633.24   27.31
  -2   5  -2 1654.77   27.42
   2  -5   2 1585.57   25.54
  -2   5  -2 1638.78   27.52
   2  -5   3   86.35    4.03
   2  -5   3   89.56    6.91
  -2   5  -3   83.59    4.17
   2  -5   3   89.21    3.54
   2   5   3   85.83    3.53
   2  -5   4  749.15   15.19
   2   5   4  786.39   15.56
  -2   5  -4  795.15   16.87
   2  -5   4  767.68   15.83
   2  -5   5  826.23   17.39
   2  -5   5  861.44   17.68
   2   5   5  848.13   17.73
  -2   5  -5  883.94   18.96
  -2   5  -6   19.64    2.82
  -2   5  -6   17.95    2.59
   2  -5   6   16.20    2.21
  -2   5  -7   40.17    4.03
  -2   5  -7   38.79    3.74
   2  -5   8  223.27    9.80
   2  -5   8  206.04    9.39
   2   5   8  196.00    8.86
   2  -5   9  533.79   15.48
   2   5   9  457.17   15.01
   2  -5   9  502.97   15.74
   2  -5   9  498.79   15.15
   2  -5   9  525.94   16.22
   2   5   9  482.47   15.45
   2  -5  10  229.36    9.85
   2  -5  10  240.23    9.88
   2  -5  10  244.03   10.58
   2  -5  10  246.49   10.26
   2   5  10  243.37   10.50
   2   5  10  245.57   10.39
   2   5  10  236.00   10.29
   2  -5  10  226.77   10.08
   2   5  11   98.91    6.41
   2   5  11   92.73    6.16
   2   5  11   97.34    6.19
   2  -5  11   78.12    5.52
   2  -5  11   87.23    6.10
   2  -5  11   81.55    5.66
   2  -5  11   78.37    5.46
   2  -5  12   72.85    4.93
   2   5  12   53.87    4.28
   2  -5  12   72.08    4.69
   2   5  12   56.69    4.24
   2  -5  12   69.83    4.83
   2  -5  12   66.50    4.69
   2   5  12   58.68    4.51
   2  -5  12   79.01    4.86
   2   5  12   59.49    4.57
  -2   6  14   54.20    3.15
   2   6 -13  393.59   11.35
  -2  -6  13  397.42   11.20
  -2   6  12  610.66   16.10
  -2  -6  12  637.24   16.61
  -2  -6  12  651.96   17.56
   2   6 -12  582.19   16.17
   2  -6 -12  593.90   15.62
  -2   6  11  274.45   10.50
  -2  -6  11  257.80   11.16
  -2   6  10   14.08    2.96
  -2  -6  10    7.96    2.87
  -2   6   9   82.37    5.68
  -2  -6   9   77.61    5.93
  -2  -6   8  377.92   12.81
  -2   6   8  366.46   11.87
   2   6  -7  311.80   11.15
   2   6  -7  324.92   11.41
   2   6  -6   21.15    3.41
   2   6  -5  268.76    9.20
   2   6  -5  273.45    9.29
   2   6  -4 2615.71   43.84
   2   6  -4 2615.77   43.49
   2   6  -3  532.86   12.55
   2   6  -3  530.50   12.08
   2   6  -2    5.29    1.62
  -2   6   2    8.97    1.40
   2   6  -2    4.90    1.49
   2  -6  -1  207.15   11.90
  -2   6   1  222.18    6.33
   2   6   0 1374.03   24.98
  -2   6   0 1303.15   23.87
   2  -6   1   80.88    3.93
  -2   6  -1  102.40    4.25
   2  -6   2  881.78   17.14
  -2   6  -2  864.91   17.34
  -2   6  -2  870.57   17.33
   2  -6   3 1072.01   19.87
  -2   6  -3 1083.06   20.67
   2  -6   4 1262.45   22.65
  -2   6  -4 1306.67   25.10
   2  -6   4 1310.80   23.93
   2  -6   5   87.39    4.58
  -2   6  -5   82.32    5.11
  -2   6  -6   43.83    4.00
  -2   6  -6   38.53    3.84
   2  -6   7   18.21    3.04
   2   6   7   23.64    3.02
  -2   6  -7   23.40    3.22
   2  -6   8  647.46   18.50
   2  -6   9   76.28    6.17
   2  -6   9   79.05    6.16
   2  -6  10 1019.10   24.55
   2  -6  10  987.75   24.05
   2  -6  10  986.33   22.55
   2  -6  11   94.14    6.01
   2  -6  11   93.11    6.24
   2  -6  12   50.56    4.10
   2   6  12   48.84    3.85
  -2   7  13  281.70    8.71
  -2  -7  13  273.90    8.76
  -2  -7  12  403.30   13.12
  -2  -7  12  417.70   12.88
   2  -7 -12  394.22   12.02
  -2  -7  11  166.63    8.51
   2  -7 -11  159.40    7.87
  -2  -7  11  162.57    8.55
  -2   7  11  172.75    8.14
  -2  -7  10  224.67   10.38
  -2   7  10  227.73    9.68
  -2   7   9  139.82    7.37
  -2  -7   9  136.20    8.01
  -2   7   8  139.61    7.19
  -2  -7   8  124.58    7.24
   2   7  -7  956.83   23.02
  -2  -7   7  943.58   22.25
   2   7  -6 1458.40   29.79
   2   7  -6 1439.82   29.55
   2   7  -5 1284.37   25.89
   2   7  -5 1251.70   26.02
   2   7  -4  429.91   12.05
   2   7  -4  440.77   12.54
   2   7  -3  229.07    8.34
   2   7  -3  230.67    7.70
  -2   7   2    5.31    1.27
   2   7  -2    8.71    1.68
   2   7  -1  126.45    5.76
  -2   7   1  122.93    4.80
  -2   7   1  120.80    4.92
   2   7   0   75.60    4.30
  -2   7   0   80.20    4.11
   2  -7   1 2498.18   40.88
  -2   7  -1 2587.43   41.43
   2  -7   2  750.26   15.94
  -2   7  -2  770.04   16.49
   2  -7   3  207.47    7.14
  -2   7  -3  203.29    7.60
  -2   7  -4  115.34    5.88
   2  -7   4   97.81    4.93
   2  -7   5  657.42   15.44
  -2   7  -5  703.80   17.49
  -2   7  -6   32.05    3.64
  -2   7  -6   33.77    3.83
   2  -7   7   43.70    4.52
   2  -7   8   83.18    6.29
   2  -7   8   76.50    6.07
   2  -7   9 1431.01   31.51
   2  -7  10  204.67    9.60
   2  -7  11   47.05    4.37
   2  -7  11   45.05    4.45
   2  -7  12   30.85    3.05
   2  -7  12   33.86    3.34
  -2   8  13  161.21    5.94
  -2  -8  13  163.80    6.24
  -2   8  12  120.43    5.97
  -2  -8  12  135.08    6.85
  -2  -8  12  127.21    6.60
   2  -8 -12  123.46    6.05
  -2  -8  11  287.85   11.22
   2  -8 -11  264.62   10.20
  -2   8  11  274.03   10.28
  -2  -8  11  298.26   11.23
   2  -8 -10  207.13    9.41
  -2  -8  10  210.92    9.91
  -2   8  10  228.73    9.51
  -2   8   9   44.16    4.26
  -2  -8   9   50.93    4.86
  -2  -8   8   76.88    5.89
  -2   8   8   77.77    5.49
  -2   8   7  698.12   17.97
  -2  -8   7  695.30   18.41
   2   8  -6  683.95   18.55
   2   8  -6  656.75   18.07
   2  -8  -6  655.76   17.28
   2   8  -5 2262.98   41.74
   2   8  -5 2335.18   42.51
   2   8  -4  843.44   19.29
   2   8  -4  856.43   20.12
   2   8  -3  465.67   13.78
   2   8  -3  385.55   11.37
  -2   8   2    9.34    1.56
  -2   8   2    8.46    1.64
   2   8  -2    8.90    2.15
   2   8  -2    8.83    1.85
  -2   8   1  432.14   10.90
   2   8  -1  421.18   10.46
   2   8  -1  429.03   11.84
  -2   8   0  419.91   10.69
  -2   8   0  333.61    9.24
  -2   8  -1   86.03    4.67
   2  -8   1   82.16    4.57
  -2   8  -2 1579.73   29.15
   2  -8   2 1512.01   28.06
  -2   8  -3 1015.14   21.32
   2  -8   3  935.79   19.76
   2  -8   4  417.32   11.51
  -2   8  -4  446.77   13.18
   2  -8   5   44.89    4.30
  -2   8  -5   57.12    4.72
   2  -8   6   10.93    2.57
   2  -8   8   39.11    4.71
   2  -8   8   47.87    4.99
   2  -8   9   79.77    6.46
   2  -8   9   88.58    6.71
   2  -8  10  195.00    9.27
   2  -8  10  187.13    9.15
   2  -8  11  459.24   13.57
   2  -8  12  143.41    6.24
   2  -8  12  138.55    5.90
  -2  -8 -12  150.46    6.27
  -2   9  12   59.39    3.90
  -2  -9  12   54.43    4.11
  -2  -9  12   55.39    4.21
   2  -9 -12   53.05    3.79
  -2   9  11  208.00    8.45
   2  -9 -11  194.14    8.39
   2  -9 -11  192.15    7.82
  -2  -9  11  197.52    8.76
   2  -9 -10  178.35    8.54
  -2   9  10  191.74    8.56
  -2  -9  10  179.32    8.83
   2  -9  -9    6.37    2.21
  -2  -9   9    7.01    2.38
  -2   9   9    7.26    2.25
  -2   9   8   38.93    4.12
  -2  -9   8   38.83    4.28
   2  -9  -8   40.90    4.37
  -2   9   7  227.61    9.46
   2  -9  -7  206.52    9.48
  -2   9   6 2369.31   44.08
   2  -9  -6 2461.61   44.76
   2   9  -5  453.98   14.31
   2   9  -5  496.14   15.45
   2   9  -4   29.43    4.04
   2   9  -4   29.16    3.68
   2   9  -3   52.02    4.08
  -2   9   3   50.67    3.31
   2   9  -2   31.05    3.51
  -2   9   2   20.09    2.08
  -2   9   2   27.60    2.68
   2   9  -2   28.57    2.91
  -2   9   1   10.77    1.75
  -2   9   1   12.93    2.07
  -2   9   0  183.12    7.22
   2  -9   0  180.01    7.38
  -2   9   0  170.34    6.97
  -2   9  -1   98.91    5.45
   2  -9   1   89.58    5.03
  -2   9  -1  101.99    5.60
   2  -9   2 1215.78   24.78
  -2   9  -2 1371.44   27.66
   2  -9   3   29.62    3.01
  -2   9  -3   28.50    3.27
  -2   9  -4  620.71   16.93
   2  -9   4  628.77   16.83
   2  -9   5   81.65    5.81
   2  -9   5   74.42    5.35
   2  -9   5   90.52    6.13
   2  -9   6    3.62    2.18
   2  -9   7  130.54    8.13
   2  -9   8  237.57   10.73
   2   9   8  223.32    9.78
   2  -9   9   81.86    6.44
   2  -9   9   77.81    6.05
   2  -9  10  523.97   15.55
   2  -9  10  501.45   15.14
   2  -9  11  103.18    5.79
   2  -9  11   96.31    5.64
  -2  10  12   18.56    2.11
   2 -10 -12   19.69    2.28
  -2 -10  12   21.88    2.61
  -2  10  11  227.29    8.32
   2 -10 -11  234.57    8.77
  -2 -10  11  219.88    8.62
   2 -10 -11  213.74    7.98
   2 -10 -10  110.84    6.40
   2 -10 -10  120.16    6.77
  -2 -10  10  115.21    6.73
  -2  10  10  111.69    6.30
  -2 -10  10  124.26    7.12
  -2 -10   9   31.49    3.78
   2 -10  -9   28.33    3.77
  -2  10   9   26.03    3.47
  -2 -10   9   34.44    4.24
   2 -10  -8   13.08    2.97
  -2  10   8    8.91    2.43
  -2  10   7  251.31   10.34
   2 -10  -7  274.36   11.16
  -2  10   6  342.93   12.10
  -2  10   5  788.95   19.78
   2 -10  -4  131.67    7.08
   2  10  -4  133.59    8.09
   2  10  -4  117.24    6.86
   2  10  -3  330.80   12.19
   2  10  -3  311.33   11.03
  -2  10   2   54.57    3.75
  -2  10   1  114.62    5.89
  -2  10   1   98.07    5.50
   2 -10   0   56.43    4.36
  -2  10   0   58.33    4.26
  -2  10   0   48.90    3.96
  -2  10  -1  427.12   12.88
   2 -10   1  434.92   12.56
   2 -10   2   53.02    4.07
  -2  10  -2   51.28    4.55
  -2 -10  -3 2211.95   41.37
   2 -10   3 2250.66   42.25
   2 -10   4    7.78    2.33
   2 -10   4    8.59    2.21
  -2 -10  -4    7.12    2.07
   2 -10   4    6.47    2.07
   2 -10   5    2.64    1.71
   2 -10   5    1.87    1.95
   2 -10   6   80.81    6.11
   2 -10   7  323.72   12.79
   2 -10   7  320.60   12.65
   2 -10   8   18.99    3.46
   2  10   8   21.00    3.31
   2 -10   8   19.38    3.63
   2 -10   9   11.03    2.84
  -2 -10 -10  185.60    8.15
   2 -10  10  188.29    8.47
   2 -10  10  182.35    8.21
   2 -10  11  257.78    8.89
   2 -10  11  257.78    8.71
  -2 -10 -11  268.66    8.75
  -2 -11  11   52.63    3.68
  -2  11  11   52.45    3.58
  -2 -11  11   60.51    4.34
   2 -11 -11   49.78    3.54
   2 -11 -11   53.25    3.86
   2 -11 -10   50.40    4.26
  -2  11  10   59.13    4.38
  -2 -11  10   55.98    4.71
   2 -11 -10   53.63    4.27
   2 -11  -9   15.38    2.81
   2 -11  -9   15.61    2.92
  -2 -11   9   13.77    2.85
  -2  11   9   16.87    2.88
  -2 -11   8  137.87    7.80
   2 -11  -8  125.30    7.52
  -2  11   8  143.21    7.45
  -2  11   7  140.80    7.57
  -2  11   6  276.52   10.90
  -2  11   5  329.25   12.08
   2 -11  -5  355.07   12.80
   2 -11  -4   24.78    3.75
  -2  11   4   37.87    4.22
   2 -11  -3   70.70    5.46
  -2  11   3   78.89    5.58
   2 -11  -2   20.11    2.90
   2 -11  -2   22.93    3.24
  -2  11   2   20.75    3.09
  -2  11   1   58.40    4.54
  -2  11   1   64.84    4.67
   2 -11   0   21.98    3.10
  -2  11   0   14.67    2.65
  -2  11  -1  244.96    9.76
   2 -11   1  259.84   10.41
   2 -11   1  227.23    9.10
   2 -11   2 1249.39   27.56
  -2 -11  -3   16.57    2.87
   2 -11   3   18.84    3.12
   2 -11   4  114.24    6.91
   2 -11   4  121.27    7.14
  -2 -11  -5  222.88    9.74
   2 -11   5  215.20    9.83
  -2 -11  -6    6.18    2.37
   2 -11   6    9.33    2.60
  -2 -11  -7   31.00    3.95
   2 -11   7   31.29    4.10
   2 -11   7   29.11    3.88
  -2 -11  -8  463.33   14.48
   2 -11   8  468.43   14.98
   2 -11   8  430.49   14.17
  -2 -11  -9  341.96   11.54
   2 -11   9  352.27   12.13
   2 -11   9  318.17   11.26
   2 -11  10  169.73    7.27
  -2 -11 -10  175.92    7.35
  -2 -12  11   57.26    3.74
  -2  12  11   49.11    3.02
  -2  12  10    2.69    1.42
  -2 -12  10    2.77    1.78
   2 -12 -10    3.80    1.57
   2 -12 -10    4.31    1.62
  -2  12   9    2.66    1.56
   2 -12  -9    1.34    1.63
   2 -12  -9    1.48    1.69
  -2 -12   9    3.48    1.89
  -2  12   8  108.34    6.28
   2 -12  -8   98.13    6.48
  -2 -12   8  106.09    6.54
   2 -12  -7   99.86    6.71
  -2 -12   7  102.94    6.56
  -2  12   6    4.51    2.11
  -2 -12   6    4.73    2.25
   2 -12  -6    6.70    2.74
   2 -12  -5   46.63    4.90
  -2  12   5   48.37    4.70
   2 -12  -5   43.24    4.68
  -2  12   4  489.86   15.34
   2 -12  -4  495.26   15.79
   2 -12  -4  510.89   15.79
   2 -12  -3  189.12    9.13
  -2  12   3  162.35    8.49
   2 -12  -3  178.43    8.63
  -2  12   2   16.48    3.00
   2 -12  -2   18.33    2.99
  -2  12   1   10.57    2.61
  -2  12   0  553.88   16.64
   2 -12   1   77.13    5.80
   2 -12   2  275.27   11.15
   2 -12   3 1014.35   24.37
  -2 -12  -3 1055.59   24.02
  -2 -12  -4  418.66   13.66
   2 -12   4  375.22   13.29
  -2 -12  -5   12.69    2.75
   2 -12   5   11.04    2.60
  -2 -12  -6   43.35    4.38
   2 -12   6   42.32    4.46
   2 -12   6   43.23    4.58
   2  12   7  229.46   10.25
   2 -12   7  240.96   10.12
   2 -12   7  268.79   10.91
  -2 -12  -7  244.93   10.25
   2 -12   8  216.85    9.44
   2 -12   8  203.20    8.79
   2  12   8  209.87    8.95
  -2 -12  -8  206.90    8.98
  -2 -12  -9   34.74    3.47
   2 -12   9   40.03    3.90
   2 -12   9   33.79    3.44
   2  12   9   37.05    3.26
  -2 -12 -10  297.95    8.98
   2 -12  10  300.33    9.44
  -2 -13  10    9.11    1.85
   2 -13 -10    9.45    1.80
   2 -13 -10    8.00    1.71
  -2  13  10    8.53    1.51
  -2 -13   9    6.53    1.90
   2 -13  -9    5.73    1.84
   2 -13  -9    6.08    1.88
  -2  13   9    4.69    1.55
  -2 -13   8   73.23    5.13
  -2  13   8   71.41    4.78
  -2  13   7  333.82   11.46
   2 -13  -7  347.68   12.42
   2 -13  -7  332.51   12.15
  -2 -13   7  324.98   11.36
  -2  13   6   99.64    6.33
   2 -13  -6  108.47    7.00
   2 -13  -6  111.67    7.04
   2 -13  -5  264.18   11.18
  -2  13   5  269.35   10.86
   2 -13  -5  272.62   11.21
   2 -13  -4  191.93    9.22
   2 -13  -4  204.94    9.81
  -2  13   4  176.58    8.94
  -2  13   3  231.71   10.16
   2 -13  -3  207.15    9.56
  -2  13   2   21.92    3.47
   2 -13  -2   22.19    3.30
  -2  13   1  128.04    7.64
  -2  13   0   32.32    4.06
   2 -13   0   38.61    4.38
   2 -13   1 1224.48   28.04
  -2  13  -1 1233.57   28.15
   2 -13   2   36.35    4.24
   2 -13   3   97.13    6.57
  -2 -13  -4   20.22    3.22
   2 -13   5   65.62    5.27
  -2 -13  -5   70.77    5.43
  -2 -13  -6   32.54    3.72
   2 -13   6   34.69    3.94
   2 -13   7    1.37    1.53
   2  13   7    3.20    2.04
  -2 -13  -7    1.78    1.71
   2 -13   7    3.54    2.02
   2 -13   8   47.00    4.20
   2  13   8   40.96    3.74
   2 -13   8   45.90    3.78
  -2 -13  -8   48.79    4.02
  -2 -13  -9  532.02   13.19
   2 -13   9  555.73   13.87
  -2 -14   9   11.55    1.91
   2 -14  -9   13.38    2.06
  -2  14   9   13.05    1.79
  -2  14   8   68.19    4.29
  -2 -14   8   67.49    4.33
   2 -14  -8   69.28    4.67
   2 -14  -7  185.89    8.42
  -2  14   7  174.69    7.61
   2 -14  -7  199.95    8.54
  -2  14   6   88.28    5.64
   2 -14  -6   91.53    6.02
  -2  14   5  399.56   13.06
   2 -14  -5  401.50   13.37
   2  14  -4  440.76   13.93
   2 -14  -4  470.34   14.74
  -2  14   4  471.88   14.74
   2 -14  -3   27.00    3.54
  -2  14   3   26.58    3.70
  -2  14   2    8.89    2.59
  -2  14   1   63.30    5.42
   2 -14  -1   57.87    5.38
   2 -14   0  256.50   10.99
  -2  14   0  255.71   10.89
   2 -14   1  102.79    6.86
  -2  14  -1  107.80    7.06
  -2  14  -2  234.39   10.45
   2 -14   2  229.01   10.08
  -2  14  -3  573.18   17.21
  -2 -14  -5   51.51    4.39
   2  14   6   38.24    4.16
   2 -14   6   41.09    3.97
  -2 -14  -6   49.48    4.12
  -2 -14  -7   63.32    4.38
   2 -14   7   57.94    4.39
   2  14   7   52.44    4.38
  -2 -14  -8   50.97    3.63
   2 -14   8   54.39    3.88
   2  14   8   49.72    3.62
  -2  15   8   45.34    3.00
   2 -15  -8   53.82    3.60
   2  15  -7   56.20    3.76
   2 -15  -7   54.55    4.01
  -2  15   7   56.67    3.81
   2 -15  -6  408.41   12.20
   2  15  -6  380.59   11.21
  -2  15   6  394.74   11.60
  -2  15   5  100.45    5.84
   2 -15  -5   90.04    5.69
   2  15  -5   90.42    5.37
  -2  15   4   14.40    2.73
   2 -15  -4   18.05    2.99
  -2  15   3    8.91    2.35
   2 -15  -3    5.89    1.91
   2 -15  -2    7.18    2.35
  -2  15   2   10.42    2.50
  -2  15   1   44.46    4.50
   2 -15  -1   44.19    4.53
   2 -15   0   18.14    3.31
  -2  15   0   16.33    3.25
  -2  15  -1   18.47    3.26
   2 -15   1   17.62    3.09
  -2  15  -2  744.41   19.64
  -2  15  -3   10.83    2.63
  -2  15  -4  128.02    7.13
  -2 -15  -5    5.14    1.77
  -2  15  -5    4.08    1.88
   2  15   6    0.31    1.41
  -2 -15  -6    0.68    1.29
   2  15   7   58.45    3.97
  -2 -15  -7   59.39    3.77
   2 -16  -6   73.83    4.33
  -2  16   6   81.27    4.23
   2 -16  -5  158.10    6.70
  -2  16   5  161.14    6.63
   2 -16  -4   51.85    4.43
  -2  16   4   54.17    4.06
   2 -16  -4   53.35    3.94
   2 -16  -3  121.28    6.74
  -2  16   3  113.54    6.24
   2 -16  -2    6.63    2.02
  -2  16   2    4.30    1.83
  -2  16   1   18.71    2.91
   2 -16  -1   15.90    2.76
   2 -16   0   45.14    4.16
  -2  16   0   52.67    4.57
  -2  16  -1   85.93    5.79
  -2  16  -2   29.68    3.52
  -2  16  -3  750.68   18.14
  -2  16  -4   10.11    2.23
   2  16   5    4.03    1.72
  -2  16  -5    5.14    1.61
  -2  16  -6   39.58    3.04
  -2  17   4   50.78    3.43
   2 -17  -4   68.56    4.24
  -2  17   3   55.04    3.76
   2 -17  -3   52.36    3.93
  -2  17   2   27.94    2.87
   2 -17  -2   25.51    2.88
  -2  17   1   25.73    2.85
   2 -17  -1   27.08    2.92
  -2  17   0    4.35    1.60
  -2  17  -1  121.57    5.96
   2  17   2  432.87   12.07
  -2  17  -2  431.31   11.81
   2  17   3   21.15    2.61
  -2  17  -3   19.77    2.51
  -2  17  -4   44.33    3.22
   3   0 -14  177.48    7.82
  -3   0  13   40.32    4.52
  -3   0  13   47.54    4.30
  -3   0  12   94.46    6.17
  -3   0  12   99.04    7.11
  -3   0  11  834.21   20.95
  -3   0  11  909.95   23.30
  -3   0  10  892.42   21.18
  -3   0   9  765.44   18.71
   3   0  -9  712.08   17.66
   3   0  -8  283.54    9.44
   3   0  -7    5.08    1.67
   3   0  -6  479.33   11.58
   3   0  -5 2751.60   43.86
   3   0  -4   91.77    3.85
  -3   0   3  538.09   12.73
   3   0  -3  598.34   11.54
  -3   0   2  190.54    4.63
   3   0  -2  189.55    5.09
   3   0  -2  193.75    4.13
   3   0  -2  193.50    4.84
   3   0  -2  192.21    5.04
   3   0  -2  180.16    3.32
   3   0  -1 1058.72   16.61
   3   0  -1 1032.92   17.24
   3   0   0    7.56    1.27
   3   0   0    9.88    1.22
   3   0   0   12.00    1.36
  -3   0   0    8.61    1.42
   3   0   1  745.46   13.52
  -3   0  -1  758.43   17.06
   3   0   1  795.55   13.76
   3   0   1  763.39   13.72
  -3   0  -2    5.43    0.67
  -3   0  -2    3.94    1.88
   3   0   2    6.51    1.30
   3   0   2    8.48    1.30
   3   0   2    4.98    2.50
   3   0   3 6437.16   95.17
   3   0   3 6404.37   95.09
   3   0   4    9.39    1.78
   3   0   5  120.33    5.95
   3   0   6    6.65    1.92
   3   0   7  146.27    7.43
   3   0   9  246.72    9.90
   3   0   9  235.80    9.52
   3   0   9  244.35   11.02
   3   0  10  111.40    6.73
   3   0  10  121.27    8.08
   3   0  11 1539.62   32.31
   3   0  11 1494.32   32.51
   3   0  12  183.22    8.93
   3   0  12  190.64    8.64
   3   0  12  175.99    8.65
   3   0  13   37.82    3.39
   3   0  13   39.76    3.51
   3   0  13   32.02    3.39
   3  -1 -14   70.39    4.85
  -3   1  14   64.08    4.26
  -3  -1  13  175.18    8.07
  -3   1  13  215.68    9.64
  -3  -1  13  188.88    9.05
  -3   1  13  199.91    8.55
  -3  -1  12  547.19   15.82
  -3   1  12  513.07   15.62
  -3   1  12  542.69   17.35
  -3  -1  12  580.85   17.57
  -3  -1  11  829.04   20.53
  -3   1  11  780.22   20.10
  -3  -1  11  856.78   22.45
  -3   1  11  788.48   21.95
  -3  -1  10  666.03   17.61
  -3   1  10  637.39   17.30
  -3  -1   9  310.53   10.93
   3   1  -9  281.01   10.22
   3   1  -8  289.01    9.76
   3  -1  -8  286.47    9.50
   3   1  -7   48.78    3.57
   3  -1  -7   25.16    2.54
   3   1  -6 1677.30   30.17
   3  -1  -6 1767.03   30.04
   3  -1  -5  907.20   17.51
  -3  -1   5  914.07   24.00
   3   1  -5  961.45   18.08
   3   1  -4  427.68    9.76
   3  -1  -4  440.69    9.78
  -3  -1   4  441.71   13.53
   3   1  -3   96.70    2.01
   3   1  -3   98.42    2.95
   3   1  -2  839.54   13.79
   3   1  -2  879.37   13.34
   3   1  -2  845.87   17.75
   3   1  -1 3069.41   43.75
   3  -1  -1 3007.82   44.82
   3   1  -1 3134.63   44.35
   3   1  -1 2910.61   43.28
  -3  -1   1 2923.48   46.97
   3  -1  -1 2977.57   44.58
   3  -1   0  316.33    6.80
  -3  -1   0  347.37   11.71
   3  -1   0  317.91    6.79
   3   1   0  316.93    6.93
   3   1   0  317.68    6.44
  -3   1   0  323.15   11.48
   3   1   1  474.08    8.11
   3  -1   1  422.61    7.90
  -3  -1  -1  456.34   11.90
  -3  -1  -1  442.66   13.73
  -3   1  -1  457.01   14.06
   3  -1   1  430.80   11.28
   3   1   1  460.84    8.15
   3   1   2 2097.38   30.76
   3  -1   2 2006.69   30.59
  -3  -1  -2 2049.55   37.91
   3  -1   2 1988.62   30.71
   3   1   2 2021.66   30.55
   3   1   2 2039.45   41.02
   3  -1   2 1999.54   40.57
   3  -1   3  194.48    6.18
   3   1   3  221.44    6.52
   3   1   3  227.17    6.54
  -3  -1  -3  198.50   10.46
   3   1   4 2431.85   40.00
   3   1   5 1808.73   32.52
   3   1   6   73.03    4.85
   3   1   7  174.90    8.10
   3  -1   7  173.65    8.02
   3  -1   8  248.75    9.73
   3   1   8  249.88   10.57
   3  -1   8  258.04   10.55
   3  -1   8  247.81    9.55
   3  -1   8  246.10    9.50
   3  -1   9  617.25   18.30
   3   1   9  604.04   18.35
   3   1   9  601.72   17.93
   3  -1   9  578.82   17.75
   3  -1   9  569.32   16.21
   3   1  10  475.54   16.21
   3   1  10  455.78   14.48
   3  -1  10  482.53   16.08
   3  -1  10  450.33   14.03
   3   1  10  471.68   16.01
   3  -1  10  482.47   16.01
   3   1  11  311.08   12.20
   3   1  11  316.96   12.53
   3  -1  11  314.94   12.46
   3   1  11  318.13   12.54
   3   1  11  297.18   10.91
   3  -1  11  303.75   12.25
   3  -1  12  550.95   16.12
   3  -1  12  564.76   15.90
   3   1  12  501.59   15.38
   3   1  12  466.59   13.18
   3   1  12  519.52   15.46
   3   1  12  505.94   15.15
   3  -1  12  581.78   16.10
   3   1  12  516.73   15.79
   3   1  13   49.03    3.78
   3  -1  13   46.95    3.91
   3  -1  13   52.54    4.09
   3   1  13   46.15    3.81
   3   1  13   53.65    4.14
   3  -1  13   44.20    3.68
   3  -2 -14   61.43    4.37
   3   2 -14   69.99    4.87
   3  -2 -13  642.17   17.64
  -3   2  13  602.54   17.47
  -3   2  13  637.17   16.57
  -3  -2  13  659.16   17.77
   3   2 -13  611.30   17.63
  -3  -2  12 1049.14   24.37
  -3   2  12 1091.55   24.50
  -3   2  12 1092.63   26.20
  -3  -2  12 1042.37   25.61
  -3  -2  11  686.61   18.45
  -3   2  11  722.25   20.37
  -3  -2  11  720.25   20.10
  -3   2  11  701.58   18.63
  -3  -2  11  704.82   19.37
  -3  -2  10   32.57    3.71
  -3  -2  10   37.22    4.21
  -3   2   9    5.31    2.16
  -3  -2   9    5.06    2.13
   3   2  -9    5.25    1.96
   3   2  -9    6.57    2.09
   3   2  -8   92.76    5.44
   3   2  -8   83.42    5.24
   3   2  -7  158.10    6.79
   3   2  -6  242.92    7.59
   3   2  -6  222.93    7.68
   3   2  -5 1361.34   24.64
   3   2  -5 1417.99   24.16
   3  -2  -4  706.57   17.84
   3   2  -4  647.02   12.67
   3  -2  -3  499.77   12.12
   3   2  -3  431.71    9.06
   3  -2  -3  533.66   10.26
   3   2  -3  469.83    9.92
   3   2  -3  444.07   14.76
   3   2  -3  475.08   10.03
   3   2  -2   89.59    3.26
   3   2  -2   89.11    3.20
   3  -2  -2   80.40    3.01
   3   2  -2   87.01    2.80
  -3  -2   1  359.66   10.80
   3  -2  -1  358.19    6.95
  -3   2   1  299.03    5.24
   3  -2  -1  374.65    7.48
   3   2  -1  327.26    6.85
   3   2  -1  317.93    6.30
   3   2  -1  327.65    6.50
   3   2   0 2088.14   30.25
   3  -2   0 1956.03   29.78
  -3   2   0 1783.69   28.40
   3  -2   0 1927.56   30.02
   3  -2   0 1918.94   30.32
  -3  -2   0 1957.19   37.56
   3   2   0 2065.70   29.94
  -3   2   0 1865.04   32.73
  -3   2   0 2087.71   37.83
   3   2   1  553.22    7.28
   3  -2   1  544.69    7.32
   3  -2   1  571.32   12.68
  -3  -2  -1  578.92   14.98
   3   2   1  557.64    7.22
   3  -2   1  571.70    7.38
  -3   2  -1  541.66   14.79
  -3   2  -2  222.83    5.34
   3   2   2  293.26    6.84
   3  -2   2  240.86   11.48
   3   2   2  304.78   12.73
   3  -2   2  240.64    6.42
   3  -2   2  237.69    6.59
   3   2   2  288.70    6.88
   3  -2   2  236.97   10.48
  -3  -2  -3  910.25   25.18
   3  -2   3  878.54   24.82
   3  -2   3  877.01   16.77
   3  -2   3  858.20   16.65
   3   2   3  854.65   16.62
   3   2   3  913.82   16.82
   3  -2   3  872.53   16.83
   3  -2   4 1336.95   24.43
   3   2   4 1358.81   24.58
   3   2   5   25.57    2.74
   3  -2   5   22.21    2.55
   3  -2   6  665.47   16.37
   3   2   6  645.40   16.26
   3  -2   7   68.29    5.03
   3   2   7   68.31    5.09
   3   2   8  146.03    7.90
   3  -2   8  153.95    7.61
   3  -2   8  163.17    8.24
   3   2   8  140.52    7.94
   3  -2   8  152.49    7.59
   3  -2   8  151.49    7.28
   3  -2   8  150.11    8.05
   3  -2   9   22.01    3.80
   3  -2   9   27.75    3.52
   3   2   9   32.30    4.27
   3  -2   9   25.00    3.78
   3  -2   9   22.35    3.26
   3   2   9   30.72    4.24
   3  -2  10 1404.84   31.35
   3  -2  10 1444.82   31.29
   3  -2  10 1356.63   28.76
   3   2  10 1413.03   31.36
   3   2  10 1417.21   31.51
   3   2  10 1366.47   29.74
   3  -2  10 1375.71   29.32
   3  -2  10 1462.34   31.59
   3   2  10 1430.43   31.94
   3  -2  11  447.59   14.59
   3   2  11  411.47   14.27
   3  -2  11  436.57   14.68
   3  -2  11  446.05   14.74
   3   2  11  404.43   14.30
   3   2  11  394.03   12.94
   3   2  11  407.47   14.47
   3   2  12   38.79    4.07
   3   2  12   42.71    4.22
   3  -2  12   20.69    3.30
   3   2  12   45.22    4.36
   3  -2  12   19.89    3.39
   3   2  12   39.66    4.27
   3   2  12   43.43    3.68
   3  -2  12   17.79    3.07
   3  -2  12   21.51    3.21
   3  -2  13   14.00    2.16
   3  -2  13   12.61    2.11
   3  -2  13   15.83    2.45
   3   2  13   14.41    2.20
   3   2  13   12.68    2.26
   3   2  13   11.35    2.14
   3  -3 -14   15.84    2.36
   3   3 -14    9.90    2.23
   3   3 -13  357.76   12.45
  -3   3  13  353.35   12.25
   3  -3 -13  341.30   11.93
  -3  -3  13  347.29   11.99
  -3   3  12 1379.07   29.15
  -3   3  12 1366.60   30.64
  -3  -3  12 1383.77   30.35
  -3  -3  11  248.11   10.04
  -3   3  11  231.70    9.92
  -3   3  11  227.03   10.58
  -3  -3  11  243.73   10.74
  -3   3  10    4.40    2.27
  -3   3  10    2.09    1.81
  -3  -3  10    2.04    1.83
  -3  -3  10    2.95    2.14
   3   3  -9    7.07    2.13
  -3  -3   9    0.54    1.37
  -3   3   9    6.38    1.97
  -3  -3   9    1.91    1.85
   3   3  -8  265.81    9.84
   3   3  -8  279.12    9.95
   3   3  -7  434.00   12.42
   3   3  -7  474.28   12.60
   3   3  -6   34.15    2.93
   3   3  -6   36.25    3.15
   3  -3  -5  750.88   21.84
   3   3  -5  724.91   15.17
   3   3  -4  301.37    7.63
   3   3  -4  305.16    8.04
   3   3  -4  302.54   14.15
   3   3  -3  846.46   23.84
   3  -3  -3  812.97   15.37
   3   3  -3  877.96   16.05
   3   3  -3  833.40   15.42
   3  -3  -2  185.13    7.22
   3   3  -2  182.72    5.09
   3   3  -2  178.72    4.88
   3   3  -2  172.27    4.86
  -3  -3   1  579.59   16.88
   3  -3  -1  597.62   10.76
   3   3  -1  612.46   10.87
   3   3  -1  625.06   10.75
   3   3  -1  608.39   11.04
   3   3   0  318.04    6.76
  -3   3   0  319.57   11.33
  -3  -3   0  319.95   11.21
   3  -3   0  306.49    7.27
  -3   3   0  302.09   10.06
  -3   3   0  287.99    6.03
   3   3   0  311.12    6.59
   3   3   0  291.22    5.59
   3  -3   0  315.80    6.62
   3  -3   1 1771.73   27.59
   3   3   1 1764.23   27.45
   3   3   1 1782.75   27.61
   3  -3   2   39.72    2.46
  -3   3  -2   27.11    1.87
   3  -3   2   47.81    5.03
   3  -3   2   43.10    2.49
   3   3   2   35.08    2.27
   3   3   2   32.40    2.24
   3  -3   3    6.23    1.51
   3  -3   3    6.45    1.42
   3  -3   3    7.00    1.60
   3   3   3   10.20    1.60
   3   3   3    9.84    1.66
   3  -3   4   34.82    2.83
   3  -3   4   34.44    2.72
   3   3   4   31.32    2.72
   3  -3   5 2255.51   38.53
   3   3   5 2238.47   38.83
   3  -3   6   69.80    4.73
   3   3   6   72.13    4.81
   3  -3   7  290.45   10.49
   3   3   7  267.82   10.40
   3  -3   8   77.56    5.74
   3  -3   8   76.20    5.23
   3   3   8   63.58    5.38
   3   3   8   68.36    5.56
   3  -3   8   72.48    5.44
   3  -3   8   75.44    5.68
   3  -3   9  472.61   14.19
   3   3   9  441.12   15.30
   3  -3   9  492.00   15.08
   3   3   9  460.86   15.63
   3  -3   9  490.61   15.62
   3  -3   9  481.81   15.47
   3   3  10   97.91    6.84
   3  -3  10   93.74    6.62
   3  -3  10   97.39    6.84
   3   3  10  100.29    6.99
   3  -3  10   90.26    6.19
   3   3  10   89.48    6.76
   3  -3  10   90.61    6.61
   3  -3  11  303.16   12.26
   3   3  11  331.78   12.26
   3   3  11  334.57   12.98
   3   3  11  338.03   12.66
   3  -3  11  309.48   11.94
   3  -3  11  317.86   11.88
   3  -3  11  299.38   11.01
   3   3  11  320.29   11.41
   3   3  11  344.96   12.75
   3  -3  11  301.64   12.00
   3   3  12    6.66    2.40
   3  -3  12    4.34    1.88
   3   3  12   10.03    2.47
   3  -3  12    2.45    1.83
   3   3  12    5.33    2.07
   3  -3  12    3.35    2.05
   3   3  12    5.79    2.09
   3   3  12    5.98    1.86
   3  -3  12    2.40    1.70
   3   3  13   84.91    4.73
   3   3  13   88.71    4.67
   3  -3  13   84.60    4.50
   3  -3  13   79.60    4.47
   3   3  13   94.79    4.97
   3  -3  13   86.87    4.75
   3  -4 -14   53.42    3.63
   3   4 -14   56.01    3.95
  -3   4  14   55.05    3.67
  -3  -4  14   60.65    3.91
   3  -4 -13  275.93   10.00
  -3  -4  13  273.35   10.03
   3   4 -13  286.99   10.67
  -3   4  13  279.48   10.37
   3  -4 -12  638.97   17.79
  -3   4  12  606.26   17.91
  -3  -4  11  383.23   13.77
  -3  -4  11  392.06   13.67
  -3  -4  10   19.62    3.06
  -3  -4  10   18.84    3.27
  -3   4  10   16.62    3.17
  -3  -4  10   19.16    3.28
  -3   4  10   15.02    2.76
  -3  -4   9    1.66    1.54
  -3   4   9    1.73    1.68
  -3  -4   9    0.53    1.65
   3   4  -8  183.90    8.14
   3   4  -8  167.94    7.96
   3   4  -7  125.43    6.40
   3   4  -7  129.70    6.33
   3   4  -6  367.05   10.54
   3   4  -5  535.23   12.59
   3   4  -5  518.42   12.79
   3   4  -4 1285.76   23.41
   3  -4  -4 1287.01   29.56
   3  -4  -4 1351.20   22.57
   3   4  -4 1276.51   22.91
   3   4  -4 1250.39   23.03
   3   4  -3  204.62    5.94
   3   4  -3  199.82    6.31
   3   4  -3  196.95   11.55
   3   4  -3  201.42    6.23
   3  -4  -2   44.71    2.18
   3   4  -2   67.34    3.30
   3  -4  -2   42.98    4.25
   3   4  -2   63.66    2.66
   3   4  -2   66.36    3.02
   3   4  -1   23.79    1.96
   3   4  -1   20.40    1.49
   3  -4  -1   21.75    1.52
   3   4  -1   23.82    1.67
  -3   4   1   23.73    1.52
  -3  -4   1   24.42    3.87
   3   4   0  332.10    7.50
  -3  -4   0  310.52   11.05
   3  -4   0  309.59    7.78
   3   4   0  305.24    5.92
  -3   4   0  295.86    6.59
   3   4   0  322.91    6.71
  -3  -4   0  313.81   13.54
  -3   4   0  327.78   11.43
   3   4   1   52.65    2.50
   3  -4   1   77.82    2.96
  -3   4  -1   49.11    2.66
   3  -4   1   75.70    2.96
   3   4   1   58.96    2.65
  -3   4  -1   47.73    2.54
  -3   4  -1   46.71    5.02
   3  -4   2   18.24    1.85
  -3   4  -2   51.08    2.56
   3  -4   2   24.87    2.37
   3   4   2   59.40    2.84
  -3   4  -2   59.36    2.97
   3  -4   2   18.88    1.79
   3   4   2   60.85    2.86
  -3   4  -3   17.96    1.97
   3  -4   3   19.41    2.12
   3   4   3    9.81    1.56
   3  -4   3   24.03    2.12
  -3   4  -3   10.57    1.69
   3  -4   4 1257.58   23.63
   3  -4   4 1238.57   23.13
   3   4   4 1284.60   23.59
  -3   4  -4 1263.06   23.75
   3  -4   5   15.01    2.35
   3   4   5   14.99    2.29
  -3   4  -5   16.20    2.52
  -3   4  -6  818.61   18.86
   3  -4   6  778.86   18.16
   3   4   6  775.43   18.39
  -3   4  -6  747.37   17.51
   3  -4   7   19.97    2.79
   3  -4   7   23.25    2.97
   3   4   7   12.92    2.50
   3  -4   7   19.65    2.79
   3   4   7   10.26    2.36
  -3   4  -7   15.78    2.70
   3  -4   8  112.72    6.81
   3  -4   8  110.03    6.67
   3   4   8  106.11    6.80
   3  -4   8  103.76    6.78
   3  -4   8  123.64    7.14
   3  -4   8  109.96    6.31
   3   4   8  109.21    6.99
   3  -4   9   83.26    5.93
   3  -4   9   75.43    5.80
   3  -4   9   83.30    6.11
   3  -4   9   75.65    5.78
   3   4   9   82.02    6.26
   3  -4   9   73.68    5.75
   3   4   9   74.76    6.01
   3   4   9   91.41    6.36
   3  -4  10 1264.01   27.41
   3   4  10 1150.32   27.20
   3  -4  10 1184.09   27.32
   3  -4  10 1245.18   27.55
   3  -4  10 1201.75   27.04
   3   4  10 1174.21   27.73
   3   4  10 1180.12   27.57
   3  -4  11  211.91    9.34
   3  -4  11  213.26    9.25
   3   4  11  210.28    9.44
   3  -4  11  199.85    8.90
   3  -4  11  210.72    9.58
   3  -4  11  211.82    9.31
   3   4  11  217.24    9.81
   3   4  11  202.17    9.45
   3   4  11  210.37    9.11
   3   4  11  215.67    9.91
   3   4  12   54.53    4.47
   3   4  12   63.72    4.63
   3  -4  12   65.07    4.75
   3   4  12   66.37    4.84
   3  -4  12   64.66    4.73
   3  -4  12   70.65    4.66
   3   4  12   59.74    4.22
   3  -4  12   67.38    4.42
   3   4  12   61.35    4.66
   3  -4  12   63.46    4.52
   3  -4  13   23.60    2.39
  -3   5  14   39.07    2.96
  -3  -5  14   30.91    2.58
  -3   5  13  193.31    7.86
   3   5 -13  188.45    8.08
  -3  -5  13  177.41    7.22
   3   5 -12  422.42   13.74
  -3   5  12  408.98   13.28
  -3  -5  11  472.07   15.54
  -3   5  11  488.70   15.43
  -3  -5  11  469.03   14.77
  -3  -5  10  176.75    8.45
  -3  -5  10  182.28    9.19
  -3  -5   9   61.99    4.83
  -3   5   9   71.88    5.14
  -3  -5   9   71.85    5.55
  -3  -5   8   49.72    4.26
   3   5  -8   52.09    4.53
   3   5  -8   57.36    4.81
  -3  -5   8   62.05    4.88
   3   5  -7  246.00    9.36
   3   5  -7  238.64    9.28
   3   5  -6 1907.37   34.68
   3   5  -5  443.08   11.78
   3   5  -5  458.20   11.85
   3   5  -4  360.03    9.03
   3   5  -4  366.79    9.92
   3   5  -4  385.76    9.98
   3   5  -3 1320.67   23.72
   3   5  -3 1361.96   23.77
   3  -5  -3 1277.95   21.68
   3   5  -3 1351.49   22.31
   3  -5  -3 1260.14   31.58
   3   5  -2  287.28    6.58
  -3   5   2  269.69    6.57
   3   5  -2  275.07    7.38
  -3   5   1   45.83    2.34
  -3  -5   1   56.71    6.20
  -3   5   1   52.84    4.40
  -3  -5   1   42.14    3.91
   3   5  -1   43.79    2.07
   3   5  -1   48.42    2.46
   3   5  -1   47.46    2.91
   3  -5  -1   38.45    1.91
  -3  -5   0   65.10    4.97
  -3   5   0   56.23    2.86
   3   5   0   56.23    2.28
   3  -5   0   58.89    2.47
   3   5   0   68.53    3.56
   3   5   0   56.82    2.42
  -3   5   0   55.70    4.68
   3  -5   1 1023.75   17.53
  -3   5  -1 1027.67   18.34
   3  -5   1 1044.67   17.65
   3   5   1 1039.32   17.59
   3  -5   1 1054.18   19.43
   3   5   1 1045.27   17.64
  -3   5  -1 1022.23   27.87
  -3   5  -2  139.71    5.15
   3  -5   2  176.02    5.23
   3  -5   2  177.76    6.06
   3   5   2  144.60    4.73
  -3   5  -2  137.24    5.27
   3  -5   2  173.51    5.01
   3   5   2  133.42    4.60
  -3   5  -3  137.27    5.46
   3  -5   3  146.65    5.73
   3  -5   3  144.98    5.06
  -3   5  -3  125.28    5.28
   3   5   3  138.69    5.05
   3  -5   4  653.95   14.78
   3  -5   4  620.69   13.84
   3   5   4  643.41   14.26
  -3   5  -4  647.82   14.91
   3  -5   5  337.02   10.11
  -3   5  -5  326.39   10.35
   3  -5   5  327.22    9.78
   3   5   5  337.29   10.06
   3  -5   6   18.42    2.59
  -3   5  -6   24.15    3.08
  -3   5  -6   21.15    2.80
   3   5   7   68.13    4.91
   3  -5   7   67.31    4.83
   3  -5   7   65.23    4.84
   3  -5   7   69.51    5.35
   3  -5   7   64.65    4.75
   3  -5   8   24.23    3.29
   3   5   8   22.40    3.30
   3   5   8   22.84    3.39
   3  -5   8   22.09    3.37
   3  -5   8   22.13    3.39
   3  -5   8   22.01    3.19
   3  -5   8   18.84    2.99
   3   5   9  425.76   14.14
   3  -5   9  436.75   14.63
   3  -5   9  441.78   14.11
   3   5   9  415.49   14.47
   3  -5   9  445.10   14.31
   3  -5   9  456.51   14.87
   3   5   9  411.12   14.14
   3  -5   9  450.26   14.40
   3   5  10   66.38    5.83
   3  -5  10   52.15    4.79
   3   5  10   73.05    5.73
   3   5  10   65.05    5.58
   3  -5  10   53.11    5.11
   3  -5  10   54.17    5.16
   3  -5  10   53.97    4.95
   3  -5  10   60.71    5.41
   3   5  10   72.83    5.83
   3  -5  10   56.88    5.38
   3  -5  11  114.63    6.36
   3   5  11  111.26    6.69
   3   5  11  112.65    6.60
   3  -5  11  111.48    6.58
   3   5  11  109.70    6.40
   3  -5  11  113.43    6.59
   3   5  11  114.47    6.77
   3  -5  11  113.47    6.50
   3  -5  11  109.06    6.26
   3  -5  12  285.16    9.02
   3  -5  12  275.01    9.21
   3  -5  12  271.94    9.10
   3  -5  12  277.62    8.99
   3   5  12  270.68    9.12
   3   5  12  266.60    9.23
  -3   6  14  191.96    6.35
  -3   6  13   44.44    3.65
  -3  -6  13   39.52    3.40
   3   6 -13   35.62    3.24
  -3  -6  12   66.32    5.05
  -3   6  12   59.87    4.85
   3   6 -12   61.48    4.84
  -3  -6  12   67.86    5.29
  -3  -6  11  490.89   15.63
   3   6 -11  470.46   14.89
   3  -6 -11  456.07   13.82
  -3  -6  10  371.72   13.52
  -3  -6   9  167.44    8.58
  -3   6   8   98.03    5.91
  -3  -6   8  107.20    6.46
   3   6  -7  361.55   12.16
   3   6  -6  595.93   15.37
   3   6  -6  572.83   15.20
   3   6  -5 1957.89   34.45
   3   6  -5 1928.80   34.36
   3   6  -4  510.20   12.70
   3   6  -4  506.12   12.75
   3   6  -3  178.08    6.80
   3   6  -3  179.56    5.14
   3   6  -3  183.94    6.49
   3   6  -2  342.25    7.32
  -3   6   2  337.19    8.12
  -3   6   1  101.37    3.92
   3   6  -1  104.28    4.72
   3   6  -1  103.65    3.95
   3  -6   0  151.02    5.80
   3   6   0  137.34    5.53
   3  -6   1  897.82   16.69
  -3   6  -1  831.21   15.46
  -3   6  -2  611.54   13.33
   3  -6   2  596.73   13.43
  -3   6  -2  583.47   12.93
   3  -6   3 1357.02   24.90
  -3   6  -3 1366.90   24.89
   3  -6   4   22.92    2.58
  -3   6  -4   23.23    2.67
   3  -6   5   44.95    3.82
  -3   6  -5   51.11    4.26
  -3   6  -6  140.25    7.24
   3   6   6  130.86    6.93
  -3   6  -6  137.41    7.03
   3   6   7  125.11    6.93
   3  -6   7  128.83    7.51
   3  -6   8   63.11    5.47
   3  -6   8   64.36    5.47
   3  -6   9   28.82    3.59
   3  -6   9   31.25    4.14
   3  -6   9   31.08    4.04
   3  -6  10   40.00    3.92
   3  -6  10   39.63    4.44
   3  -6  10   38.64    4.43
   3  -6  11  934.99   21.23
   3  -6  11  925.94   21.59
   3   6  12  274.19    8.78
   3  -6  12  228.50    8.28
  -3   7  13  219.15    7.70
  -3  -7  13  209.03    7.58
  -3   7  12  246.82    9.32
  -3  -7  12  225.35    9.21
   3  -7 -11  331.48   11.42
  -3  -7  11  341.66   12.57
  -3   7  11  338.72   11.93
  -3  -7  10  388.30   13.72
   3  -7 -10  362.82   12.55
   3  -7  -9   86.41    5.83
  -3  -7   9   93.30    6.51
   3  -7  -8    5.83    2.12
  -3  -7   8    6.31    2.31
   3  -7  -7   55.16    4.46
  -3  -7   7   55.43    4.63
   3   7  -7   78.84    5.78
   3   7  -7   75.20    5.60
   3   7  -6  407.68   13.15
   3   7  -6  428.80   13.24
   3   7  -5  780.88   18.59
   3   7  -5  763.24   18.24
   3   7  -4  276.51    9.41
   3   7  -4  244.84    8.71
   3   7  -3  291.75   10.09
   3   7  -3  259.78    8.45
   3   7  -2  380.03   10.81
   3   7  -2  361.04    9.54
  -3   7   2  350.63    8.86
   3   7  -1  116.10    4.56
  -3   7   1  117.04    4.66
   3   7  -1  115.73    5.41
   3   7   0    4.82    1.65
  -3   7   0    4.02    1.34
   3  -7   0    2.47    1.55
  -3   7   0    4.79    1.36
   3  -7   1  465.55   12.07
  -3   7  -1  506.55   12.12
  -3   7  -2 1557.84   28.56
   3  -7   2 1603.17   28.57
   3  -7   3   34.98    3.16
  -3   7  -3   35.03    3.12
  -3   7  -4  701.04   16.94
   3  -7   4  664.08   16.03
  -3   7  -5  520.92   14.71
   3  -7   5  495.92   13.60
   3  -7   5  508.04   14.92
   3   7   6  161.51    8.05
   3  -7   7   97.63    6.85
   3   7   7   97.01    6.29
   3   7   8  238.36    9.95
   3  -7   8  247.25   11.02
   3  -7   9  249.46   11.04
   3  -7   9  247.09   10.91
   3  -7  10  523.63   15.78
   3  -7  10  484.48   15.29
   3  -7  11  176.84    7.86
   3  -7  11  185.78    8.17
   3   7  12  380.47   10.46
   3  -7  12  395.71   10.69
  -3  -8  13  184.81    6.84
  -3   8  13  192.93    6.69
  -3   8  12  256.45    9.08
   3  -8 -12  252.42    8.65
  -3  -8  12  279.86    9.91
  -3  -8  11  293.92   11.23
   3  -8 -11  274.86   10.26
   3  -8 -10   43.92    4.34
  -3   8  10   43.61    4.30
  -3  -8  10   44.73    4.58
   3  -8 -10   45.27    4.29
   3  -8  -9    4.56    2.19
  -3   8   9    5.63    2.27
  -3  -8   9    4.63    2.13
   3  -8  -8   41.88    4.31
  -3  -8   8   47.71    4.54
   3  -8  -7   27.52    3.63
   3   8  -6   45.83    4.42
   3   8  -6   53.11    4.85
   3   8  -5  872.43   20.91
   3   8  -5  898.35   21.29
   3   8  -4  849.39   20.33
   3   8  -4  762.19   18.42
   3   8  -3  443.15   13.07
   3   8  -3  371.48   11.06
   3   8  -2  236.49    8.68
   3   8  -2  218.18    7.49
  -3   8   1   41.30    3.01
  -3   8   1   41.35    3.11
   3   8  -1   36.21    3.43
   3  -8   0   25.41    2.88
   3   8   0   23.55    2.73
  -3   8   0   18.34    1.91
  -3   8   0   23.56    2.43
  -3   8  -1  146.18    6.92
   3  -8   1  129.31    6.10
   3  -8   2  106.76    5.54
  -3   8  -2   97.48    5.38
  -3   8  -2   89.31    5.13
   3  -8   3  851.32   18.96
  -3   8  -3  830.10   19.06
   3  -8   4 1755.57   32.99
  -3   8  -4 1780.86   34.02
   3  -8   5   13.26    2.89
   3  -8   5   12.62    2.63
   3  -8   5   14.74    2.84
  -3   8  -5   10.42    2.45
   3  -8   6  323.67   12.37
   3   8   7   87.83    6.24
   3  -8   8  368.51   13.70
   3   8   8  371.47   12.89
   3  -8   8  368.00   13.85
   3  -8   9   57.05    5.38
   3  -8  10 1126.78   25.59
   3  -8  11  290.69   10.00
   3  -8  11  300.36   10.09
  -3   9  13  182.24    5.92
  -3   9  12  563.92   13.55
  -3  -9  12  547.43   14.07
   3  -9 -11  314.99   10.77
  -3  -9  11  322.62   11.29
  -3   9  11  336.63   11.12
  -3   9  10   24.44    3.41
   3  -9 -10   16.38    2.89
  -3  -9  10   14.47    2.89
   3  -9 -10   15.79    2.76
   3  -9  -9   10.03    2.63
  -3  -9   9   11.17    2.56
   3  -9  -9   13.35    2.89
  -3   9   8   90.81    6.06
   3  -9  -8   85.60    6.10
   3  -9  -7   35.15    4.00
   3  -9  -6   19.99    3.15
   3   9  -5  199.19   10.04
   3  -9  -5  206.65    8.98
   3   9  -5  182.59    8.80
   3   9  -4  342.66   12.39
   3   9  -4  280.33   10.39
  -3   9   3  738.78   16.82
   3   9  -3  791.04   19.36
   3   9  -3  741.30   17.75
  -3   9   2   92.87    4.84
   3   9  -2  106.15    6.05
  -3   9   1   10.08    1.54
   3   9  -1   13.62    2.35
  -3   9   0   19.70    2.50
   3   9   0   19.92    2.81
  -3   9   0   19.14    2.37
  -3   9  -1  952.25   20.96
  -3   9  -1  923.27   20.33
   3  -9   1  907.25   20.48
   3  -9   2  115.31    6.04
  -3   9  -2  119.07    6.68
   3  -9   3  124.25    6.42
  -3   9  -3  129.48    6.93
   3  -9   3  138.89    7.31
   3  -9   4   58.54    4.42
  -3   9  -4   48.44    4.40
   3  -9   4   60.24    4.90
   3  -9   4   61.83    5.03
   3  -9   4   61.13    5.01
   3  -9   5 1247.37   28.15
   3  -9   5 1266.72   27.87
   3  -9   5 1250.30   28.28
   3  -9   6   35.97    4.41
   3  -9   7  136.32    8.17
   3   9   7  138.04    7.95
   3   9   8  116.42    7.03
   3  -9   8  130.42    7.87
   3  -9   9  923.93   22.90
   3  -9   9  937.21   23.36
   3  -9  10   32.71    3.82
   3  -9  10   31.81    3.66
  -3  -9 -11  110.24    5.56
   3  -9  11   98.61    5.48
  -3 -10  12  244.05    8.14
  -3  10  12  206.83    7.13
   3 -10 -11  259.88    8.89
   3 -10 -11  270.51    9.43
   3 -10 -10   20.66    3.07
  -3 -10  10   16.38    2.85
   3 -10 -10   19.00    2.95
  -3  10  10   22.84    3.13
  -3 -10  10   16.69    3.23
   3 -10  -9   17.92    3.28
   3 -10  -9   16.74    3.01
   3 -10  -8   35.98    4.11
  -3  10   8   39.19    4.14
   3 -10  -8   33.12    4.09
  -3  10   7  184.68    8.80
   3 -10  -7  186.44    9.13
   3 -10  -6   34.70    4.08
  -3  10   6   45.65    4.52
   3 -10  -5  211.11    9.52
   3  10  -4 1481.63   31.62
   3 -10  -4 1681.55   32.93
   3 -10  -3  257.26    9.96
   3 -10  -3  255.87    9.86
   3 -10  -2  235.08    9.49
   3 -10  -2  225.75    9.09
   3  10  -2  250.00   10.02
  -3  10   1   16.30    2.46
   3 -10  -1   18.31    2.84
   3  10  -1   16.70    2.76
  -3  10   0   57.65    4.47
   3 -10   0   64.31    4.79
   3  10   0   50.45    4.37
   3 -10   1  310.85   11.40
   3 -10   1  289.16   10.48
   3 -10   2  611.02   16.30
   3 -10   2  614.99   16.65
   3 -10   2  635.31   17.48
   3 -10   3   20.59    3.16
   3 -10   3   14.70    2.54
   3 -10   3   15.40    2.73
   3 -10   3   17.02    3.03
   3 -10   4  535.98   16.03
   3 -10   4  509.57   15.73
   3 -10   4  526.69   15.91
   3 -10   5   34.90    4.32
   3 -10   5   32.38    3.89
   3 -10   5   31.21    4.10
   3 -10   6   93.74    6.74
   3  10   7   63.75    5.54
   3 -10   7   53.06    5.22
   3 -10   8   24.83    3.87
   3  10   8   18.22    3.23
   3 -10   8   21.34    3.55
   3 -10   9   17.03    3.06
   3 -10  10  489.63   13.90
   3 -10  10  461.56   13.27
  -3 -10 -10  485.35   13.35
   3 -10  11   63.80    3.98
  -3 -11  11  117.99    5.95
   3 -11 -11   99.82    5.15
   3 -11 -11  106.26    5.00
  -3  11  10  109.07    5.99
   3 -11 -10  112.18    6.15
  -3 -11  10  115.62    6.54
   3 -11 -10  109.89    6.00
   3 -11  -9  293.51   11.14
  -3  11   9  273.74   10.46
   3 -11  -9  306.32   11.18
  -3 -11   9  303.89   11.45
  -3  11   8   28.44    3.65
   3 -11  -8   22.93    3.54
   3 -11  -8   24.80    3.60
   3 -11  -7  133.85    7.87
  -3  11   7  117.74    7.01
   3 -11  -7  133.33    7.74
  -3  11   6  457.27   14.54
   3 -11  -6  424.25   14.62
   3 -11  -6  437.05   14.84
  -3  11   5  312.66   11.83
   3 -11  -5  350.64   12.83
   3 -11  -4  249.15   10.60
   3 -11  -4  260.14   10.71
   3 -11  -3 1472.22   31.36
   3 -11  -3 1512.83   31.31
   3 -11  -2  101.61    6.25
   3 -11  -1    7.26    2.08
  -3  11   1    9.40    2.43
  -3  11   0    7.36    2.23
   3 -11   0    8.17    2.38
   3 -11   1  524.24   15.99
   3 -11   2  295.72   11.64
   3 -11   3   56.41    5.03
   3 -11   3   55.39    4.93
   3 -11   3   49.47    4.60
   3 -11   4  186.51    9.14
   3 -11   4  207.06    9.67
  -3 -11  -4  198.22    8.90
   3 -11   4  209.61    9.64
   3 -11   5  289.93   11.65
  -3 -11  -5  326.72   11.86
   3 -11   5  307.80   12.20
  -3 -11  -6   15.30    2.88
   3 -11   6   14.75    3.14
   3 -11   7   98.53    6.86
   3 -11   7   95.46    6.60
   3  11   7   92.85    6.54
  -3 -11  -7  101.75    6.58
   3 -11   8   17.57    3.32
   3 -11   8   15.21    2.90
  -3 -11  -8   14.23    2.76
   3  11   8   14.04    2.78
   3 -11   9  230.24    8.95
  -3 -11  -9  220.65    8.68
   3 -11  10   91.51    5.27
  -3 -11 -10   92.41    4.91
   3 -11  10   91.24    4.98
  -3  12  11  121.05    4.99
  -3 -12  11  132.22    5.63
   3 -12 -10  120.91    6.01
   3 -12 -10  125.86    6.00
  -3  12  10  113.87    5.63
  -3 -12  10  127.12    6.37
   3 -12  -9   35.73    3.74
   3 -12  -9   33.09    3.66
  -3 -12   9   30.78    3.56
  -3  12   8   46.16    4.28
   3 -12  -8   44.54    4.49
  -3 -12   8   45.79    4.43
   3 -12  -8   47.48    4.54
  -3 -12   7  151.05    8.02
   3 -12  -7  165.04    8.66
  -3  12   7  171.99    8.41
   3 -12  -6  198.07    9.68
  -3  12   6  216.87    9.73
   3 -12  -5  872.25   22.39
  -3  12   5  866.19   21.98
   3 -12  -4  718.36   20.08
   3 -12  -4  750.60   20.03
  -3  12   4  715.00   19.51
   3 -12  -3  213.81    9.62
   3 -12  -2   28.44    3.74
  -3  12   0   57.37    5.06
   3 -12   0   68.24    5.70
  -3  12  -1   91.31    6.40
   3 -12   1   91.35    6.58
   3 -12   2  472.33   15.48
   3 -12   3  616.46   17.94
   3 -12   4  126.78    7.50
   3 -12   4  131.88    7.64
  -3 -12  -5   11.58    2.68
   3 -12   5   10.07    2.82
   3  12   6   11.45    2.85
  -3 -12  -6   11.68    2.54
   3 -12   6    8.14    2.47
   3 -12   6   12.17    2.82
   3 -12   7    4.03    2.07
   3  12   7    4.74    2.19
  -3 -12  -7    4.67    2.00
   3 -12   7    3.04    2.03
   3  12   8   20.61    2.89
  -3 -12  -8   15.01    2.57
   3 -12   8   16.95    2.96
   3 -12   8   15.54    2.62
   3 -12   9    5.46    1.76
   3 -12   9    9.12    2.20
  -3 -12  -9    9.48    2.02
  -3  13  10  106.37    4.78
  -3 -13  10   94.74    4.84
   3 -13 -10   92.56    4.61
  -3  13   9   33.52    3.17
  -3 -13   9   39.46    3.54
   3 -13  -9   40.29    3.64
   3 -13  -9   41.02    3.62
  -3 -13   8   13.57    2.53
  -3  13   8   13.04    2.43
   3 -13  -8   13.55    2.67
  -3 -13   7   11.46    2.30
  -3  13   7   13.63    2.68
   3 -13  -7   11.88    2.78
  -3  13   6  226.17    9.81
   3 -13  -6  246.58   10.53
  -3  13   5  292.46   11.29
   3 -13  -5  261.85   11.05
   3 -13  -4  205.94    9.73
  -3  13   4  240.15   10.32
   3 -13  -3   24.16    3.48
  -3  13   3   39.63    4.41
   3 -13  -2  293.94   11.22
   3 -13  -1    7.12    2.61
   3 -13   0   31.42    4.12
   3 -13   1    9.85    2.78
  -3  13  -1    5.20    2.40
  -3  13  -2 1069.55   25.93
   3 -13   2 1099.94   26.08
   3 -13   3   37.09    4.31
   3 -13   4  499.22   15.40
   3 -13   5   48.44    4.57
   3 -13   6  104.62    6.31
   3 -13   6  108.58    6.66
  -3 -13  -6  109.48    6.29
   3  13   6  109.94    7.02
   3  13   7  210.31    8.96
   3 -13   7  195.68    8.21
  -3 -13  -7  206.46    8.32
   3 -13   7  197.67    8.67
   3  13   8  135.37    6.28
   3 -13   8  141.23    6.33
   3 -13   8  154.33    7.01
  -3 -13  -8  151.95    6.47
   3 -13   9   18.39    2.33
  -3  14   9   23.96    2.38
   3 -14  -9   22.54    2.46
  -3 -14   9   17.55    2.15
  -3  14   8   48.17    3.69
  -3  14   7   12.32    2.36
   3 -14  -7    9.71    2.29
   3 -14  -6   60.77    4.98
  -3  14   6   61.93    4.80
  -3  14   5  214.20    9.40
   3 -14  -5  199.22    9.15
  -3  14   4  336.42   12.32
   3 -14  -4  357.53   12.53
   3 -14  -3  289.07   11.06
  -3  14   3  277.28   11.29
  -3  14   2  127.97    7.54
   3 -14  -2  137.07    8.18
   3 -14  -2  130.24    7.07
   3 -14  -1    0.59    2.01
  -3  14   1    5.06    2.44
   3 -14   0   71.45    5.85
   3 -14   1    4.54    2.44
   3 -14   2   98.92    6.66
  -3  14  -3  939.94   23.27
   3 -14   3  919.18   22.46
   3 -14   4  191.71    8.65
   3  14   5   16.22    3.24
   3  14   6   53.20    4.59
   3 -14   6   55.31    4.32
   3  14   7    8.44    2.10
  -3 -14  -7    5.45    1.58
   3 -14   7    6.27    1.86
  -3  14  -8   52.31    3.48
   3 -14   8   57.99    3.71
  -3  15   8   28.96    2.51
   3 -15  -8   31.91    2.81
   3 -15  -7   37.18    3.36
  -3  15   7   32.06    2.95
   3 -15  -7   31.06    2.85
  -3  15   6   12.63    2.27
   3 -15  -6   14.73    2.50
  -3  15   5   85.52    5.58
   3 -15  -5  106.32    6.06
   3 -15  -4  127.74    6.79
  -3  15   4  121.80    6.90
   3 -15  -3  435.50   14.31
   3 -15  -3  414.47   12.91
  -3  15   3  430.74   13.70
   3 -15  -2   29.42    3.81
  -3  15   2   31.32    3.84
  -3  15   1   31.15    3.87
   3 -15  -1   26.05    3.68
  -3  15   0   70.62    5.53
   3 -15   0   63.10    5.34
   3 -15   1  252.21   10.40
   3 -15   2   18.36    2.94
   3 -15   3   87.75    5.62
   3  15   4    9.43    2.52
  -3  15  -4    7.75    2.36
  -3  15  -5  333.27   10.76
   3  15   5  317.05   11.19
   3  15   6   73.66    4.76
  -3  15  -6   69.18    4.40
  -3 -15  -6   63.35    4.02
   3 -16  -6   15.11    2.31
   3 -16  -6   18.14    2.27
  -3  16   6   11.90    1.93
   3 -16  -5   44.46    3.94
  -3  16   5   45.44    3.62
  -3  16   4  554.17   14.35
   3 -16  -4  547.27   15.07
   3 -16  -3   56.03    4.70
  -3  16   3   55.81    4.41
   3 -16  -2   34.11    3.82
  -3  16   2   37.66    3.89
   3 -16  -1   19.42    3.03
  -3  16   1   16.95    2.82
  -3  16   0   93.21    5.91
   3 -16   0   83.57    5.57
   3  16   1   43.62    4.00
  -3  16  -1   45.87    4.16
   3 -16   1   44.33    4.07
   3  16   2  266.11    9.98
   3 -16   2  239.37    8.95
   3  16   3    5.17    1.90
   3  16   4  144.53    6.87
   3  16   5    1.08    1.28
  -3  17   4   93.73    4.62
   3 -17  -4   98.84    5.09
  -3  17   3  326.08    9.57
   3 -17  -3  313.30    9.91
   3 -17  -2   50.95    3.87
  -3  17   2   53.02    3.80
  -3  17   1    9.27    2.02
   3 -17  -1    8.08    1.85
   3 -17   0   13.97    2.14
  -3  17   0   13.14    2.19
  -3  17  -1  253.10    8.61
  -3  17  -2  228.66    7.89
  -3  17  -3   30.71    2.79
  -4   0  14    0.43    1.24
   4   0 -14    0.10    1.39
  -4   0  14   -0.31    1.48
  -4   0  13  121.21    6.49
  -4   0  13  111.51    6.95
   4   0 -13  117.92    7.17
  -4   0  12  504.16   15.09
  -4   0  12  524.81   16.76
   4   0 -12  514.13   16.80
  -4   0  11 1198.98   26.45
  -4   0  10   12.80    2.64
   4   0  -8  562.37   14.62
   4   0  -7   30.24    3.01
   4   0  -6   10.67    1.95
   4   0  -5   42.39    3.05
   4   0  -4 1659.41   26.90
   4   0  -4 1455.35   23.56
   4   0  -3 1083.74   19.60
   4   0  -3 1095.93   17.26
   4   0  -3 1041.87   16.17
   4   0  -2 2923.02   45.39
   4   0  -2 2979.30   43.98
   4   0  -1  151.28    4.22
   4   0  -1  161.44    4.76
   4   0   0  908.24   16.18
   4   0   0  951.03   16.81
  -4   0   0  931.09   24.45
   4   0   0  936.55   16.65
   4   0   1    6.39    1.37
  -4   0  -1    4.98    2.14
   4   0   1    4.42    1.26
   4   0   1    6.71    1.35
   4   0   2  458.61   10.03
   4   0   2  441.98    9.90
   4   0   3   81.13    4.15
   4   0   3   89.42    4.28
   4   0   4 2634.66   43.91
   4   0   5   13.73    2.53
   4   0   6 3351.02   56.88
   4   0   7   91.56    6.04
   4   0   7   73.64    5.63
   4   0   7   76.23    5.23
   4   0   8  202.79    9.66
   4   0   8  207.60    9.95
   4   0   8  193.32    8.69
   4   0   8  201.22    9.03
   4   0   9   66.49    5.46
   4   0   9   80.60    6.28
   4   0   9   76.90    6.41
   4   0   9   76.11    5.57
   4   0  10 1247.59   29.75
   4   0  10 1255.97   28.99
   4   0  10 1232.98   27.22
   4   0  10 1244.58   29.28
   4   0  11    6.99    2.74
   4   0  11    5.04    2.70
   4   0  11    7.26    2.35
   4   0  11    5.59    3.07
   4   0  12  116.75    6.61
   4   0  12  120.53    6.55
   4   0  12  133.41    7.14
   4   0  13   35.17    3.14
  -4   1  14   17.67    2.68
  -4  -1  14   13.03    2.35
   4  -1 -14   13.68    2.40
  -4   1  14   15.80    2.30
  -4  -1  13   74.88    5.07
  -4   1  13   50.68    4.33
  -4   1  13   57.44    5.08
  -4  -1  13   81.05    5.97
   4  -1 -13   83.08    5.93
  -4   1  12  825.95   20.11
   4  -1 -12  765.55   21.35
  -4   1  12  814.82   21.66
  -4  -1  12  805.28   21.46
  -4  -1  12  768.83   19.76
  -4  -1  11  795.92   20.07
  -4   1  11  805.76   20.31
  -4  -1  10  295.48   10.84
  -4   1  10  316.68   11.23
   4   1  -9  291.39   10.61
   4   1  -8   99.63    5.64
   4   1  -7   97.49    4.79
   4   1  -7  100.54    5.36
   4   1  -6  133.49    5.06
   4   1  -6  133.34    5.77
   4   1  -5  217.41    6.05
   4   1  -4  283.55    6.55
   4   1  -4  293.71   11.42
   4   1  -4  299.20    8.05
   4   1  -3 2095.99   34.41
   4  -1  -3 2146.47   30.99
   4   1  -3 2073.85   28.18
   4   1  -2  955.36   15.07
   4  -1  -2 1017.35   16.39
   4  -1  -2 1049.25   17.17
   4   1  -2  974.15   16.51
   4   1  -1  771.32   13.25
   4  -1  -1  788.87   14.07
   4   1   0  252.11    5.93
   4  -1   0  223.99    6.13
   4   1   0  258.90    6.57
  -4   1   0  249.14   11.43
  -4  -1   0  234.47   11.03
   4  -1   0  225.34    6.12
  -4  -1  -1  221.74    8.84
   4  -1   1  211.07    6.09
   4   1   1  204.48    5.92
  -4   1  -1  200.30   10.76
  -4  -1  -1  202.04   10.77
   4  -1   1  200.36    5.89
   4  -1   2  136.64    4.87
   4   1   2  123.81    4.67
   4  -1   2  143.75    5.00
   4   1   2  123.23    4.69
  -4  -1  -2  144.62    8.07
   4   1   3  107.17    4.79
   4   1   3   98.59    4.66
   4   1   4 1182.01   23.04
   4   1   5 3963.82   64.26
   4   1   6   23.63    3.29
   4   1   7  254.03   10.42
   4   1   7  265.50   10.46
   4  -1   7  239.95   10.09
   4   1   7  243.30   10.24
   4  -1   7  254.60   10.48
   4  -1   7  258.79    9.78
   4  -1   7  260.56   10.23
   4   1   8   32.28    4.18
   4   1   8   37.66    4.28
   4  -1   8   32.57    4.20
   4  -1   8   35.11    3.94
   4  -1   8   38.18    4.53
   4   1   8   34.56    3.83
   4  -1   8   31.50    3.75
   4   1   8   36.31    4.41
   4   1   9  434.66   15.10
   4   1   9  441.57   15.38
   4   1   9  413.29   15.06
   4  -1   9  454.69   15.45
   4  -1   9  444.43   15.26
   4   1   9  427.30   13.50
   4  -1   9  434.50   13.94
   4   1   9  433.26   14.32
   4  -1   9  429.01   13.92
   4   1  10  209.66   10.65
   4  -1  10  229.80   11.01
   4   1  10  226.62   10.50
   4   1  10  217.11   10.60
   4   1  10  226.93   10.72
   4   1  10  218.03    9.62
   4  -1  10  238.56    9.91
   4  -1  10  243.13   11.06
   4  -1  10  226.24   10.70
   4   1  11  297.76   11.85
   4   1  11  321.47   12.00
   4  -1  11  291.50   10.43
   4  -1  11  313.42   12.13
   4   1  11  304.69   12.04
   4   1  11  306.94   12.27
   4   1  11  289.51   10.68
   4  -1  11  312.52   12.08
   4  -1  11  298.19   12.07
   4   1  12  200.65    8.37
   4   1  12  186.87    7.33
   4  -1  12  197.73    8.68
   4  -1  12  186.29    8.30
   4   1  12  209.62    8.76
   4   1  12  208.11    8.94
   4  -1  13  310.84    9.39
   4   1  13  318.59    9.41
  -4   2  14   24.46    2.68
   4   2 -14   22.49    2.92
  -4   2  14   20.38    2.75
  -4  -2  14   19.56    2.71
   4  -2 -14   18.39    2.57
  -4   2  13   56.05    4.44
  -4  -2  13   53.11    4.81
  -4   2  13   47.83    4.59
   4  -2 -13   59.69    5.03
   4   2 -13   47.37    4.79
  -4   2  12  234.72    9.88
  -4  -2  12  264.72   10.35
   4   2 -12  255.71   11.41
  -4   2  12  247.40   10.97
  -4  -2  12  284.77   11.47
   4  -2 -12  277.27   11.59
  -4   2  11  414.00   13.66
  -4  -2  11  468.31   15.58
  -4  -2  11  451.33   14.11
  -4   2  11  461.17   15.61
  -4  -2  10  380.43   12.53
  -4   2  10  428.28   13.40
  -4  -2   9  203.63    9.02
   4   2  -8   11.71    2.35
   4   2  -7  221.66    8.38
   4   2  -7  240.73    8.04
   4   2  -6  148.78    5.59
   4   2  -6  148.27    6.19
   4   2  -5  817.26   15.77
   4   2  -5  858.75   17.60
   4  -2  -5  849.74   17.27
   4   2  -4  160.41    5.87
   4   2  -4  143.35    4.58
   4   2  -4  161.86    5.69
   4   2  -4  142.85    8.81
   4   2  -3  197.16    5.97
   4   2  -3  178.29    4.78
   4   2  -3  187.86    5.74
   4   2  -2  221.19    5.07
   4  -2  -2  235.38    6.19
   4   2  -2  226.21    5.89
   4   2  -2  228.26    6.15
   4  -2  -2  242.76    6.24
   4  -2  -1 3107.87   47.74
  -4  -2   1 3013.63   52.64
   4  -2  -1 3177.34   47.52
   4   2  -1 3127.62   47.66
  -4   2   0  194.96    4.18
   4  -2   0  227.35    6.97
  -4   2   0  202.68    6.92
   4  -2   0  228.25    6.22
  -4   2   0  222.45   10.70
  -4  -2   0  229.27   10.85
   4   2   0  234.48    5.98
   4  -2   0  225.81    5.90
   4  -2   1  502.73   14.31
   4  -2   1  507.66   11.21
   4  -2   1  492.11   10.71
   4   2   1  522.97   10.89
  -4   2  -1  515.73   17.89
  -4  -2  -1  514.53   17.80
   4  -2   1  508.13   10.85
   4   2   1  534.98   10.92
   4  -2   2  356.19    8.54
   4  -2   2  342.05   13.19
   4  -2   2  356.78    8.87
   4  -2   2  338.47    8.33
  -4  -2  -2  344.03   13.49
   4   2   2  350.54    8.46
   4   2   2  341.50    8.48
   4  -2   3 2836.74   46.15
  -4   2  -3 2823.10   44.36
   4  -2   3 2805.84   46.00
   4   2   3 2936.60   46.44
   4   2   3 2999.81   46.32
   4   2   4 1012.88   20.71
   4  -2   4 1038.31   20.62
   4  -2   5  328.80   10.54
   4   2   5  348.79   10.78
   4  -2   6  531.49   14.98
   4   2   6  550.26   15.23
   4  -2   7    8.18    2.50
   4  -2   7    3.95    2.01
   4   2   7   15.41    2.97
   4   2   7   15.93    2.95
   4  -2   7    5.79    2.14
   4  -2   7    3.37    1.90
   4   2   7   12.52    2.87
   4  -2   8   12.14    2.74
   4   2   8   10.68    2.70
   4  -2   8    9.95    2.34
   4  -2   8   11.55    2.80
   4   2   8   12.65    2.92
   4   2   8   11.48    2.85
   4  -2   8   11.18    2.85
   4  -2   8   12.12    2.44
   4  -2   8   11.16    2.72
   4  -2   9   83.95    6.36
   4  -2   9   93.24    6.78
   4   2   9   91.10    6.85
   4  -2   9   93.40    5.96
   4  -2   9   96.10    6.79
   4   2   9   89.98    6.27
   4  -2   9   84.97    5.97
   4   2   9   96.40    6.83
   4   2   9   91.31    6.79
   4  -2  10  421.44   14.51
   4  -2  10  433.19   14.87
   4   2  10  400.59   14.95
   4   2  10  414.17   14.70
   4  -2  10  425.26   15.17
   4   2  10  416.56   14.52
   4   2  10  409.25   13.80
   4  -2  10  414.83   14.59
   4  -2  10  413.99   13.34
   4   2  10  423.60   14.92
   4   2  11  573.05   16.98
   4  -2  11  555.28   16.34
   4   2  11  573.95   16.67
   4  -2  11  568.43   17.09
   4   2  11  573.65   17.24
   4   2  11  588.08   17.15
   4   2  11  558.12   15.69
   4  -2  11  578.77   16.82
   4  -2  11  560.98   16.68
   4  -2  12   78.22    5.05
   4   2  12   72.02    4.96
   4  -2  12   75.96    5.22
   4  -2  12   75.11    5.08
   4   2  12   68.71    4.97
   4   2  12   63.05    4.26
   4   2  12   74.30    5.26
   4  -3 -14   12.30    2.07
  -4   3  14   11.31    2.01
  -4  -3  14   12.32    2.09
   4   3 -14   12.61    2.23
  -4   3  14   10.48    2.02
  -4   3  13  293.60   10.07
   4   3 -13  291.70   11.02
  -4   3  13  291.13   10.91
  -4  -3  13  257.36   10.23
  -4  -3  12    2.77    2.51
  -4   3  12    5.00    2.60
   4   3 -12    5.34    2.81
   4  -3 -12    4.97    2.62
  -4   3  12    3.02    2.50
  -4  -3  11  391.08   12.91
  -4   3  11  348.41   12.57
   4  -3 -11  393.05   13.91
  -4  -3  11  402.67   14.06
  -4   3  11  364.65   13.73
  -4  -3  10  366.04   12.18
  -4  -3  10  399.68   13.58
  -4  -3   9  345.72   11.12
  -4  -3   9  363.42   12.25
   4   3  -8   57.88    4.27
   4   3  -8   58.69    4.59
   4   3  -7  161.37    6.65
   4   3  -7  156.02    7.03
   4   3  -6  725.90   15.57
   4  -3  -6  703.47   16.30
   4   3  -5  619.11   13.51
   4   3  -5  623.08   14.45
   4   3  -5  626.41   14.52
   4   3  -4  187.67   10.89
   4   3  -4  189.75    6.25
   4   3  -4  178.82    6.15
   4   3  -4  195.84    5.67
   4   3  -3  961.02   16.42
   4   3  -3  958.24   17.24
   4   3  -3  961.14   17.20
   4  -3  -3  858.87   17.91
   4  -3  -3  884.45   16.69
   4  -3  -3  814.43   18.56
   4   3  -2  734.20   13.77
   4   3  -2  714.36   13.39
   4  -3  -2  750.99   13.60
   4   3  -1   44.98    2.48
   4  -3  -1   48.11    2.86
   4   3  -1   44.77    2.13
  -4  -3   1   41.21    4.39
   4  -3  -1   47.79    2.51
   4   3  -1   45.63    2.27
   4  -3   0  308.33    9.97
   4  -3   0  323.35    8.30
  -4   3   0  338.96   13.57
  -4  -3   0  315.89   13.17
   4  -3   0  327.62    7.73
  -4   3   0  308.14   10.17
   4  -3   1   42.09    4.08
   4  -3   1   45.00    2.66
   4   3   1   36.99    2.47
   4  -3   1   47.01    2.97
   4   3   1   39.07    2.53
   4  -3   1   43.91    2.60
  -4   3  -1   32.20    1.89
  -4   3  -2  921.48   16.17
   4  -3   2  959.05   24.83
   4  -3   2 1028.66   17.39
   4   3   2  967.89   17.30
   4  -3   2 1009.02   17.35
   4   3   2  977.63   17.21
   4  -3   3   51.24    3.29
   4   3   3   33.02    2.74
  -4   3  -3   34.39    2.49
   4   3   3   38.17    2.98
   4  -3   3   53.41    3.31
   4  -3   4 2457.02   40.80
   4  -3   4 2310.18   40.03
   4   3   4 2388.71   40.55
   4  -3   5   57.72    4.06
   4   3   5   41.99    3.70
   4  -3   6  143.56    7.05
   4   3   6  139.81    7.24
   4  -3   7   68.45    5.26
   4  -3   7   69.79    5.18
   4   3   7   65.82    5.20
   4  -3   7   76.09    5.45
   4  -3   7   78.87    5.36
   4   3   7   64.17    5.28
   4   3   7   61.73    5.24
   4  -3   7   73.72    5.44
   4  -3   8   52.33    4.84
   4   3   8   44.88    4.71
   4   3   8   50.33    4.95
   4   3   8   49.51    5.04
   4  -3   8   54.07    4.98
   4  -3   8   59.29    4.92
   4  -3   8   53.99    5.05
   4  -3   8   53.29    5.07
   4  -3   8   53.25    4.76
   4   3   9    8.66    2.74
   4  -3   9    6.56    2.69
   4  -3   9    5.67    2.08
   4  -3   9    8.92    2.58
   4   3   9   11.26    2.81
   4  -3   9    8.52    2.66
   4  -3   9    5.24    2.10
   4   3   9    8.27    2.79
   4   3   9    8.12    2.83
   4  -3   9    6.51    2.54
   4  -3  10   22.11    3.97
   4  -3  10   24.04    4.06
   4  -3  10   25.58    3.90
   4   3  10   30.27    4.23
   4  -3  10   24.80    3.52
   4   3  10   31.87    4.52
   4   3  10   32.42    4.14
   4   3  10   36.92    4.68
   4  -3  10   29.95    4.30
   4   3  10   29.94    4.60
   4  -3  11  119.32    6.90
   4   3  11   96.51    6.56
   4  -3  11  120.89    6.88
   4   3  11  100.84    6.50
   4  -3  11  121.87    7.28
   4  -3  11  120.77    7.09
   4   3  11  102.60    6.23
   4   3  11  108.75    6.81
   4   3  11  112.94    7.18
   4  -3  12  706.20   16.50
   4   3  12  669.32   16.39
   4   3  12  644.70   15.59
   4   3  12  691.95   17.01
   4  -3  12  699.81   16.88
   4   3  12  653.28   16.65
  -4   4  14   29.99    2.77
   4  -4 -14   31.54    2.77
   4   4 -14   28.00    2.84
   4   4 -13  110.42    6.45
  -4   4  13  121.89    6.18
  -4   4  13  110.24    6.30
  -4  -4  13   92.26    5.72
   4  -4 -13   92.86    5.69
   4  -4 -12  207.50    9.39
  -4   4  12  233.18    9.58
  -4  -4  12  212.92    9.47
  -4   4  12  217.96    9.87
   4   4 -12  234.81   10.40
  -4   4  11  623.03   18.23
  -4   4  11  610.01   17.24
   4  -4 -11  636.05   18.09
  -4  -4  11  651.74   18.21
   4   4 -11  643.20   18.83
  -4  -4  10  504.69   14.95
  -4   4  10  516.38   15.32
  -4  -4  10  535.20   16.33
   4  -4 -10  524.57   16.07
  -4  -4   9  234.71    9.22
  -4  -4   9  230.87    9.97
   4   4  -8   56.41    4.42
   4  -4  -8   69.29    4.90
   4   4  -8   56.11    4.71
  -4  -4   8   70.02    5.07
   4  -4  -7  122.36    6.13
   4   4  -7  118.27    5.91
   4   4  -6  304.71    9.82
   4   4  -6  316.04    9.98
   4   4  -6  324.07    9.55
   4   4  -5  831.16   18.11
   4   4  -5  846.78   18.06
   4   4  -5  842.10   17.42
   4   4  -4   66.08    3.91
   4   4  -4   65.77    3.60
   4   4  -4   73.19    3.87
   4   4  -3  273.58    7.41
   4   4  -3  261.60    7.56
   4   4  -2  333.63    7.78
   4   4  -2  342.36    7.69
   4   4  -2  327.80    7.60
   4  -4  -1   80.64    3.22
  -4   4   1   68.62    5.98
  -4  -4   1   75.03    6.26
   4  -4  -1   81.52    3.94
   4   4  -1   62.08    2.64
   4   4  -1   65.36    3.10
  -4  -4   1   72.68    6.51
   4   4  -1   63.60    3.03
   4  -4   0  142.80    5.33
  -4  -4   0  140.85    8.58
   4   4   0  153.94    4.78
  -4  -4   0  143.18    9.34
   4  -4   0  155.59    4.81
  -4   4   0  147.81    8.80
   4   4   1  101.34    4.03
   4  -4   1  103.90    4.03
   4  -4   1  107.37    4.73
   4  -4   1   97.37    4.06
   4   4   1  111.07    4.23
   4  -4   1   93.27    6.89
  -4   4  -1   91.46    3.97
  -4   4  -1   91.91    3.55
   4   4   2   78.78    3.71
   4  -4   2   51.00    3.16
  -4   4  -2   58.15    2.89
   4  -4   2   56.73    5.94
   4  -4   2   56.84    3.17
   4   4   2   74.59    3.59
  -4   4  -2   70.01    3.30
   4  -4   3 1590.23   28.20
  -4   4  -3 1575.63   27.61
   4  -4   3 1600.50   28.79
   4  -4   3 1557.12   27.77
   4   4   3 1658.41   28.24
  -4   4  -3 1546.96   27.60
   4   4   3 1586.41   28.10
   4  -4   4  196.47    7.38
   4  -4   4  198.40    7.08
   4   4   4  183.45    7.05
  -4   4  -4  180.46    6.85
   4  -4   5   75.96    4.79
   4   4   5   81.80    4.99
   4  -4   6  423.45   12.75
   4   4   6  400.53   12.93
   4  -4   6  441.39   13.34
  -4   4  -6  433.35   13.00
   4   4   7  113.47    6.39
   4  -4   7  110.33    6.70
   4  -4   7  126.98    6.93
   4   4   7  113.84    6.78
   4  -4   7  112.00    6.94
   4   4   7  101.07    6.57
   4  -4   7  121.07    6.72
   4  -4   7  119.85    6.96
   4  -4   7  117.53    6.85
   4   4   7   98.75    6.54
   4  -4   8  131.70    7.75
   4   4   8  129.64    7.85
   4  -4   8  127.60    7.35
   4   4   8  146.82    8.01
   4   4   8  137.90    8.23
   4  -4   8  127.78    7.63
   4  -4   8  129.33    7.55
   4  -4   8  128.88    7.52
   4  -4   8  126.53    7.41
   4   4   8  139.16    8.15
   4   4   9   65.35    5.98
   4  -4   9   71.65    5.63
   4   4   9   66.44    5.70
   4  -4   9   68.06    5.58
   4  -4   9   62.96    5.34
   4  -4   9   70.30    5.93
   4   4   9   73.38    5.91
   4  -4   9   67.94    5.50
   4  -4   9   72.37    5.82
   4   4   9   67.81    5.75
   4   4  10   58.56    5.35
   4  -4  10   75.95    5.62
   4  -4  10   66.03    5.29
   4   4  10   56.63    5.32
   4  -4  10   84.10    6.01
   4   4  10   63.44    5.53
   4  -4  10   71.72    5.74
   4  -4  10   71.45    5.67
   4   4  10   55.58    5.31
   4   4  11  664.79   17.29
   4  -4  11  664.05   17.01
   4  -4  11  645.80   17.02
   4   4  11  645.47   16.93
   4  -4  11  608.98   16.03
   4   4  11  655.21   17.61
   4  -4  11  650.89   17.40
   4   4  11  699.36   18.18
   4   4  12   48.97    3.68
   4   4  12   42.28    3.56
   4   4  12   44.71    3.76
   4  -4  12   46.93    3.61
   4  -4  12   45.15    3.68
  -4   5  14   34.79    2.81
  -4  -5  14   30.24    2.56
  -4  -5  13  102.47    5.51
  -4   5  13  101.46    5.56
  -4  -5  13  103.56    5.49
  -4   5  13   95.15    5.47
   4   5 -13  100.48    5.74
  -4   5  12  834.13   20.11
  -4   5  12  819.36   20.46
  -4  -5  12  812.37   19.97
   4   5 -12  807.70   20.59
  -4   5  11  555.42   16.08
  -4   5  11  554.23   16.49
  -4  -5  11  551.69   16.89
  -4  -5  11  537.20   16.00
   4   5 -11  557.80   17.05
  -4   5  10  224.21   10.00
  -4  -5  10  228.35    9.79
   4   5 -10  230.50   10.38
  -4  -5  10  233.26   10.35
  -4   5  10  221.60    9.70
  -4   5   9   47.61    4.40
   4   5  -9   50.46    4.86
  -4  -5   9   62.83    5.19
   4   5  -8    9.12    2.31
   4   5  -8    5.89    1.90
   4   5  -8    9.18    2.38
   4   5  -7  125.35    6.42
   4   5  -7  125.17    6.66
   4   5  -7  125.91    6.57
   4   5  -6  137.69    6.66
   4   5  -6  137.26    6.34
   4   5  -6  136.96    6.44
   4   5  -5  425.24   11.23
   4   5  -5  429.87   11.11
   4   5  -5  420.08   11.58
   4   5  -4  176.97    6.52
   4   5  -4  188.00    6.53
   4   5  -4  175.94    5.99
   4   5  -3  319.84    7.79
   4   5  -3  303.94    8.27
   4   5  -2 1068.75   20.07
   4  -5  -2 1104.21   18.72
   4   5  -2 1067.02   18.88
   4   5  -2 1071.05   19.36
   4  -5  -1  160.61    4.92
  -4  -5   1  162.66    9.10
   4  -5  -1  170.33    6.25
   4   5  -1  173.60    5.04
   4   5  -1  172.57    4.88
   4   5  -1  169.18    5.67
   4  -5   0   13.32    2.05
  -4  -5   0   12.30    2.98
   4  -5   0   11.07    1.41
   4   5   0    8.73    1.27
   4  -5   1  147.57    4.98
  -4   5  -1  139.86    5.29
   4   5   1  166.70    5.22
  -4   5  -1  159.21    5.04
  -4   5  -2  319.05    8.48
  -4   5  -2  299.59    8.47
   4  -5   2  346.54    9.77
   4  -5   2  341.22    8.62
   4   5   2  357.68    8.82
   4   5   2  324.43    8.44
   4  -5   2  325.41    8.52
  -4   5  -3   37.52    3.14
   4  -5   3   49.82    3.74
  -4   5  -3   39.20    3.02
   4  -5   3   41.68    3.02
   4   5   3   41.41    3.02
   4  -5   4  475.08   12.79
   4  -5   4  450.39   11.88
   4   5   4  465.43   12.12
  -4   5  -4  461.50   12.23
  -4   5  -5 1817.18   33.23
   4  -5   5 1781.58   33.24
   4  -5   6  210.96    8.57
   4  -5   6  213.52    8.71
   4   5   6  223.37    9.15
   4  -5   6  217.77    9.31
  -4   5  -6  230.33    9.25
   4  -5   6  214.01    8.69
   4   5   7  116.13    7.12
   4  -5   7  124.94    6.74
   4   5   7  125.45    7.17
   4  -5   7  115.24    7.26
   4   5   7  131.23    7.10
   4  -5   7  122.62    6.82
   4  -5   8   76.07    5.80
   4  -5   8   75.03    5.53
   4   5   8   66.59    5.36
   4  -5   8   75.37    5.98
   4  -5   8   81.13    5.83
   4  -5   8   76.00    5.92
   4   5   8   65.16    5.61
   4  -5   8   74.97    5.61
   4   5   8   73.56    5.70
   4   5   8   62.58    5.61
   4  -5   9  198.34    9.25
   4  -5   9  201.97    9.01
   4   5   9  179.56    8.93
   4   5   9  187.78    9.18
   4  -5   9  188.53    9.31
   4   5   9  171.67    9.10
   4  -5   9  187.46    9.25
   4   5   9  167.76    8.84
   4  -5   9  199.68    9.09
   4  -5   9  184.99    9.16
   4   5  10   49.74    4.82
   4  -5  10   51.46    4.57
   4   5  10   56.62    4.86
   4  -5  10   50.07    4.61
   4  -5  10   45.93    4.54
   4  -5  10   53.46    4.83
   4   5  10   57.52    5.18
   4  -5  10   50.04    4.75
   4  -5  10   47.47    4.41
   4   5  11  277.94   10.12
   4  -5  11  281.40    9.64
   4  -5  11  275.30    9.79
   4   5  11  278.64   10.18
   4  -5  11  275.63    9.94
   4   5  12  247.90    8.10
   4   5  12  220.00    7.58
  -4  -6  13  172.93    7.08
   4   6 -13  159.36    6.72
  -4   6  12  485.99   14.09
   4   6 -12  474.58   14.06
   4   6 -11  754.61   19.80
  -4   6  11  768.78   19.79
  -4  -6  11  779.46   20.67
  -4   6  10  129.13    7.37
   4   6 -10  128.55    7.51
  -4  -6  10  129.47    7.74
   4  -6  -9   72.14    5.10
  -4   6   9   63.23    5.04
  -4  -6   9   73.02    5.69
   4   6  -9   57.28    5.02
  -4   6   8  131.27    6.87
   4  -6  -8  132.35    6.74
  -4  -6   8  142.29    7.44
   4  -6  -8  122.13    6.67
   4   6  -7   52.11    4.37
   4   6  -7   50.59    4.56
   4   6  -6   87.64    5.11
   4   6  -6  102.96    5.82
   4   6  -6   91.99    5.61
   4   6  -5  213.74    7.28
   4   6  -5  228.46    8.47
   4   6  -5  234.06    8.40
   4   6  -4  777.95   17.24
   4   6  -4  736.58   15.13
   4   6  -4  723.80   16.55
   4   6  -3  317.70    8.04
   4   6  -3  331.05    9.29
   4   6  -2 1120.23   19.52
   4   6  -2 1093.75   20.47
   4   6  -1   68.64    3.02
   4   6  -1   66.42    3.85
  -4   6   0  318.33    8.80
   4   6   0  332.56    9.12
  -4   6  -1   39.58    2.65
   4  -6   1   67.72    4.12
  -4   6  -2 1059.99   20.58
   4  -6   2 1083.30   21.59
  -4   6  -2 1084.71   20.22
  -4   6  -3    2.99    1.43
   4  -6   3    0.90    1.39
  -4   6  -3    2.93    1.20
  -4   6  -4 1051.93   21.82
   4  -6   4 1029.76   22.24
   4   6   5   71.91    5.24
  -4   6  -5   71.66    4.92
   4  -6   5   85.28    5.27
   4   6   6 1187.07   26.33
   4  -6   6 1151.77   26.90
   4  -6   6 1194.24   26.63
   4   6   7  147.83    7.81
   4  -6   7  144.50    8.39
   4  -6   8   12.01    3.05
   4   6   8    9.49    2.39
   4  -6   8    9.17    2.68
   4  -6   9   15.51    3.20
   4  -6   9   18.34    2.87
   4  -6   9   17.73    3.31
   4  -6  10  829.80   20.75
   4  -6  10  846.50   20.72
   4   6  11    6.85    2.15
   4  -6  11    7.90    2.15
  -4  -7  13   53.13    3.78
  -4   7  12  427.18   12.71
  -4   7  11  339.28   11.86
   4  -7 -10   56.01    4.64
  -4   7  10   53.27    4.84
  -4  -7  10   64.73    5.45
   4  -7  -9  250.76   10.03
  -4  -7   9  272.29   11.08
  -4   7   9  276.36   10.81
   4  -7  -9  252.12   10.11
   4  -7  -8  100.35    6.14
   4  -7  -8   99.37    6.28
  -4  -7   8  107.86    6.66
  -4   7   8  118.15    6.67
   4  -7  -7   52.04    4.34
   4   7  -7   54.11    4.72
  -4   7   7   61.25    4.63
   4  -7  -7   51.86    4.57
   4   7  -6  109.13    6.33
   4   7  -6  107.96    6.44
   4   7  -5   80.56    5.23
   4   7  -5   73.97    5.15
   4   7  -4  759.64   18.44
   4   7  -4  585.91   15.27
   4   7  -3 2244.71   38.97
   4   7  -3 2175.25   37.71
   4   7  -2  680.84   14.68
   4   7  -2  714.94   16.06
   4   7  -1  320.83    9.61
   4   7   0  258.69    8.44
  -4   7  -1   16.73    1.99
   4  -7   1   20.48    2.66
  -4   7  -2  363.92   10.74
   4  -7   2  359.91   11.04
   4  -7   3   33.59    3.50
   4  -7   4  639.95   16.40
   4  -7   5 2802.56   50.04
   4  -7   5 2858.21   51.71
   4   7   6    9.84    2.58
   4  -7   6    7.63    2.68
   4   7   7   96.26    6.52
   4  -7   7   94.08    6.84
   4   7   8  112.47    6.71
   4  -7   8  106.91    7.45
   4  -7   8  102.56    7.12
   4  -7   9  223.67    9.96
   4  -7   9  209.29   10.01
   4  -7  10   30.38    3.74
   4  -7  10   31.64    3.76
   4  -7  11  246.97    8.82
   4  -7  11  234.85    8.47
  -4  -8  13   23.22    2.51
  -4  -8  12   87.96    5.52
   4  -8 -10  410.89   12.99
  -4  -8  10  438.99   14.20
   4  -8 -10  402.47   13.02
  -4   8  10  396.80   13.32
   4  -8  -9  184.84    8.66
  -4  -8   9  191.29    9.12
   4  -8  -9  176.15    8.62
  -4   8   8  110.55    6.56
   4  -8  -8   92.36    6.13
   4  -8  -8   95.64    6.41
   4  -8  -7   21.69    3.16
  -4   8   7   24.35    3.24
   4  -8  -7   25.77    3.44
   4   8  -6  118.86    7.20
   4  -8  -6  108.27    6.29
   4  -8  -6   97.98    6.27
   4   8  -6  104.20    6.59
   4   8  -5  577.65   16.22
   4  -8  -5  610.64   16.67
   4   8  -4 1101.83   24.11
   4   8  -4 1046.42   22.84
   4   8  -3  395.60   12.17
   4   8  -3  378.96   11.04
   4   8  -2  798.30   18.41
  -4   8   1 1467.89   27.59
   4   8  -1 1491.85   28.67
   4  -8   0   82.04    5.05
   4   8   0   85.02    4.94
   4  -8   1  484.38   13.38
  -4   8  -1  457.80   12.36
  -4   8  -2  567.42   14.80
   4  -8   2  539.22   14.67
   4  -8   3 2047.20   38.02
   4  -8   4  739.37   18.78
   4  -8   4  785.39   20.06
   4  -8   4  796.08   20.01
   4   8   5  148.44    8.22
   4  -8   5  133.64    8.12
   4  -8   5  146.18    8.21
   4   8   6   98.85    6.75
   4   8   7   28.56    3.77
   4  -8   7   25.41    4.09
   4  -8   8  201.87   10.04
   4   8   8  185.80    8.86
   4  -8   9   42.55    4.59
   4  -8   9   43.62    4.77
   4  -8  10  255.94    9.79
   4  -8  10  267.87   10.23
   4  -8  11  378.21   10.75
   4  -8  11  376.50   10.59
  -4  -9  12    7.47    2.04
   4  -9 -11  207.04    8.10
   4  -9 -10  457.48   13.83
  -4  -9  10  457.95   14.08
   4  -9 -10  444.43   13.60
   4  -9  -9  227.68    9.73
   4  -9  -9  243.97   10.11
  -4   9   8    7.20    2.42
   4  -9  -8    8.70    2.54
   4  -9  -8    4.65    2.18
   4  -9  -7   15.21    2.93
  -4   9   7   18.17    2.97
   4  -9  -7   12.64    2.86
   4  -9  -6  152.73    7.88
  -4   9   6  141.22    7.48
   4  -9  -6  153.13    8.03
  -4   9   5  358.56   12.16
   4  -9  -5  352.42   12.20
   4   9  -5  332.03   11.98
   4   9  -5  366.52   13.55
   4  -9  -4  334.90   11.57
   4   9  -4  303.95   10.87
   4  -9  -4  318.33   11.45
   4   9  -3  290.37   10.70
  -4   9   3  294.58    9.70
  -4   9   2 1357.13   26.44
   4   9  -2 1323.23   27.69
  -4   9   1   84.13    4.54
   4  -9  -1  100.87    6.03
   4   9  -1  102.79    5.97
  -4   9   0  117.76    5.70
   4  -9   0  126.65    6.63
   4  -9   1  195.57    8.42
   4  -9   2  433.91   13.39
  -4   9  -2  438.40   13.46
   4  -9   2  471.86   14.57
   4  -9   2  445.19   13.63
   4  -9   3   86.20    5.65
   4  -9   3   98.91    6.52
   4  -9   3   88.98    5.98
   4  -9   4 1832.83   37.21
   4  -9   4 1831.82   37.34
   4  -9   4 1895.80   37.26
   4   9   5   83.17    6.60
   4  -9   5   86.16    6.54
   4  -9   5   99.52    6.91
   4  -9   6  348.69   13.44
   4   9   6  332.35   12.99
   4   9   7  102.88    6.92
   4   9   8   15.80    3.00
   4  -9   8   15.32    3.20
   4  -9   8   16.40    3.44
   4  -9   9   34.54    4.13
   4  -9  10   62.29    4.79
  -4  10  12   67.98    3.95
   4 -10 -11  160.70    6.76
  -4 -10  11  175.81    7.82
   4 -10 -11  164.27    6.62
   4 -10 -10  363.95   11.92
   4 -10 -10  375.59   12.00
   4 -10  -9  103.22    6.52
   4 -10  -9  101.40    6.38
  -4  10   8    9.87    2.66
   4 -10  -8   12.19    2.77
   4 -10  -8   12.12    2.90
  -4  10   7    3.78    1.95
   4 -10  -7    3.56    2.09
   4 -10  -7    7.24    2.46
   4 -10  -6  161.68    8.40
  -4  10   6  145.14    7.74
   4 -10  -5  460.72   14.75
   4 -10  -5  443.67   14.65
  -4  10   5  468.78   14.64
   4 -10  -4   85.76    5.95
   4 -10  -4   94.36    6.37
  -4  10   4   84.46    5.88
  -4  10   3   83.33    5.96
  -4  10   3   78.70    5.07
   4  10  -3   84.38    6.06
   4 -10  -2  180.54    8.48
   4  10  -2  171.65    8.38
   4 -10  -2  188.76    8.47
   4 -10  -1  372.02   11.94
   4 -10  -1  348.59   12.08
   4  10  -1  333.26   11.81
  -4  10   0   24.42    3.11
   4 -10   0   19.44    2.99
   4 -10   0   18.37    3.11
   4 -10   0   18.79    2.81
   4 -10   1    9.45    2.42
   4 -10   1    5.46    2.10
   4 -10   1    7.97    2.48
   4 -10   2   28.40    3.75
   4 -10   2   23.91    3.32
   4 -10   2   22.98    3.34
   4 -10   3  998.44   24.28
   4 -10   3  948.31   23.62
   4 -10   3  987.56   23.83
   4 -10   4  249.05   10.91
   4 -10   4  244.82   10.77
   4 -10   4  249.25   10.91
   4 -10   5    8.42    2.86
   4  10   5    4.57    2.63
   4 -10   5    7.31    2.74
   4  10   6   54.13    5.36
   4 -10   6   55.22    5.39
   4  10   7  374.88   13.60
   4 -10   7  403.64   14.40
   4 -10   8   21.11    3.36
   4  10   8   18.44    3.07
   4  10   9   54.49    4.01
   4 -10   9   72.33    5.36
  -4 -10  -9   72.74    4.90
   4 -10   9   63.99    4.87
  -4 -10 -10   51.56    3.69
   4 -10  10   41.00    3.49
   4 -10  10   41.90    3.66
  -4 -11  11  179.74    7.27
  -4  11  11  168.87    6.66
   4 -11 -10  287.21    9.97
   4 -11 -10  292.53   10.04
   4 -11  -9  209.91    9.07
   4 -11  -9  195.14    8.73
   4 -11  -8   17.07    3.27
   4 -11  -8   24.64    3.61
   4 -11  -7   45.54    4.77
   4 -11  -7   47.79    4.85
   4 -11  -6   54.49    5.01
  -4  11   6   49.63    4.72
   4 -11  -5  376.80   13.63
   4 -11  -5  398.35   14.00
   4 -11  -4  199.57    9.60
  -4  11   4  236.44   10.18
  -4  11   3   86.92    5.97
   4 -11  -3   64.54    5.31
  -4  11   2  665.42   18.76
   4 -11  -2  747.83   19.18
  -4  11   1   16.96    2.97
   4 -11  -1   16.05    2.71
   4 -11   0    1.01    1.82
  -4  11   0    3.59    1.96
   4 -11   1  100.75    6.81
   4 -11   1   96.86    6.38
   4 -11   2  184.73    9.34
   4 -11   2  180.45    8.79
   4 -11   3   14.84    3.07
   4 -11   3   16.57    3.19
   4 -11   3   19.09    3.36
   4 -11   4  370.16   13.59
   4 -11   4  367.13   13.60
   4 -11   4  369.71   13.67
   4 -11   5  598.10   18.31
   4  11   6  273.36   11.76
   4 -11   6  281.63   11.94
  -4 -11  -6  293.00   11.14
   4  11   7   51.69    4.88
  -4 -11  -7   52.87    4.54
   4 -11   7   53.15    4.95
   4 -11   7   50.46    4.96
   4  11   8   22.04    3.00
  -4 -11  -8   31.25    3.41
   4 -11   8   29.79    3.74
   4 -11   8   29.63    3.55
   4 -11   9   77.68    4.88
  -4 -11  -9   87.11    4.92
  -4 -12  11  226.45    7.57
  -4  12  11  258.95    7.54
  -4  12  10   42.46    3.52
  -4 -12  10   48.47    3.93
   4 -12 -10   49.11    3.68
   4 -12  -9   76.98    5.21
  -4 -12   9   79.77    5.30
   4 -12  -9   76.83    5.22
   4 -12  -8   57.42    4.81
   4 -12  -8   57.42    4.89
   4 -12  -7   10.92    2.71
   4 -12  -6    8.25    2.72
   4 -12  -6    9.36    2.72
  -4  12   5  116.47    7.21
   4 -12  -5  135.58    7.93
   4 -12  -4  634.77   17.98
  -4  12   4  539.13   16.86
   4 -12  -3  343.41   12.51
  -4  12   3  288.05   11.72
  -4  12   2  221.17   10.04
   4 -12  -2  194.62    9.19
  -4  12   1   84.09    6.21
   4 -12  -1   93.32    6.82
   4 -12  -1   89.59    6.01
  -4  12   0   68.61    5.64
   4 -12   0   83.82    6.44
  -4  12  -1  164.28    8.62
   4 -12   1  169.31    9.15
   4 -12   2   94.46    6.76
   4 -12   2   86.64    6.34
   4 -12   3  170.88    9.11
   4 -12   3  158.41    8.49
   4 -12   3  165.06    8.63
   4 -12   4  838.97   22.24
   4 -12   4  868.21   22.37
   4 -12   4  874.97   22.28
   4 -12   5   30.50    4.13
   4  12   6  487.19   15.85
   4 -12   6  507.27   15.79
  -4 -12  -6  496.03   14.45
   4  12   7   54.78    4.71
  -4 -12  -7   49.79    4.16
   4 -12   7   44.54    4.25
   4 -12   7   53.17    4.82
   4  12   8    5.74    1.81
  -4 -12  -8    5.97    1.69
   4 -12   8    6.53    2.19
   4 -12   8    5.46    1.81
   4 -12   9    2.95    1.53
  -4 -13  10   38.65    3.07
  -4  13  10   42.03    3.04
  -4 -13   9  111.45    5.61
   4 -13  -9  113.88    5.80
  -4  13   8   14.46    2.61
  -4 -13   8   14.98    2.42
   4 -13  -8   15.84    2.76
   4 -13  -7   11.47    2.69
   4 -13  -6   61.98    5.27
   4 -13  -5  114.85    7.24
   4 -13  -4  282.36   11.01
   4 -13  -4  288.62   11.65
   4 -13  -3 1560.28   32.49
  -4  13   3 1532.81   32.65
  -4  13   2   76.69    5.98
   4 -13  -2   79.95    6.38
   4 -13  -2   77.35    5.74
  -4  13   1   36.91    4.38
   4 -13  -1   25.31    3.97
  -4  13   0   27.36    3.86
   4 -13   0   25.00    3.88
  -4  13  -1   64.93    5.49
   4 -13   1   71.61    5.92
  -4  13  -2  123.14    7.56
   4 -13   2  124.68    7.72
   4 -13   3   12.93    3.12
   4  13   4  136.77    8.30
   4 -13   4  135.23    7.59
   4 -13   4  121.55    7.39
   4 -13   5  445.19   14.32
   4  13   6    4.67    2.20
   4 -13   6    4.49    1.99
   4 -13   6    3.55    1.88
   4 -13   7    3.60    1.62
   4  13   7    2.66    1.67
   4 -13   7    4.15    1.90
   4 -13   8   16.57    2.39
   4 -14  -9   49.92    3.50
   4 -14  -9   54.77    3.57
  -4  14   8   78.67    4.63
   4 -14  -8   74.67    4.66
   4 -14  -7   16.22    2.67
  -4  14   7   10.03    2.28
   4 -14  -7   14.02    2.44
   4 -14  -6   38.65    3.82
   4 -14  -6   43.41    4.21
   4 -14  -5  179.32    7.99
   4 -14  -5  191.28    8.77
   4 -14  -4  489.42   15.03
   4 -14  -3  227.51   10.59
   4 -14  -3  217.83    9.47
   4 -14  -2  238.13   10.92
  -4  14   2  254.44   10.86
  -4  14   1  169.17    8.83
   4 -14  -1  183.49    9.47
  -4  14   0   37.79    4.30
   4 -14   0   31.72    4.16
  -4  14  -1   43.72    4.58
   4 -14   1   48.74    4.88
  -4  14  -2  188.63    9.07
   4 -14   2  166.89    8.72
  -4  14  -3  384.33   13.00
   4  14   3  363.04   13.49
   4 -14   3  348.03   12.53
   4  14   4   41.97    4.54
  -4  14  -4   39.85    4.18
   4  14   5    2.60    1.97
   4 -14   5    1.54    1.63
  -4  14  -5    2.30    1.66
   4  14   6   71.62    5.01
  -4  14  -6   77.56    4.86
   4 -14   6   68.56    4.63
   4  14   7   36.96    3.20
  -4  14  -7   37.67    3.14
   4 -14   7   37.07    3.18
  -4  15   8   11.59    1.72
  -4  15   7    6.21    1.64
   4 -15  -7    5.67    1.48
   4 -15  -7    8.05    1.85
  -4  15   6   97.61    5.42
   4 -15  -6   95.82    5.47
   4 -15  -5  131.08    7.16
   4 -15  -5  132.05    6.71
   4 -15  -4  181.33    8.67
   4 -15  -3  111.88    7.02
   4 -15  -2  425.82   14.15
  -4  15   1   48.61    4.71
   4 -15  -1   55.91    5.02
  -4  15   0   44.09    4.50
   4 -15   0   40.44    4.40
  -4  15  -1   18.69    3.13
   4  15   1   16.67    2.92
   4 -15   1   18.24    3.07
   4  15   2   70.48    5.48
  -4  15  -2   75.02    5.53
   4 -15   2   87.03    5.81
   4  15   3   14.27    2.80
   4 -15   3   13.44    2.57
  -4  15  -3   12.36    2.51
   4  15   4  326.89   11.51
  -4  15  -4  350.85   11.11
   4  15   5    5.13    1.92
  -4  15  -5    4.59    1.68
  -4  15  -6  114.31    5.20
   4 -16  -6   33.11    3.08
  -4  16   6   37.12    2.94
  -4  16   5  210.66    7.57
   4 -16  -5  210.94    8.21
  -4  16   4   89.72    5.16
   4 -16  -4   89.08    5.46
   4 -16  -3   31.39    3.65
   4 -16  -2   25.90    3.27
   4 -16  -1  161.31    7.68
   4 -16   0    9.56    2.24
  -4  16   0    6.99    2.03
  -4  16  -1   30.05    3.32
   4 -16   1   32.11    3.37
   4 -16   2    7.26    1.86
   4  16   2    7.70    2.07
  -4  16  -2    8.89    2.07
   4  16   3  341.79   10.81
  -4  16  -3  341.12   10.38
   4  16   4   79.08    4.72
  -4  16  -4   84.11    4.60
  -4  17   4   98.88    4.59
   4 -17  -3  114.62    5.52
  -4  17   3  120.85    5.38
   4 -17  -2   82.81    4.80
  -4  17   2   89.57    4.75
   4 -17  -1    2.50    1.31
   4 -17   0    5.30    1.55
  -4  17  -2   17.48    2.12
  -5   0  14   50.13    4.11
   5   0 -14   45.60    3.92
  -5   0  13    8.38    2.16
  -5   0  13    8.41    2.43
   5   0 -13    7.35    2.33
  -5   0  12    3.29    1.73
  -5   0  12    3.85    2.44
   5   0 -12    4.70    2.59
  -5   0  11   58.52    4.89
   5   0 -11   81.86    6.57
  -5   0  10  355.35   11.92
   5   0 -10  356.64   13.59
   5   0  -9  651.82   18.68
   5   0  -8  204.37    8.97
   5   0  -7  163.15    7.58
   5   0  -6  124.74    6.05
   5   0  -5  758.41   16.67
   5   0  -4  235.60    7.48
   5   0  -3   80.85    4.41
   5   0  -2 1444.49   23.48
   5   0  -2 1448.62   25.07
   5   0  -1 9999.00  143.56
   5   0  -1 9883.89  144.63
   5   0   0  344.88    8.27
   5   0   0  320.17    8.36
   5   0   1  697.77   14.14
   5   0   1  677.05   14.41
   5   0   1  666.33   14.24
   5   0   2   24.76    2.48
   5   0   2   22.78    2.38
   5   0   3 5091.29   79.05
   5   0   3 5142.28   79.21
   5   0   4  448.54   12.56
   5   0   4  449.18   12.52
   5   0   5  922.32   21.06
   5   0   6   43.29    4.18
   5   0   6   43.28    4.21
   5   0   6   40.23    4.15
   5   0   7 1049.72   26.11
   5   0   7 1064.13   25.57
   5   0   7 1123.50   25.03
   5   0   7 1087.48   24.77
   5   0   7 1103.32   25.99
   5   0   8   12.04    3.16
   5   0   8   10.23    2.91
   5   0   8   11.76    2.87
   5   0   8   12.10    2.73
   5   0   8   11.16    2.64
   5   0   9  452.08   15.65
   5   0   9  444.12   15.47
   5   0   9  454.75   14.19
   5   0   9  434.49   14.39
   5   0   9  429.59   15.83
   5   0  10   71.76    5.95
   5   0  10   72.63    5.50
   5   0  10   80.78    6.20
   5   0  10   72.65    6.23
   5   0  11  719.53   18.74
   5   0  11  744.61   19.29
   5   0  11  718.05   17.73
   5   0  11  731.80   19.43
   5   0  12   51.68    4.01
   5   0  12   49.18    4.10
  -5   1  14   15.72    2.24
   5  -1 -14   13.39    2.34
  -5   1  14   17.03    2.60
  -5  -1  14   12.23    2.25
  -5  -1  13    6.55    2.03
  -5   1  13   12.00    2.40
   5  -1 -13    5.52    2.25
  -5   1  13   10.16    2.61
  -5  -1  13    6.11    2.26
   5  -1 -12   27.22    3.97
  -5  -1  12   32.53    3.68
  -5  -1  12   33.08    4.13
  -5   1  12   40.06    4.52
  -5  -1  11  187.40    8.51
  -5   1  11  160.63    8.02
   5  -1 -11  177.86    9.38
  -5  -1  10  122.56    6.73
  -5   1  10  134.16    6.99
   5  -1 -10  141.08    8.28
  -5   1   9  462.25   13.60
   5  -1  -9  530.31   16.11
   5  -1  -8  144.54    7.38
   5   1  -8  121.36    6.53
   5   1  -7  168.25    7.26
   5  -1  -7  145.56    7.12
   5  -1  -6  224.27    8.24
   5  -1  -5  199.06    7.21
   5   1  -5  195.99    7.00
   5  -1  -4  241.73    7.38
   5   1  -4  215.41    6.90
   5  -1  -3  506.10   10.45
   5  -1  -3  532.76   11.71
   5   1  -2 4417.74   64.62
   5  -1  -2 4325.10   65.84
   5  -1  -2 4508.81   66.88
   5   1  -1 1412.10   22.44
   5  -1  -1 1361.62   23.60
   5  -1   0 2221.28   35.82
   5  -1   0 2205.30   35.90
   5   1   1    8.37    1.69
   5  -1   1    7.41    1.66
   5   1   1   10.12    1.76
   5  -1   1    8.97    1.65
   5   1   2  608.91   13.52
   5  -1   2  575.55   13.32
   5  -1   2  613.00   13.71
   5   1   2  589.75   13.43
   5  -1   3   75.50    4.59
   5   1   3   84.98    4.72
   5   1   3   80.60    4.72
   5   1   4 3052.30   51.32
   5  -1   4 3098.59   51.33
   5   1   4 3029.10   51.26
   5   1   5 2486.39   44.51
   5  -1   6  740.67   19.00
   5   1   6  722.57   19.01
   5  -1   6  722.37   19.05
   5   1   6  706.25   19.01
   5  -1   6  773.44   18.81
   5   1   6  746.61   19.53
   5  -1   6  773.65   19.60
   5   1   7  135.05    8.22
   5  -1   7  139.32    8.15
   5   1   7  134.15    7.73
   5  -1   7  135.24    7.90
   5   1   7  127.43    7.70
   5  -1   7  147.57    7.60
   5   1   7  135.35    7.28
   5   1   7  126.65    7.18
   5  -1   7  143.21    7.63
   5  -1   7  141.67    8.00
   5   1   7  121.58    7.67
   5   1   8   67.61    6.12
   5  -1   8   80.68    6.56
   5   1   8   70.39    5.87
   5   1   8   64.33    5.83
   5  -1   8   82.28    6.51
   5  -1   8   80.80    5.90
   5  -1   8   86.23    6.05
   5   1   8   68.07    5.30
   5   1   8   70.09    5.61
   5  -1   8   82.44    6.44
   5   1   8   68.93    5.95
   5   1   9   26.60    3.99
   5  -1   9   26.38    3.91
   5   1   9   23.46    3.30
   5   1   9   25.95    4.09
   5  -1   9   26.41    4.14
   5  -1   9   26.34    3.71
   5  -1   9   24.57    3.97
   5   1   9   23.17    3.94
   5   1   9   28.81    4.35
   5  -1   9   24.24    4.04
   5   1   9   27.37    3.71
   5  -1  10   13.69    3.08
   5   1  10    9.79    2.86
   5   1  10   11.20    3.12
   5  -1  10   13.49    3.28
   5   1  10   11.84    3.23
   5  -1  10   12.15    3.12
   5   1  10   10.86    2.73
   5  -1  10   10.44    2.45
   5   1  10    7.14    2.72
   5   1  11  184.01    8.58
   5   1  11  175.57    8.61
   5   1  11  187.70    8.10
   5   1  11  192.17    9.16
   5  -1  11  188.59    8.96
   5  -1  11  176.47    8.43
   5   1  12  919.98   19.94
   5   1  12  918.58   20.32
   5  -1  12  940.20   20.36
  -5   2  14    2.83    1.41
  -5   2  14    1.99    1.46
  -5  -2  14    1.58    1.38
   5  -2 -14    3.00    1.45
   5   2 -14    4.02    1.68
  -5   2  13   44.00    3.82
   5  -2 -13   34.09    3.78
  -5   2  13   41.92    4.24
  -5  -2  13   34.51    3.86
   5   2 -13   44.11    4.44
  -5  -2  12  118.91    6.63
  -5   2  12  108.16    6.36
  -5   2  12  108.53    7.13
  -5  -2  12  127.02    7.55
   5   2 -12  101.77    7.28
   5  -2 -12  116.87    7.41
  -5  -2  11  544.75   15.53
  -5   2  11  518.88   15.38
   5   2 -11  530.81   17.22
   5  -2 -11  541.56   17.03
   5  -2 -10  187.75    9.59
  -5   2  10  183.97    8.44
  -5  -2  10  205.49    8.64
   5   2 -10  196.23   10.02
  -5  -2   9  182.99    7.84
  -5   2   9  212.66    8.69
   5   2  -9  194.86    9.50
   5  -2  -9  188.32    9.13
   5   2  -8  298.93   11.26
   5   2  -8  272.17   10.25
   5   2  -8  270.12   10.72
   5  -2  -8  292.28   10.82
   5   2  -7  163.54    7.80
   5  -2  -7  222.67    8.59
   5   2  -6   21.24    2.63
   5   2  -6   20.51    2.82
   5  -2  -6   21.13    2.62
   5   2  -5   27.68    2.83
   5   2  -5   26.88    2.64
   5  -2  -5   34.12    2.94
   5   2  -4  975.96   19.03
   5  -2  -4  949.45   18.60
   5   2  -4  931.90   18.46
   5  -2  -3  718.05   14.24
   5   2  -3  727.50   14.95
   5  -2  -3  728.31   14.79
   5   2  -3  725.70   14.54
   5  -2  -2 3362.06   51.23
   5   2  -2 3278.33   51.55
   5  -2  -2 3299.62   51.45
   5  -2  -1 1043.43   18.82
   5   2  -1 1039.02   18.87
   5  -2   0  338.57    8.95
   5   2   0  349.40    8.80
   5  -2   0  365.26    9.00
   5  -2   1   14.21    2.02
   5  -2   1   14.33    1.92
   5   2   1   16.77    2.07
   5  -2   1   15.77    2.03
   5   2   1   16.81    2.07
   5  -2   2  118.55    5.10
   5  -2   2  120.65    5.34
   5  -2   2  107.53    4.92
   5   2   2  120.15    5.12
   5   2   2  119.07    5.17
   5  -2   3  136.42    5.94
   5  -2   3  138.47    6.05
   5  -2   3  133.36    5.85
   5   2   3  152.22    6.34
   5  -2   4  289.75    9.63
   5   2   4  282.67    9.58
   5  -2   5  142.36    7.05
   5   2   5  142.23    7.09
   5   2   6 1649.94   31.92
   5  -2   6 1702.15   33.12
   5   2   6 1571.95   32.85
   5  -2   6 1655.19   33.13
   5   2   6 1559.97   32.97
   5  -2   6 1692.42   32.51
   5  -2   6 1707.28   33.49
   5   2   6 1558.57   33.11
   5   2   7  305.45   12.62
   5  -2   7  331.36   12.75
   5   2   7  305.77   12.44
   5  -2   7  369.90   12.77
   5   2   7  313.64   12.12
   5   2   7  302.24   12.26
   5  -2   7  343.79   12.65
   5  -2   7  364.01   12.47
   5   2   7  303.88   11.17
   5  -2   7  346.78   12.20
   5  -2   7  338.41   12.55
   5  -2   8  261.87   11.24
   5   2   8  265.26   11.35
   5  -2   8  258.07   11.32
   5   2   8  250.06   11.25
   5   2   8  261.09   10.86
   5  -2   8  270.40   10.80
   5   2   8  242.12    9.97
   5  -2   8  272.39   10.92
   5   2   8  252.93   11.29
   5  -2   8  266.87   11.46
   5   2   8  246.89   11.45
   5  -2   8  253.58   11.50
   5   2   9   11.26    3.17
   5  -2   9   12.19    3.12
   5  -2   9    7.62    2.57
   5   2   9   16.17    3.35
   5   2   9   14.60    3.32
   5   2   9   13.78    3.34
   5   2   9   12.69    2.77
   5  -2   9    9.41    2.54
   5   2   9   13.68    2.64
   5  -2   9    9.29    2.90
   5  -2   9   11.24    2.97
   5   2  10   71.28    5.97
   5  -2  10   71.39    5.65
   5   2  10   76.85    6.01
   5  -2  10   75.10    5.91
   5   2  10   71.23    5.46
   5  -2  10   67.82    5.85
   5   2  10   72.64    6.18
   5  -2  10   67.45    5.79
   5  -2  11  185.84    8.28
   5   2  11  169.56    8.15
   5   2  11  158.74    7.46
   5   2  11  178.93    8.64
   5  -2  11  187.07    8.65
   5   2  12   37.05    3.55
   5  -2  12   44.96    3.82
  -5   3  14   21.94    2.40
  -5   3  14   22.85    2.65
  -5  -3  14   24.40    2.64
   5   3 -14   19.70    2.52
   5  -3 -14   21.10    2.51
  -5   3  13    0.70    1.58
  -5  -3  13    1.39    1.59
   5  -3 -13    0.23    1.62
  -5   3  13    1.31    1.67
   5   3 -13    1.22    1.77
   5   3 -12  543.73   16.96
  -5   3  12  545.19   15.48
  -5   3  12  557.37   16.71
   5  -3 -12  552.68   16.50
  -5  -3  12  580.78   16.74
  -5  -3  11  452.83   14.01
  -5   3  11  501.98   14.90
   5  -3 -11  448.79   15.27
   5   3 -11  504.33   16.37
  -5  -3  10  402.58   12.56
  -5   3  10  351.70   12.25
   5  -3 -10  391.22   13.66
   5   3 -10  349.23   13.59
  -5   3   9  165.36    7.73
   5   3  -9  168.19    8.89
   5   3  -8  334.30   12.06
   5   3  -8  328.13   11.98
   5  -3  -8  294.28   10.97
   5  -3  -8  295.08   11.09
   5   3  -8  330.49   11.56
   5   3  -7   76.63    5.27
   5  -3  -7  110.69    5.93
   5   3  -6   57.22    4.17
   5  -3  -6   54.42    3.90
   5   3  -6   47.25    3.83
   5   3  -5   17.95    2.34
   5   3  -5   16.81    2.25
   5   3  -4  454.96    9.97
   5   3  -4  466.75   11.42
   5  -3  -4  425.94   10.80
   5   3  -4  456.06   11.15
   5   3  -3 2954.32   46.75
   5   3  -3 2850.81   44.67
   5  -3  -3 3012.41   46.51
   5   3  -3 2981.78   46.36
   5  -3  -3 2946.76   46.70
   5  -3  -2  544.98   11.91
   5  -3  -2  546.95   11.58
   5   3  -2  520.10   10.86
   5   3  -2  513.48   10.12
   5   3  -2  527.92   11.64
   5   3  -1   73.06    3.72
   5  -3  -1   73.50    3.73
   5  -3   0  131.41    5.36
   5  -3   0  137.36    5.14
   5  -3   1   70.89    4.10
   5  -3   1   65.25    3.75
   5   3   1   84.28    4.18
   5   3   1   90.41    4.10
   5  -3   2   59.17    3.64
   5  -3   2   56.00    3.84
   5  -3   2   52.15    3.41
   5   3   2   63.13    3.77
   5   3   2   62.70    3.70
   5   3   3  130.13    5.81
   5  -3   3  119.10    5.65
  -5   3  -3  114.65    4.92
   5  -3   3  118.99    5.55
   5   3   3  119.83    5.76
   5  -3   4   31.31    3.09
   5   3   4   33.77    3.32
   5  -3   5 2724.36   46.70
   5   3   5 2570.81   46.64
   5   3   6   52.03    4.72
   5   3   6   51.97    4.37
   5  -3   6   40.26    4.15
   5   3   6   58.32    4.84
   5  -3   6   40.60    4.17
   5   3   6   53.17    4.69
   5  -3   6   40.63    4.19
   5  -3   6   43.77    4.17
   5  -3   7  119.74    7.30
   5   3   7  117.92    7.44
   5   3   7  126.42    6.83
   5  -3   7  115.36    7.24
   5  -3   7  129.34    7.32
   5   3   7  131.83    7.74
   5   3   7  126.07    7.87
   5  -3   7  129.11    7.39
   5   3   7  124.01    6.76
   5  -3   7  119.35    6.98
   5   3   7  127.42    7.68
   5  -3   7  135.70    7.62
   5  -3   7  130.32    7.71
   5   3   8    7.61    2.95
   5  -3   8    8.20    2.80
   5  -3   8    8.04    2.58
   5   3   8    5.61    2.37
   5   3   8    4.65    2.46
   5  -3   8    8.03    2.76
   5  -3   8    9.01    2.41
   5  -3   8    8.71    2.47
   5  -3   8   10.40    3.22
   5  -3   8   11.38    2.89
   5   3   8    5.28    2.30
   5  -3   9   76.44    5.92
   5   3   9   71.13    5.89
   5   3   9   71.90    6.05
   5  -3   9   65.56    5.10
   5  -3   9   77.46    6.13
   5  -3   9   77.92    5.98
   5   3   9   73.63    5.81
   5   3   9   73.45    6.15
   5   3   9   73.96    6.37
   5  -3   9   76.41    6.21
   5   3  10    5.97    2.50
   5  -3  10    8.93    2.67
   5   3  10    7.19    2.48
   5   3  10    5.34    2.45
   5   3  10    6.30    2.38
   5  -3  10    6.64    2.35
   5  -3  10    6.21    2.42
   5  -3  11  328.12   11.09
   5   3  11  343.46   11.42
   5   3  11  331.17   10.98
   5   3  11  340.00   11.81
   5  -3  11  336.49   11.60
   5   3  12   27.53    2.91
   5  -3  12   24.67    2.82
  -5   4  14    4.71    1.44
  -5   4  14    5.83    1.57
   5  -4 -14    3.94    1.31
  -5  -4  14    3.94    1.34
   5   4 -14    5.86    1.63
  -5   4  13   13.25    2.34
  -5   4  13   13.27    2.49
  -5  -4  13   13.62    2.47
   5  -4 -13   14.66    2.44
   5   4 -13   12.72    2.52
  -5   4  12  265.20   10.21
  -5   4  12  278.51   11.04
  -5  -4  12  281.11   10.85
   5   4 -12  283.89   11.38
   5  -4 -12  273.38   10.63
  -5   4  11  825.38   20.48
  -5   4  11  824.69   21.60
  -5  -4  11  771.90   20.75
   5   4 -11  865.97   22.22
   5  -4 -11  764.82   20.62
  -5  -4  10  208.01    8.85
   5   4 -10  234.91   10.72
   5  -4 -10  190.55    9.24
  -5   4  10  249.51    9.89
   5   4  -9  142.45    8.02
  -5   4   9  136.32    7.03
   5  -4  -9  122.44    7.11
   5   4  -8  533.25   15.88
   5  -4  -8  566.12   15.65
   5   4  -8  517.72   15.68
   5  -4  -8  529.49   15.16
  -5  -4   8  543.13   15.54
   5   4  -7  109.97    6.30
   5   4  -7  114.20    6.26
   5   4  -6   43.66    3.70
   5   4  -6   39.14    3.54
   5  -4  -6   43.39    3.49
   5   4  -5  554.17   12.79
   5   4  -5  570.86   13.77
   5  -4  -5  568.18   13.45
   5   4  -5  570.85   14.10
   5   4  -4  330.08    9.23
   5   4  -4  346.11    9.15
   5   4  -4  329.61    9.35
   5   4  -3  602.42   12.76
   5   4  -3  621.41   13.51
   5   4  -3  621.31   13.55
   5  -4  -2  991.20   19.18
   5   4  -2  975.45   18.24
   5  -4  -2  975.93   18.01
   5   4  -2  937.47   17.42
   5   4  -2  939.68   17.29
   5  -4  -1  625.27   14.11
   5   4  -1  634.55   13.21
   5  -4  -1  644.87   13.15
   5  -4   0  599.13   12.81
   5   4   0  622.69   12.95
   5   4   1  341.71    9.03
   5  -4   1  362.91    9.24
   5  -4   1  369.29   10.20
   5   4   2  444.49   11.00
   5  -4   2  459.50   11.17
   5  -4   2  464.91   11.93
   5  -4   2  436.96   10.92
   5   4   2  449.64   11.12
   5  -4   3  506.93   12.87
  -5   4  -3  496.77   12.10
   5   4   3  518.92   12.89
   5  -4   3  500.32   12.65
   5   4   3  517.17   12.97
   5  -4   4  382.15   11.72
   5  -4   4  352.69   10.85
   5   4   4  389.72   11.45
   5  -4   5   93.49    5.60
   5   4   5   93.90    5.81
   5   4   6 1740.52   33.65
   5  -4   6 1739.61   33.41
   5   4   6 1655.90   33.58
   5   4   6 1671.45   34.18
   5  -4   6 1646.69   33.32
   5   4   6 1631.43   34.07
   5  -4   6 1643.64   34.46
   5  -4   6 1684.32   33.92
   5  -4   6 1645.94   33.46
   5   4   6 1704.37   34.69
   5  -4   6 1668.16   33.60
   5   4   7    5.54    2.45
   5  -4   7    3.95    2.22
   5   4   7    5.90    2.18
   5   4   7    5.44    2.18
   5  -4   7    3.19    1.80
   5   4   7    6.04    2.28
   5   4   7    4.01    2.02
   5  -4   7    3.06    1.95
   5  -4   7    4.64    2.05
   5  -4   7    5.05    2.55
   5  -4   7    3.73    2.05
   5   4   8    2.55    2.15
   5   4   8    1.57    2.03
   5  -4   8    2.07    2.00
   5  -4   8    1.75    1.71
   5   4   8    2.71    2.18
   5  -4   8    2.77    1.91
   5  -4   8    2.86    2.19
   5  -4   8    1.05    1.70
   5   4   8    4.22    2.23
   5  -4   8    1.81    1.81
   5  -4   9   79.49    5.87
   5   4   9   78.19    5.93
   5  -4   9   71.45    5.50
   5   4   9   83.07    6.31
   5   4   9   77.81    6.24
   5  -4   9   74.16    5.95
   5  -4   9   68.12    5.56
   5  -4  10  133.92    7.20
   5   4  10  112.66    6.87
   5  -4  10  113.38    6.33
   5   4  10  117.25    6.90
   5   4  10  105.50    6.99
   5  -4  10  131.03    7.47
   5  -4  11   58.37    4.31
   5   4  11   56.55    4.41
   5   4  11   56.83    4.38
   5   4  11   53.10    4.45
   5  -4  11   55.85    4.45
  -5   5  14    2.60    1.21
  -5   5  13   76.97    4.77
  -5   5  13   69.62    4.59
  -5  -5  13   75.06    4.62
   5   5 -13   71.79    4.77
  -5   5  12   56.48    4.61
  -5   5  12   53.28    4.57
  -5  -5  12   53.58    4.53
   5   5 -12   57.43    4.88
  -5   5  11  167.31    8.14
  -5   5  11  162.60    8.41
  -5  -5  11  175.67    8.48
   5   5 -11  176.28    9.00
  -5   5  10  357.70   12.50
   5   5 -10  365.84   13.31
  -5   5   9  373.28   12.52
   5   5  -9  381.00   13.51
  -5  -5   9  393.93   13.38
  -5   5   8  488.42   13.94
   5   5  -8  499.54   15.03
   5   5  -7  215.85    8.83
   5   5  -7  214.84    9.06
   5   5  -6   19.40    2.56
   5   5  -6   18.46    2.82
   5   5  -5  143.32    6.10
   5   5  -5  144.70    6.52
   5   5  -5  144.62    6.20
   5   5  -4  403.70   11.09
   5   5  -4  413.90   10.83
   5  -5  -4  434.92   10.61
   5   5  -3  546.97   12.40
   5  -5  -3  538.19   11.95
   5   5  -3  549.83   12.53
   5   5  -3  572.07   12.48
   5  -5  -2 1662.70   29.36
   5  -5  -2 1543.44   26.89
   5   5  -2 1680.07   27.51
   5   5  -2 1565.07   26.76
   5   5  -2 1531.40   27.22
   5   5  -1  403.73    9.53
   5  -5  -1  403.59   10.78
   5  -5  -1  375.58    9.30
   5   5  -1  393.50    9.57
   5  -5   0 1256.36   24.14
   5   5   0 1319.39   22.53
   5  -5   1  111.83    4.79
  -5   5  -1  117.79    5.03
   5  -5   1  114.18    5.54
   5   5   2  729.05   15.30
   5  -5   2  698.31   15.15
  -5   5  -2  638.03   14.54
   5  -5   2  673.41   15.20
   5   5   2  729.70   15.67
  -5   5  -3  146.93    6.15
   5  -5   3  136.41    6.60
   5  -5   3  127.18    5.88
   5   5   3  143.00    6.24
   5  -5   4 1690.88   31.90
   5  -5   4 1552.66   30.00
   5   5   5  472.65   14.13
   5  -5   5  442.90   13.71
   5   5   6   42.63    4.40
   5  -5   6   46.29    4.29
   5  -5   6   44.62    4.94
   5  -5   6   44.06    4.72
   5  -5   6   44.88    4.27
   5   5   6   39.42    4.41
   5  -5   6   45.61    4.71
   5   5   7  107.22    7.06
   5   5   7  119.92    6.93
   5  -5   7   96.24    6.23
   5  -5   7  100.73    6.51
   5  -5   7  100.42    7.14
   5   5   7  102.59    6.74
   5  -5   7   96.64    6.27
   5  -5   7  101.65    6.75
   5   5   8   13.92    3.04
   5  -5   8    1.52    1.90
   5   5   8    9.89    2.65
   5   5   8   11.66    2.51
   5  -5   8    1.64    1.77
   5   5   8   11.48    2.67
   5  -5   8    0.76    2.07
   5  -5   8    0.52    1.87
   5  -5   8    2.05    1.89
   5  -5   9   11.87    2.71
   5  -5   9   11.15    2.54
   5   5   9   11.23    2.66
   5   5   9   11.51    2.77
   5  -5   9    9.51    2.50
   5  -5   9   11.00    2.50
   5   5   9   16.99    3.30
   5  -5  10   47.85    4.13
   5   5  10   44.82    4.08
   5  -5  10   47.55    4.13
   5   5  10   45.43    4.35
   5  -5  10   44.34    4.19
   5  -5  11   70.27    4.31
   5   5  11   89.67    5.22
   5   5  11   84.28    5.02
   5  -5  11   77.10    4.70
  -5   6  14   26.88    2.31
  -5   6  13   71.83    4.38
  -5  -6  13   59.66    4.10
  -5   6  12   61.70    4.66
   5   6 -12   52.21    4.26
  -5   6  11   72.56    5.44
   5   6 -11   77.29    5.60
  -5   6  10  407.64   13.53
   5   6 -10  416.48   13.96
  -5   6   9  477.32   14.44
   5   6  -9  456.31   14.66
  -5  -6   9  451.38   14.76
  -5   6   8  187.21    8.36
  -5  -6   8  189.09    8.65
   5  -6  -8  172.73    8.15
   5   6  -7  281.92   10.92
   5  -6  -7  279.36   10.30
   5   6  -6   53.47    4.40
   5   6  -5   23.26    2.86
   5   6  -5   19.89    2.68
   5   6  -5   21.43    2.35
   5   6  -4  260.86    8.73
   5   6  -4  232.37    7.50
   5   6  -4  253.44    8.47
   5   6  -3   76.41    4.30
   5   6  -3   76.59    3.88
   5   6  -2  521.20   11.33
   5   6  -2  495.25   12.12
   5   6  -1 2781.69   46.41
   5   6  -1 2837.62   45.18
  -5   6   0  231.61    7.76
   5  -6   0  293.03    9.37
  -5   6  -1   52.70    3.30
  -5   6  -2   56.46    3.88
   5  -6   2   61.08    4.39
  -5   6  -3  970.78   20.80
   5  -6   3  965.95   21.69
   5  -6   4  100.03    6.09
   5  -6   4  115.59    6.74
   5   6   4   93.42    6.03
   5  -6   4  103.91    6.21
   5   6   5  858.54   21.35
   5  -6   5  802.63   21.60
   5  -6   5  856.63   20.67
   5  -6   5  840.86   21.21
   5  -6   6   17.37    3.22
   5   6   6   12.92    2.79
   5  -6   6   18.17    3.35
   5   6   7 1019.02   24.51
   5  -6   7 1082.00   26.34
   5   6   8   15.38    2.88
   5  -6   8   11.24    2.44
   5  -6   8   18.83    3.62
   5  -6   8   15.37    3.13
   5  -6   9    9.43    2.33
   5  -6   9   12.63    2.96
   5  -6   9   12.52    2.68
   5  -6  10   22.78    2.99
   5  -6  10   21.97    3.08
   5  -6  11  343.99    9.90
   5   6  11  366.42   10.81
  -5   7  13   13.30    2.06
  -5  -7  13   12.26    2.06
  -5   7  12   26.29    3.04
  -5   7  11   85.95    5.80
  -5   7  10  432.94   13.95
   5  -7  -9  596.45   16.73
  -5   7   9  613.49   17.22
  -5  -7   9  637.69   17.77
   5  -7  -8  270.00   10.40
   5  -7  -8  289.95   11.10
   5  -7  -7   74.16    5.23
  -5   7   7   67.42    5.11
   5  -7  -7   83.38    5.76
   5  -7  -6   28.31    3.29
   5   7  -6   34.08    3.77
   5  -7  -6   34.93    3.75
   5   7  -5   98.07    6.07
   5   7  -5   83.80    5.27
   5   7  -4  530.63   14.05
   5   7  -4  507.98   13.52
   5   7  -3  293.52    9.48
   5  -7  -2 1577.42   30.03
   5   7  -2 1495.54   28.56
   5  -7  -1  508.95   13.88
   5   7  -1  499.48   12.78
  -5   7   0  596.28   14.43
  -5   7  -1    1.20    1.06
   5  -7   1    1.65    1.56
  -5   7  -2   13.61    2.45
   5  -7   2   13.05    2.65
   5  -7   3   87.47    6.00
   5   7   3   96.60    6.21
   5  -7   3   90.24    5.70
   5  -7   3   87.04    5.82
   5   7   4 1625.55   33.25
   5  -7   4 1565.46   32.04
   5  -7   4 1616.35   33.18
   5  -7   4 1516.63   33.12
   5   7   5  964.04   23.82
   5   7   6  376.07   13.55
   5  -7   6  360.91   13.98
   5  -7   6  367.99   13.44
   5   7   7   20.81    3.46
   5  -7   7   19.89    3.63
   5   7   8  130.57    7.31
   5  -7   8  143.08    8.02
   5  -7   8  151.13    8.70
   5  -7   9   16.43    3.01
   5  -7   9   20.06    3.41
   5  -7  10    1.25    1.56
   5   7  10    0.42    1.61
   5  -7  10    0.20    1.42
  -5   8  13    3.46    1.25
  -5  -8  13    1.66    1.19
  -5   8  12   54.95    4.07
  -5   8  11  280.98   10.28
  -5   8  10  546.27   15.67
   5  -8 -10  496.45   14.50
   5  -8  -9   95.12    6.12
   5  -8  -9   94.23    6.26
   5  -8  -8  421.76   13.60
   5  -8  -8  406.89   13.70
  -5   8   8  419.85   13.73
   5  -8  -7  278.18   10.75
   5  -8  -7  272.88   11.06
   5  -8  -6   51.15    4.61
  -5   8   6   61.37    4.75
   5  -8  -6   53.99    4.85
   5   8  -5   87.88    5.80
   5  -8  -5   96.10    5.85
   5   8  -5   90.81    5.76
   5  -8  -5   95.11    6.21
   5   8  -4  568.54   15.54
   5   8  -3  512.63   14.15
   5  -8  -2 1087.55   23.77
   5   8  -2 1003.96   22.13
   5  -8  -1  252.65    9.54
   5   8  -1  211.89    8.34
  -5   8   0  361.38   10.13
  -5   8  -1   27.90    2.94
   5  -8   1   19.99    2.91
  -5   8  -2  126.10    6.64
   5  -8   2  124.39    6.89
   5  -8   2  117.93    6.93
   5  -8   2  120.71    6.73
   5  -8   3  145.97    7.54
   5  -8   3  149.21    8.06
   5  -8   3  152.67    8.11
   5  -8   3  162.40    8.09
   5  -8   4  590.83   17.57
   5  -8   4  609.04   17.41
   5   8   5   39.79    4.70
   5  -8   5   52.50    5.43
   5  -8   5   54.70    5.26
   5   8   6 1680.32   35.62
   5   8   7  226.68   10.28
   5  -8   7  235.05   11.10
   5  -8   8   34.03    4.15
   5   8   8   27.66    3.52
   5  -8   8   32.16    4.40
   5  -8   9   12.88    2.76
   5  -8   9   11.89    2.47
   5  -8  10  123.32    6.31
   5  -8  10  111.36    5.90
   5   8  10  123.97    6.21
  -5   9  12   80.25    4.53
  -5  -9  12   97.85    5.33
  -5   9  11  210.96    8.41
   5  -9 -10  248.19    9.48
   5  -9 -10  252.05    9.69
   5  -9  -9   76.63    5.46
   5  -9  -9   76.79    5.68
  -5   9   9   68.73    5.38
   5  -9  -8  382.94   13.03
  -5   9   8  378.80   13.13
   5  -9  -8  389.20   13.54
   5  -9  -7  262.86   10.61
  -5   9   7  239.36   10.18
   5  -9  -7  268.86   11.08
   5  -9  -6    3.98    1.94
  -5   9   6    1.87    1.80
   5  -9  -6    4.14    2.28
   5  -9  -5   28.90    3.63
  -5   9   5   24.53    3.34
   5  -9  -4  236.00    9.91
  -5   9   4  216.91    9.15
   5  -9  -3 1503.05   30.77
   5  -9  -3 1488.31   30.38
   5   9  -3 1380.62   29.45
   5  -9  -3 1418.80   28.85
  -5   9   2  459.77   13.03
   5  -9  -2  424.18   13.83
   5   9  -2  458.50   13.60
   5  -9  -2  428.89   13.48
   5  -9  -2  401.86   12.64
   5  -9  -1   34.75    4.13
  -5   9   1   24.48    2.90
   5  -9  -1   32.33    3.77
   5  -9  -1   35.37    3.71
   5  -9   0  267.33   10.52
   5  -9   0  261.72   10.00
   5  -9   1  362.39   12.42
   5  -9   1  361.02   12.26
   5  -9   1  392.26   13.41
   5  -9   2  254.36   10.65
   5  -9   2  224.21    9.91
   5  -9   2  243.31   10.05
   5   9   3  108.73    7.51
   5  -9   3  120.48    7.65
   5  -9   3  119.91    7.51
   5  -9   3  116.00    7.26
   5  -9   4   65.23    5.68
   5  -9   4   61.84    5.67
   5  -9   4   63.77    5.68
   5   9   5 1775.49   37.37
   5  -9   5 1734.54   37.19
   5  -9   5 1751.69   36.75
   5   9   6   34.61    4.36
   5  -9   6   24.25    4.00
   5   9   7  177.60    8.97
   5   9   8   33.30    3.69
   5  -9   8   37.66    4.48
   5  -9   9   20.85    3.18
   5  -9   9   18.12    2.73
  -5  -9 -10   37.75    3.19
   5  -9  10   36.01    3.23
   5  -9  10   36.20    3.39
   5   9  10   36.50    3.18
  -5  10  12   37.07    2.84
   5 -10 -12   25.49    2.62
  -5  10  11  390.61   11.33
   5 -10 -10   62.93    4.60
   5 -10 -10   70.49    4.93
   5 -10  -9   88.83    5.91
   5 -10  -9   88.32    6.03
   5 -10  -8  502.59   15.27
   5 -10  -8  499.45   15.60
  -5  10   8  479.22   14.97
   5 -10  -7   79.67    5.90
   5 -10  -7   85.14    6.33
  -5  10   7  100.97    6.50
   5 -10  -6   28.46    3.69
  -5  10   6   26.16    3.56
   5 -10  -6   26.62    3.87
   5 -10  -5    2.16    1.78
  -5  10   5    1.02    1.68
   5 -10  -5    2.41    1.92
   5 -10  -4  191.54    9.34
  -5  10   4  197.58    9.01
  -5  10   3  427.73   13.71
   5 -10  -3  412.20   13.87
  -5  10   2  866.25   20.78
   5 -10  -2  807.53   20.34
   5 -10  -2  828.65   20.85
   5 -10  -2  808.78   19.83
  -5  10   1  296.60   10.95
   5 -10  -1  281.59   10.57
  -5  10   0  673.79   18.22
   5 -10   0  721.98   18.49
   5 -10   1  300.70   12.02
   5  10   1  280.35   10.45
   5 -10   1  282.82   11.08
   5 -10   2   71.78    5.74
   5 -10   2   84.53    6.05
   5 -10   2   83.70    6.33
   5  10   3   73.11    6.04
   5 -10   3   84.36    6.37
   5 -10   3   83.22    6.26
   5 -10   3   82.59    6.22
   5  10   4  272.44   11.91
   5 -10   4  254.88   11.32
   5 -10   4  252.93   11.31
   5 -10   4  255.91   11.22
   5  10   5   99.42    7.25
   5 -10   5  116.10    7.82
   5 -10   5  107.20    7.31
   5  10   6 1016.63   25.56
   5 -10   6 1086.14   26.50
   5  10   7   17.25    3.19
   5 -10   7   21.00    3.73
   5  10   8   11.12    2.35
   5 -10   8   12.25    2.56
  -5 -10  -9   10.04    2.03
   5 -10   9   12.39    2.43
  -5 -11  11   72.19    4.45
  -5  11  11   62.97    3.96
  -5  11  10  204.20    8.04
   5 -11 -10  197.50    7.83
  -5  11   9  275.09   10.39
   5 -11  -9  320.95   11.19
  -5  11   8  243.43    9.92
   5 -11  -8  220.71    9.52
   5 -11  -8  219.64    9.74
   5 -11  -7  114.63    7.09
  -5  11   7  118.04    7.04
   5 -11  -7  118.02    7.30
  -5  11   6   -0.26    1.60
   5 -11  -5   47.09    4.93
  -5  11   5   38.78    4.29
   5 -11  -4  218.35   10.02
  -5  11   4  199.80    9.39
  -5  11   3  629.86   17.69
   5 -11  -3  575.85   16.98
   5 -11  -3  631.91   18.02
  -5  11   2  514.98   15.81
   5 -11  -2  530.05   15.96
  -5  11   1  168.09    8.44
  -5  11   0  261.51   10.69
   5 -11   0  256.87   11.26
   5  11   0  239.42    9.90
   5 -11   0  237.83   10.04
  -5  11  -1  124.18    7.37
   5 -11   1  129.86    8.07
   5 -11   1  116.90    7.18
   5  11   2  132.02    8.19
   5 -11   2  156.65    8.70
   5 -11   2  143.30    8.00
   5 -11   2  134.94    7.93
   5  11   3   25.67    4.12
   5 -11   3   23.63    3.71
   5 -11   3   20.39    3.55
   5 -11   3   19.31    3.58
   5  11   4  396.01   14.67
   5 -11   4  358.37   13.78
   5 -11   4  365.32   13.70
   5 -11   4  365.64   13.48
   5 -11   5  338.29   13.19
   5  11   6    5.61    2.80
   5 -11   6    7.34    2.85
   5  11   7   93.21    6.04
   5 -11   7   95.80    6.57
   5 -11   7   82.28    5.89
  -5 -11  -8    9.85    2.00
   5 -11   8    8.43    2.37
   5 -11   8    8.77    2.20
   5 -11   9    4.60    1.75
   5 -11   9    5.49    1.57
  -5  12  10  398.85   10.90
  -5 -12  10  381.86   11.12
   5 -12 -10  380.77   10.64
  -5 -12   9  373.67   11.88
   5 -12  -9  388.48   12.05
  -5  12   8  130.19    6.84
   5 -12  -8  107.93    6.59
  -5  12   7   11.56    2.62
  -5  12   6   32.54    3.84
   5 -12  -6   29.69    4.02
  -5  12   5   94.96    6.42
   5 -12  -5   82.78    6.26
   5 -12  -4  117.88    7.16
   5 -12  -4  119.47    7.46
  -5  12   4  115.58    7.31
   5 -12  -3   88.26    6.12
  -5  12   3   86.93    6.44
   5 -12  -3  100.28    6.81
  -5  12   2  175.79    8.92
   5 -12  -1  767.37   21.36
  -5  12   1  735.84   20.04
   5  12   0  132.04    7.75
  -5  12   0  135.04    7.79
   5 -12   0  146.46    8.52
   5 -12   1   15.99    3.11
   5  12   1   25.15    3.82
   5 -12   1   18.44    3.55
  -5  12  -1   23.19    3.44
   5 -12   2    2.06    1.96
   5  12   2    2.97    2.25
   5 -12   2    1.86    2.15
  -5  12  -2    2.43    1.95
   5  12   3  296.12   12.63
   5 -12   3  294.28   11.81
   5 -12   3  316.49   12.54
   5 -12   3  305.37   11.92
   5  12   4   83.10    6.61
   5 -12   4   92.32    6.58
   5 -12   4   89.10    6.37
   5 -12   4   93.77    6.62
   5 -12   5  253.51   10.82
   5  12   6   37.39    4.17
   5 -12   6   35.14    4.18
   5  12   7  349.13   11.46
   5 -12   7  353.30   11.86
   5 -12   7  321.11   10.87
   5  12   8   -0.31    1.32
   5 -12   8    0.18    1.42
   5 -12   8    1.78    1.34
   5 -13 -10  200.76    6.99
   5 -13  -9  441.85   11.95
  -5  13   9  429.68   11.64
  -5 -13   9  406.24   11.30
   5 -13  -9  463.32   12.52
  -5  13   8   53.09    4.16
  -5 -13   8   41.47    3.62
   5 -13  -8   49.04    4.34
   5 -13  -8   48.89    4.16
  -5  13   7    5.14    2.06
   5 -13  -7    7.79    2.28
  -5  13   6    9.78    2.47
   5 -13  -6   13.00    2.63
   5 -13  -6   12.07    2.71
   5 -13  -5   52.29    4.67
  -5  13   5   61.26    5.19
   5 -13  -5   56.56    5.10
   5 -13  -4  231.39    9.66
   5 -13  -4  238.33   10.32
  -5  13   4  249.37   10.53
  -5  13   3   59.80    5.24
  -5  13   2  575.36   17.33
   5 -13  -2  603.83   18.36
  -5  13   1   92.98    6.59
   5 -13  -1  100.59    7.21
   5  13  -1   92.49    6.06
   5  13   0  152.07    8.24
  -5  13   0  165.32    8.74
   5 -13   0  178.31    9.40
   5  13   1   14.80    3.14
   5 -13   1   13.64    3.18
  -5  13  -1   13.32    2.94
   5  13   2   28.99    4.10
  -5  13  -2   34.69    4.09
   5 -13   2   30.21    4.12
   5 -13   2   30.09    3.77
   5 -13   3   15.38    2.93
   5  13   3   16.08    3.34
   5 -13   3   16.69    3.09
  -5  13  -3   14.96    2.83
   5  13   4  368.85   13.60
  -5  13  -4  366.24   12.42
   5 -13   4  346.53   12.44
   5  13   5   12.16    2.89
   5 -13   5   15.90    2.92
  -5  13  -5   15.63    2.65
   5 -13   6  251.67    9.67
  -5  13  -6  246.10    8.91
   5  13   6  260.93    9.97
   5 -13   6  238.64    9.08
   5  13   7    8.99    1.96
   5 -13   7    5.56    1.90
  -5  13  -7    7.85    1.76
   5 -13   7    5.89    1.66
   5 -14  -9  174.42    6.19
   5 -14  -8  117.78    5.61
  -5  14   7   85.82    5.03
   5 -14  -7   72.98    4.97
   5 -14  -7   71.34    4.68
   5 -14  -6   35.36    3.72
   5 -14  -6   30.27    3.29
  -5  14   6   35.54    3.68
   5 -14  -5  104.62    5.86
   5 -14  -5  106.87    6.84
  -5  14   5  101.12    6.25
  -5  14   4  215.58    9.50
   5 -14  -3  143.93    8.16
  -5  14   3  138.86    7.72
   5 -14  -2   72.21    6.00
  -5  14   2   93.73    6.28
  -5  14   1  110.05    6.87
   5 -14  -1  134.62    7.96
  -5  14   0   50.97    4.85
   5 -14   0   55.88    5.21
   5  14   1   94.03    6.41
  -5  14  -1   94.03    6.37
   5 -14   1  107.06    7.02
   5  14   2   10.12    2.76
   5 -14   2   10.69    2.73
  -5  14  -2   15.09    2.78
   5  14   3  120.18    7.24
  -5  14  -3  119.48    6.68
   5 -14   3  119.57    6.89
   5  14   4  135.21    7.41
  -5  14  -4  129.52    6.67
   5  14   5    9.55    2.33
   5 -14   5   11.46    2.26
  -5  14  -5    7.83    1.90
   5 -14   5    8.03    1.98
  -5  14  -6  320.27    9.39
   5 -14   6  327.06    9.92
   5 -15  -7   47.51    3.60
   5 -15  -7   38.51    2.86
   5 -15  -6   31.15    3.29
  -5  15   6   31.80    3.06
  -5  15   5   81.72    5.11
  -5  15   4   63.03    4.81
   5  15  -3  402.65   12.00
   5 -15  -3  394.79   13.27
   5 -15  -2   67.60    5.44
  -5  15   2   94.72    5.95
  -5  15   1    5.44    2.14
   5 -15  -1    9.10    2.55
  -5  15   0   63.35    4.92
   5 -15   0   72.74    5.48
   5  15   1   62.92    4.79
  -5  15  -1   57.27    4.56
   5 -15   1   57.36    4.79
   5  15   2   25.00    3.27
  -5  15  -2   22.21    3.06
   5 -15   2   28.33    3.37
   5  15   3    7.82    2.37
  -5  15  -3    6.65    2.01
   5  15   4    3.99    1.80
  -5  15  -4    3.23    1.49
   5  15   5  463.45   12.38
  -5  15  -5  472.53   11.56
  -5  16   5   15.68    2.17
   5  16  -5   16.84    2.04
  -5  16   4  142.30    6.20
   5 -16  -4  137.36    6.53
  -5  16   3  192.22    7.48
   5 -16  -3  180.60    7.80
  -5  16   2  233.82    8.58
   5 -16  -2  228.04    8.95
   5 -16  -1   77.75    5.17
  -5  16   1   81.18    4.97
   5 -16   0   61.67    4.57
  -5  16   0   78.96    4.86
   5 -16   1   22.96    2.83
  -5  16  -1   21.50    2.68
  -5  16  -2   27.69    2.87
   5  16   2   21.97    2.69
  -5  16  -3   65.83    4.02
  -5  17   2  143.89    5.67
  -5  17   1   32.86    2.77
  -5  17   0   45.51    3.14
  -6   0  14    5.11    1.78
   6   0 -14    7.53    1.95
  -6   0  13   35.93    3.39
  -6   0  13   30.34    3.77
   6   0 -13   35.23    3.93
  -6   0  12    2.09    1.53
   6   0 -12    0.88    2.08
  -6   0  11  285.39   10.37
   6   0 -11  267.84   11.74
  -6   0  10  247.26    9.61
   6   0 -10  246.30   11.17
   6   0  -9    6.48    2.85
   6   0  -8  962.15   23.11
   6   0  -8  927.20   22.71
   6   0  -7 2196.23   40.69
   6   0  -6  890.79   19.97
   6   0  -5    2.19    1.66
   6   0  -4   30.75    2.83
   6   0  -3  289.96    8.59
   6   0  -2 5062.97   75.79
   6   0  -2 5148.58   77.90
   6   0  -1  655.12   13.38
   6   0  -1  624.61   14.06
   6   0   0  820.39   16.99
   6   0   0  950.34   18.23
   6   0   1  639.27   14.96
   6   0   1  634.65   14.51
   6   0   2  386.53   10.87
   6   0   2  364.96   10.86
   6   0   3  153.55    6.75
   6   0   3  144.58    6.69
   6   0   4   73.09    5.32
   6   0   4   67.45    5.23
   6   0   5   76.16    5.45
   6   0   5   79.48    5.60
   6   0   5   73.46    5.16
   6   0   5   69.33    5.46
   6   0   6 2605.89   46.81
   6   0   6 2641.42   48.77
   6   0   6 2592.63   48.93
   6   0   6 2561.90   49.20
   6   0   6 2737.11   48.20
   6   0   6 2711.79   48.25
   6   0   6 2625.97   49.63
   6   0   7    0.98    2.20
   6   0   7    2.36    2.22
   6   0   7    3.61    2.30
   6   0   7    2.78    2.34
   6   0   7    0.27    1.96
   6   0   8  164.98    8.99
   6   0   8  166.21    8.56
   6   0   8  168.22    8.84
   6   0   8  164.18    9.34
   6   0   8  163.64    9.33
   6   0   9   17.98    3.69
   6   0   9   17.48    3.56
   6   0   9   19.20    3.27
   6   0   9   16.11    3.06
   6   0   9   17.04    3.54
   6   0  10  127.89    7.47
   6   0  10  123.65    6.88
   6   0  10  134.86    7.85
   6   0  11   24.13    3.29
   6  -1 -14   17.10    2.48
  -6   1  14   17.48    2.17
  -6   1  14   15.42    2.42
  -6  -1  14   20.96    2.69
  -6  -1  13   52.64    4.01
  -6   1  13   45.78    3.83
  -6   1  13   48.20    4.50
  -6  -1  13   58.16    4.87
   6  -1 -13   54.49    4.64
  -6  -1  12   21.65    2.95
  -6   1  12   16.13    2.65
   6  -1 -12   23.15    3.52
  -6  -1  11   47.99    4.26
   6  -1 -11   47.40    5.10
  -6   1  10  318.84   11.22
   6  -1 -10  333.55   12.93
   6  -1  -9  358.04   13.13
   6  -1  -8 1179.92   26.48
   6  -1  -8 1156.52   26.10
   6  -1  -7 1714.50   33.38
   6  -1  -6  829.19   18.92
   6  -1  -5   76.57    4.64
   6  -1  -4   74.71    4.34
   6  -1  -3 1194.96   22.55
   6  -1  -2 1839.71   30.56
   6  -1  -2 1827.23   31.63
   6  -1  -1 2015.83   33.29
   6  -1  -1 1969.39   33.76
   6  -1   0 2295.16   38.31
   6  -1   0 2337.86   38.77
   6   1   1 2217.65   38.29
   6  -1   1 2196.80   37.68
   6   1   1 2142.20   37.67
   6   1   2   64.40    4.15
   6  -1   2   61.52    4.14
   6   1   2   58.97    4.06
   6   1   3  168.74    7.14
   6  -1   3  153.74    6.93
   6   1   3  169.84    7.18
   6   1   4  464.77   13.61
   6  -1   4  480.70   13.85
   6   1   4  453.74   13.46
   6   1   5 1753.56   33.58
   6  -1   5 1771.61   33.87
   6  -1   5 1676.81   34.02
   6   1   5 1783.01   34.51
   6  -1   5 1635.63   34.08
   6   1   5 1706.71   34.46
   6  -1   5 1711.28   34.47
   6   1   5 1814.42   34.04
   6   1   5 1756.90   34.80
   6   1   6  103.82    6.98
   6   1   6  103.93    6.21
   6  -1   6  105.86    6.18
   6   1   6   98.51    6.67
   6   1   6  112.36    7.26
   6  -1   6   97.78    6.63
   6  -1   6   97.95    6.72
   6  -1   6  107.39    6.63
   6   1   6  113.48    6.71
   6   1   6  120.47    6.98
   6   1   6  110.15    7.38
   6  -1   6   96.01    6.83
   6   1   7  382.87   13.90
   6   1   7  357.97   13.88
   6  -1   7  395.79   14.27
   6  -1   7  376.06   14.18
   6  -1   7  397.04   13.57
   6   1   7  390.67   13.26
   6  -1   7  393.78   13.50
   6   1   7  385.31   14.19
   6   1   7  370.76   14.39
   6  -1   7  386.72   14.37
   6   1   8  201.08   10.06
   6  -1   8  200.61   10.01
   6  -1   8  194.97    9.20
   6   1   8  199.96    9.22
   6  -1   8  198.61    9.51
   6   1   8  203.57   10.44
   6  -1   8  191.79   10.15
   6   1   8  192.77   10.00
   6   1   9  489.35   15.80
   6  -1   9  477.38   15.89
   6  -1   9  473.68   14.66
   6   1   9  457.48   14.12
   6   1   9  489.88   15.43
   6  -1   9  451.44   14.75
   6   1   9  465.36   16.10
   6  -1   9  468.22   15.99
   6   1   9  470.94   15.97
   6   1  10    8.10    2.72
   6  -1  10    9.36    2.83
   6   1  10    9.93    2.69
   6   1  10    6.14    2.15
   6   1  11   59.22    4.72
   6  -1  11   51.98    4.48
  -6   2  14   76.61    4.15
  -6   2  14   72.59    4.57
  -6  -2  14   62.47    4.27
   6   2 -14   74.42    4.64
   6  -2 -14   60.67    4.11
  -6   2  13   52.15    3.97
   6  -2 -13   43.84    4.15
  -6   2  13   50.36    4.50
  -6  -2  13   47.85    4.35
   6   2 -13   56.84    4.70
  -6  -2  12   55.91    4.39
  -6   2  12   60.25    4.62
  -6   2  12   56.38    5.04
  -6  -2  12   59.68    5.21
   6   2 -12   56.52    5.32
   6  -2 -12   55.99    5.09
  -6  -2  11  109.57    6.16
  -6   2  11   89.81    5.82
   6   2 -11   88.27    6.75
   6  -2 -11   98.66    6.81
  -6   2  10  309.42   10.88
   6   2 -10  309.10   12.58
   6  -2 -10  274.04   11.67
  -6   2   9  469.36   13.77
   6   2  -9  501.01   16.08
   6  -2  -9  502.18   15.82
   6  -2  -8  752.80   19.75
   6   2  -8  767.82   20.00
   6  -2  -8  717.16   19.31
   6   2  -7  579.17   16.17
   6  -2  -7  565.31   15.54
   6   2  -7  588.31   15.65
   6   2  -6  510.54   14.15
   6  -2  -6  556.63   14.38
   6   2  -6  519.71   13.83
   6   2  -5   50.44    3.79
   6  -2  -5   45.94    3.63
   6   2  -5   50.81    3.61
   6   2  -4  133.84    5.87
   6  -2  -4  127.17    5.61
   6  -2  -3  255.72    7.45
   6   2  -3  239.51    7.86
   6  -2  -2  562.68   12.51
   6  -2  -2  570.28   12.94
   6   2  -2  537.15   12.76
   6  -2  -1 6094.82   91.85
   6   2  -1 6059.95   92.06
   6  -2  -1 6162.38   91.98
   6  -2   0 1499.67   27.09
   6  -2   0 1523.03   27.18
   6   2   0 1469.37   26.96
   6  -2   1  230.85    8.07
   6  -2   1  229.85    7.74
   6   2   2   55.22    3.86
   6  -2   2   55.80    3.98
   6  -2   2   57.33    4.09
   6  -2   2   54.68    3.93
   6   2   2   47.99    3.76
   6   2   3   86.45    5.11
   6  -2   3   95.08    5.40
   6  -2   3   92.03    5.28
   6   2   3   74.72    5.03
   6   2   4  126.87    6.65
   6  -2   4  112.06    6.34
   6  -2   4  117.79    6.34
   6   2   4  117.33    6.47
   6   2   5  267.24   10.10
   6  -2   5  241.08    9.48
   6  -2   5  229.35    9.78
   6   2   5  253.64   10.18
   6  -2   5  222.82    9.60
   6   2   5  262.63   10.36
   6   2   5  259.00   10.43
   6  -2   5  219.33    9.64
   6   2   6  845.23   20.80
   6  -2   6  867.50   21.65
   6   2   6  842.35   21.83
   6   2   6  818.21   21.96
   6  -2   6  881.78   21.54
   6   2   6  886.45   21.55
   6   2   6  880.88   21.24
   6  -2   6  871.49   22.01
   6  -2   6  880.99   21.64
   6   2   6  844.30   22.53
   6  -2   6  857.67   22.29
   6   2   7 1132.89   25.46
   6  -2   7 1188.20   27.34
   6   2   7 1146.16   27.14
   6   2   7 1136.31   27.55
   6  -2   7 1189.40   26.77
   6   2   7 1175.86   26.27
   6   2   7 1193.14   27.05
   6  -2   7 1202.16   27.02
   6   2   7 1102.72   27.82
   6  -2   7 1129.66   27.65
   6  -2   7 1171.79   27.56
   6   2   8    7.15    3.03
   6  -2   8    3.86    2.53
   6  -2   8    6.17    2.52
   6   2   8    7.13    2.68
   6  -2   8    5.49    2.46
   6  -2   8    9.67    2.68
   6  -2   8    6.36    2.79
   6   2   8    8.13    2.45
   6   2   8    7.96    2.84
   6  -2   9   43.05    4.63
   6   2   9   44.11    4.70
   6   2   9   38.51    4.01
   6   2   9   40.03    4.36
   6   2   9   41.26    4.84
   6  -2   9   41.98    4.92
   6  -2  10   49.60    4.52
   6   2  10   65.10    5.24
   6   2  10   59.92    4.82
   6   2  10   61.23    5.36
   6  -2  10   50.25    4.79
   6   2  11   89.45    5.18
   6   2  11   89.29    5.59
   6  -2  11   87.73    5.46
  -6   3  14   48.62    3.27
   6   3 -14   43.78    3.47
  -6   3  14   48.35    3.61
  -6  -3  14   53.43    3.72
   6  -3 -14   51.33    3.58
  -6  -3  13    2.95    1.68
  -6   3  13    3.12    1.59
   6   3 -13    2.52    1.77
   6  -3 -13    1.27    1.43
  -6   3  13    3.02    1.88
  -6   3  12   22.55    3.01
  -6   3  12   27.25    3.71
  -6  -3  12   25.54    3.49
   6   3 -12   21.77    3.50
   6  -3 -12   20.72    3.18
  -6   3  11   17.55    3.02
   6   3 -11   17.72    3.59
   6  -3 -11   20.63    3.52
  -6   3  10  144.06    7.47
   6   3 -10  160.35    8.87
   6  -3 -10  166.00    8.79
  -6   3   9  938.45   21.65
   6   3  -9  942.87   23.80
   6  -3  -9  925.47   22.94
   6   3  -8  243.23   10.29
   6  -3  -8  220.93    9.52
   6   3  -7   40.56    4.12
   6   3  -7   35.15    4.05
   6  -3  -7   49.28    4.35
   6   3  -6  372.73   11.64
   6  -3  -6  342.15   10.91
   6   3  -6  366.59   11.43
   6   3  -5   32.36    3.17
   6   3  -5   36.91    3.21
   6   3  -4  343.62   10.04
   6  -3  -4  349.60    9.58
   6  -3  -4  357.20    9.97
   6   3  -4  332.48    9.59
   6  -3  -3   19.76    2.25
   6   3  -3   13.78    2.02
   6  -3  -3   16.28    2.09
   6  -3  -2 1538.41   28.32
   6  -3  -2 1592.52   28.30
   6  -3  -1 1244.71   23.70
   6   3  -1 1270.97   23.55
   6  -3  -1 1259.32   23.28
   6  -3   0 3252.72   52.83
   6   3   0 3262.92   52.29
   6  -3   0 3260.02   52.15
   6   3   1   17.45    2.24
  -6   3  -1   17.58    1.89
   6  -3   1   20.03    2.52
   6   3   2   12.06    2.05
   6  -3   2   11.25    1.99
  -6   3  -2    8.41    1.25
   6  -3   2   14.85    2.21
   6   3   2   15.46    2.23
   6  -3   2    8.72    1.99
   6   3   3   20.68    2.64
   6  -3   3   15.00    2.33
   6  -3   3   16.27    2.69
   6  -3   3   17.63    2.51
   6   3   3   19.14    2.62
   6  -3   4 1250.22   26.84
   6   3   4 1401.86   27.80
   6   3   5  118.49    6.71
   6  -3   5   99.64    6.19
   6   3   5  113.46    6.59
   6  -3   5   96.61    6.17
   6   3   5  103.31    6.44
   6  -3   5  104.76    6.38
   6   3   5  109.26    6.66
   6  -3   5  101.74    6.10
   6  -3   5   96.18    6.21
   6   3   6  163.79    8.07
   6  -3   6  145.82    7.78
   6   3   6  152.33    8.22
   6  -3   6  155.51    8.16
   6   3   6  147.90    8.31
   6  -3   6  131.45    7.87
   6  -3   6  142.34    7.76
   6   3   6  151.05    7.67
   6   3   6  143.37    8.33
   6  -3   6  130.86    7.77
   6  -3   7   35.45    4.32
   6   3   7   34.87    3.86
   6  -3   7   34.08    4.08
   6   3   7   34.23    4.18
   6  -3   7   34.96    4.27
   6   3   7   34.14    4.26
   6  -3   7   36.83    4.33
   6   3   7   31.07    3.71
   6   3   7   37.87    4.29
   6   3   7   29.52    4.41
   6  -3   7   37.17    4.57
   6  -3   8  511.40   15.98
   6   3   8  484.27   15.94
   6  -3   8  501.49   15.65
   6   3   8  484.82   14.71
   6   3   8  490.86   15.79
   6   3   8  473.56   16.32
   6   3   8  495.56   16.57
   6  -3   8  474.67   16.08
   6   3   9    0.30    2.18
   6  -3   9    0.72    2.11
   6  -3   9    0.53    2.08
   6   3   9    2.65    2.07
   6   3  10   97.47    6.09
   6   3  10   94.05    6.32
   6  -3  10  101.46    6.39
   6   3  11   24.36    2.86
   6   3  11   26.11    3.14
   6  -3  11   26.08    3.12
  -6   4  14  132.15    5.24
   6   4 -14  121.26    5.39
   6  -4 -13   28.63    3.08
  -6   4  13   33.46    3.17
  -6   4  13   32.63    3.37
  -6  -4  13   31.15    3.24
   6   4 -13   31.95    3.40
  -6   4  12   41.41    3.89
  -6   4  12   45.35    4.32
  -6  -4  12   38.16    3.95
   6   4 -12   40.91    4.28
   6  -4 -12   32.71    3.69
  -6   4  11  241.85    9.69
   6  -4 -11  227.05    9.86
   6   4 -11  232.10   10.55
   6   4 -10  324.01   12.63
   6  -4 -10  340.64   12.37
  -6   4   9  352.50   11.88
   6   4  -9  351.42   13.11
   6  -4  -9  346.71   12.44
  -6   4   8  222.69    8.80
   6   4  -8  202.82    9.59
   6   4  -7  221.63    9.10
   6   4  -7  224.69    9.32
   6   4  -6  134.10    6.77
   6  -4  -6  145.00    6.68
   6   4  -6  137.22    6.72
   6   4  -5   35.19    3.27
   6  -4  -5   25.27    2.64
   6   4  -5   33.04    3.15
   6  -4  -4  270.09    8.78
   6   4  -4  264.47    8.67
   6  -4  -4  268.90    8.38
   6   4  -4  250.53    8.23
   6  -4  -3  224.28    7.70
   6   4  -3  233.17    7.61
   6   4  -3  220.60    7.03
   6  -4  -3  204.01    7.08
   6  -4  -2  637.00   15.08
   6   4  -2  684.31   14.79
   6  -4  -2  648.72   14.40
   6  -4  -1 1710.76   31.68
   6  -4  -1 1777.12   30.78
   6   4  -1 1822.88   31.04
   6  -4   0  294.67    8.66
   6  -4   0  299.72    9.52
   6   4   0  282.94    8.57
   6   4   1  170.46    6.58
   6  -4   1  151.33    6.21
  -6   4  -1  159.50    5.95
   6  -4   1  154.45    6.88
   6   4   2    7.32    1.74
   6  -4   2    3.86    1.47
  -6   4  -2    5.73    1.27
   6  -4   2    2.72    1.31
   6   4   2    7.81    1.90
   6  -4   2    5.49    1.94
   6   4   3  221.66    8.44
   6  -4   3  209.30    8.26
   6  -4   3  205.23    8.71
   6  -4   3  203.52    8.14
   6   4   3  228.57    8.74
   6   4   4  185.26    8.35
   6   4   4  171.98    7.98
   6   4   5  688.84   18.29
   6  -4   5  633.48   17.40
   6   4   5  681.12   18.14
   6  -4   5  653.33   18.92
   6  -4   5  714.39   18.32
   6   4   5  701.06   17.63
   6   4   5  693.14   19.00
   6  -4   5  665.90   18.31
   6  -4   5  683.00   18.06
   6   4   6  166.07    8.32
   6  -4   6  149.19    7.87
   6   4   6  156.05    8.34
   6  -4   6  149.07    8.53
   6  -4   6  146.15    7.81
   6   4   6  154.19    7.66
   6   4   6  154.19    8.58
   6  -4   6  138.84    7.99
   6  -4   6  145.02    7.72
   6   4   7  816.63   20.68
   6  -4   7  802.77   20.74
   6   4   7  808.33   21.22
   6   4   7  804.14   20.05
   6  -4   7  747.81   21.30
   6   4   7  805.85   21.91
   6  -4   7  789.67   21.26
   6   4   8   14.87    3.28
   6  -4   8   16.50    3.20
   6   4   8   13.68    2.58
   6  -4   8   16.25    3.00
   6   4   8   13.66    3.07
   6  -4   8   12.67    2.88
   6  -4   8   15.77    2.84
   6   4   8   18.16    3.35
   6  -4   9   80.10    5.77
   6   4   9   79.91    5.88
   6  -4   9   68.96    5.07
   6   4   9   82.46    5.94
   6   4   9   85.06    6.29
   6  -4   9   79.70    5.99
   6   4  10  198.02    8.83
   6  -4  10  224.75    9.12
   6   4  11   20.76    2.62
   6  -4  11   25.45    2.74
   6   4  11   22.95    2.71
  -6   5  14   50.01    3.11
  -6   5  13   55.80    3.90
  -6  -5  13   49.89    3.71
   6   5 -13   53.32    3.95
  -6   5  12   15.28    2.61
  -6  -5  12   19.34    2.85
  -6   5  12   15.01    2.66
   6   5 -12   14.10    2.69
  -6   5  11   48.54    4.44
   6   5 -11   49.99    4.79
  -6   5  10  284.53   10.81
   6   5 -10  274.64   11.48
  -6   5   9  265.12   10.35
   6   5  -9  279.06   11.29
  -6   5   8  475.88   13.92
   6   5  -8  454.88   14.67
   6   5  -7  465.06   14.05
   6   5  -7  485.61   14.55
   6   5  -7  477.50   14.37
   6  -5  -7  445.76   13.41
   6   5  -6  103.63    5.74
   6   5  -6   98.37    5.85
   6   5  -5  121.69    5.89
   6   5  -5  118.58    5.99
   6  -5  -4  104.34    5.58
   6   5  -4   98.97    5.02
   6   5  -4   96.53    5.04
   6  -5  -3 1626.65   30.52
   6   5  -3 1682.37   29.62
   6  -5  -3 1676.66   29.23
   6   5  -3 1601.66   28.78
   6  -5  -2  941.44   20.33
   6  -5  -2  897.48   18.51
   6  -5  -1 1014.11   20.81
   6  -5  -1  967.49   18.93
   6  -5   0  465.42   12.87
   6  -5   0  461.73   11.42
   6   5   1  148.84    6.20
   6  -5   1  149.48    6.14
  -6   5  -1  133.13    5.54
   6  -5   1  153.53    6.96
   6   5   2   19.52    2.46
   6  -5   2   26.84    2.87
  -6   5  -2   21.83    2.37
   6  -5   3  301.46    9.99
  -6   5  -3  284.66    9.45
   6  -5   3  288.77    9.91
   6  -5   4   82.33    5.82
   6  -5   4   83.61    5.32
   6  -5   4   85.67    5.76
   6   5   5  669.98   18.26
   6  -5   5  609.95   16.78
   6  -5   5  630.70   18.84
   6  -5   5  656.21   17.64
   6   5   5  636.01   16.94
   6   5   5  658.47   18.07
   6  -5   5  656.36   17.93
   6   5   6  229.60   10.18
   6  -5   6  229.46    9.61
   6  -5   6  246.55   10.34
   6   5   6  204.63    8.99
   6  -5   6  237.30   11.10
   6   5   6  207.09    9.95
   6  -5   6  248.20   10.46
   6   5   7   72.63    5.73
   6  -5   7   68.95    5.39
   6   5   7   73.27    5.70
   6  -5   7   67.92    6.10
   6   5   7   77.36    6.21
   6  -5   7   69.73    5.57
   6   5   8  297.66   11.09
   6  -5   8  293.13   11.28
   6  -5   8  319.73   12.56
   6  -5   8  314.31   11.68
   6   5   8  326.03   12.30
   6   5   8  308.57   12.15
   6  -5   8  314.69   11.87
   6  -5   9  496.60   14.37
   6   5   9  517.56   15.41
   6  -5   9  479.18   14.74
   6   5   9  506.51   15.27
   6  -5   9  488.51   14.70
   6  -5  10   17.69    2.37
   6   5  10   17.70    2.70
   6  -5  10   18.46    2.65
   6   5  11    3.99    1.49
  -6   6  13   28.35    2.76
   6   6 -12   12.56    2.25
  -6   6  12   11.80    2.25
  -6   6  11   98.09    6.06
   6   6 -11   97.87    6.09
  -6   6  10  144.84    7.52
   6   6 -10  137.10    7.51
   6   6  -9   23.96    3.41
  -6   6   9   17.62    2.89
  -6   6   8  932.11   21.50
   6  -6  -8  850.66   21.07
  -6   6   7 1100.96   23.32
   6  -6  -7  953.60   23.02
   6  -6  -6  236.99    9.47
   6   6  -6  219.93    9.22
   6   6  -5   21.36    2.82
   6  -6  -4  267.18    9.71
   6   6  -4  274.30    9.03
   6  -6  -3  661.97   16.65
   6  -6  -2 2270.53   40.43
   6  -6  -1  326.02   10.70
  -6   6   0  880.25   19.06
   6  -6   0  918.84   20.61
  -6   6  -1  293.38    8.65
   6  -6   1  325.79   11.06
  -6   6  -2   12.03    2.24
   6   6   3  100.06    6.33
   6  -6   3   99.77    6.23
   6  -6   3  101.47    6.57
   6  -6   3   99.41    6.14
   6   6   4  102.53    6.76
   6  -6   4   82.06    6.58
   6  -6   4   86.03    5.89
   6  -6   4   96.42    6.51
   6   6   5   46.80    4.77
   6  -6   5   36.09    4.69
   6  -6   5   36.42    4.36
   6  -6   5   46.18    4.70
   6   6   6 2031.87   40.10
   6  -6   6 1963.77   41.43
   6  -6   6 2027.36   40.08
   6   6   7    8.68    2.54
   6  -6   7    3.08    2.46
   6   6   8   55.22    4.76
   6  -6   8   53.38    4.91
   6  -6   8   53.31    5.32
   6  -6   9   77.16    5.34
   6   6   9   76.52    5.56
   6  -6   9   83.82    5.85
   6  -6  10   27.21    2.89
   6   6  10   30.47    3.22
  -6   7  13   18.78    2.16
  -6  -7  13   11.89    1.97
  -6   7  12    3.31    1.60
  -6   7  11  129.34    6.76
  -6   7  10  310.48   11.25
  -6   7   9   63.58    5.10
   6  -7  -9   34.79    3.88
  -6   7   8  610.90   16.63
   6  -7  -8  570.76   16.59
  -6   7   7  530.16   15.26
   6  -7  -7  533.63   15.90
  -6   7   6  298.80   10.68
   6  -7  -6  299.55   11.37
   6   7  -5  128.75    6.67
   6  -7  -5  145.41    7.59
   6  -7  -4   35.81    3.74
   6  -7  -4   37.32    3.90
   6  -7  -3  334.38   11.44
   6  -7  -2  773.61   19.09
   6  -7  -1  626.68   16.77
  -6   7   0 1533.20   29.92
   6  -7   0 1778.66   32.97
  -6   7  -1 1017.38   20.67
   6   7   2   63.99    5.24
  -6   7  -2   65.68    4.72
   6  -7   2   70.43    5.28
   6  -7   2   71.81    5.45
   6  -7   2   66.42    5.04
   6   7   3   38.13    4.40
   6   7   3   40.57    3.93
   6  -7   3   35.98    4.27
   6  -7   4   97.59    6.55
   6   7   5 1205.16   27.70
   6  -7   5 1137.40   28.07
   6  -7   5 1136.40   26.99
   6   7   6  155.57    8.58
   6  -7   6  128.67    8.32
   6  -7   6  134.61    8.00
   6   7   7  282.64   11.48
   6  -7   7  299.90   12.58
   6   7   8  169.09    8.08
   6  -7   8  171.00    8.54
   6  -7   8  172.17    9.02
   6  -7   9  101.89    6.32
   6  -7   9  110.59    6.21
   6   7   9  107.93    6.26
   6  -7  10   20.25    2.42
   6  -7  10   19.76    2.41
   6   7  10   15.87    2.38
  -6   8  13    0.58    0.94
  -6  -8  13    1.85    1.10
  -6   8  12   21.66    2.58
   6  -8 -12   17.00    2.50
  -6   8  11  111.63    6.10
  -6   8  10  115.29    6.60
  -6   8   9  155.53    7.91
   6  -8  -9  161.30    7.98
  -6   8   8  427.62   13.59
   6  -8  -8  371.58   13.20
   6  -8  -7  138.03    7.36
  -6   8   7  131.76    7.23
   6  -8  -7  150.32    8.07
   6  -8  -6  320.68   11.56
  -6   8   6  330.13   11.69
   6  -8  -6  344.47   12.51
   6  -8  -6  331.68   11.64
  -6   8   5  186.92    8.41
   6  -8  -5  212.43    9.51
   6  -8  -5  199.53    8.77
   6  -8  -4   60.51    5.02
   6  -8  -4   55.34    4.51
   6  -8  -3  129.56    7.15
   6  -8  -3  128.27    7.25
   6  -8  -3  127.82    6.85
   6  -8  -2  472.07   14.65
   6  -8  -2  511.17   14.45
   6  -8  -2  503.10   15.23
  -6   8   1 2820.22   48.70
   6  -8  -1 2811.96   50.53
   6  -8  -1 2911.15   51.02
   6  -8  -1 2791.41   49.71
   6   8   0  661.69   17.32
   6  -8   0  645.99   17.75
   6  -8   0  670.60   18.08
   6  -8   0  682.17   17.37
   6   8   1  486.79   15.22
   6  -8   1  529.60   15.31
   6  -8   1  536.50   16.22
   6   8   2   56.82    5.14
   6  -8   2   53.82    5.09
   6  -8   2   53.73    5.04
   6   8   2   49.61    4.34
   6  -8   2   52.60    4.82
   6   8   3   54.12    5.32
   6   8   3   53.33    4.56
   6  -8   3   56.91    5.46
   6  -8   3   63.37    5.38
   6  -8   4   78.01    6.39
   6   8   5  449.19   15.66
   6   8   6  220.94   10.46
   6  -8   6  246.31   11.52
   6   8   7  465.61   14.99
   6  -8   7  450.48   15.77
   6   8   8    5.73    2.06
   6  -8   8    4.56    2.40
   6  -8   8    4.50    2.16
   6  -8   9    5.13    2.15
   6  -8   9    4.62    1.80
   6   8   9    3.94    1.79
   6   8  10   33.85    2.97
  -6   9  12   10.71    1.82
   6  -9 -12    9.56    1.86
  -6   9  11    4.65    1.77
  -6   9  10  230.76    9.24
   6  -9 -10  223.50    8.81
  -6   9   9  453.77   14.25
   6  -9  -9  485.15   14.60
   6  -9  -8  126.79    7.07
   6  -9  -8  136.25    7.69
  -6   9   8  149.19    7.71
  -6   9   7   16.08    3.01
   6  -9  -7   13.41    3.15
  -6   9   6  381.49   12.87
   6  -9  -6  371.76   13.42
  -6   9   5   45.10    4.31
   6  -9  -5   45.50    4.69
   6  -9  -5   35.53    3.80
   6  -9  -4   67.19    5.49
   6  -9  -4   59.14    4.77
  -6   9   4   73.38    5.26
  -6   9   3   26.54    3.28
   6  -9  -3   21.63    3.25
   6  -9  -3   21.93    3.29
   6  -9  -3   17.65    2.79
  -6   9   2  598.89   16.09
   6  -9  -2  587.07   17.27
   6  -9  -2  559.91   15.94
  -6   9   1  644.87   17.27
   6  -9  -1  690.93   19.03
   6  -9  -1  677.73   18.00
  -6   9   0 1096.03   24.44
   6  -9   0 1188.74   26.76
   6  -9   0 1114.72   25.49
   6   9   0 1087.32   24.63
   6  -9   0 1174.82   25.48
   6   9   1   26.28    3.70
   6  -9   1   24.92    3.63
   6  -9   1   23.71    3.58
   6   9   1   33.32    3.67
   6  -9   1   28.96    3.71
   6   9   2   56.87    5.30
   6  -9   2   50.88    5.06
   6   9   2   53.12    4.51
   6  -9   2   53.90    5.12
   6  -9   3    1.16    1.97
   6   9   3    1.24    2.02
   6  -9   3    2.98    2.31
   6  -9   3    0.62    2.05
   6   9   4  513.86   16.81
   6  -9   4  486.28   16.67
   6  -9   4  487.68   16.05
   6   9   5   62.19    5.69
   6  -9   5   48.94    5.38
   6  -9   5   48.32    5.05
   6   9   6  241.57   10.94
   6   9   7  196.91    9.20
   6  -9   7  199.94    9.92
   6  -9   8  569.59   16.36
   6  -9   8  586.63   15.74
   6  -9   9   25.73    3.12
   6  -9   9   26.14    2.91
   6   9   9   19.62    2.58
  -6  10  12    6.12    1.40
   6 -10 -12    6.69    1.52
  -6 -10  12    8.44    1.70
  -6  10  11   12.98    2.11
   6 -10 -11   14.11    2.43
  -6  10  10  204.33    8.24
  -6  10   9  217.36    8.95
   6 -10  -9  194.76    8.69
  -6  10   8  256.11   10.20
   6 -10  -8  234.99   10.21
  -6  10   7   91.81    6.25
   6 -10  -7   95.90    6.57
  -6  10   6  246.98   10.32
   6 -10  -6  265.73   11.18
  -6  10   5   47.46    4.60
   6 -10  -4  301.43   12.07
   6 -10  -4  299.44   11.98
   6 -10  -4  295.34   10.98
  -6  10   4  322.95   11.81
   6 -10  -3   24.53    3.55
   6 -10  -3   25.93    3.72
   6 -10  -3   24.82    3.41
  -6  10   3   27.14    3.48
  -6  10   2  367.63   12.61
   6 -10  -2  400.79   14.06
   6 -10  -2  374.56   12.86
   6 -10  -2  363.14   12.71
  -6  10   1 1153.98   26.07
   6 -10  -1 1212.18   28.01
   6 -10  -1 1185.11   26.42
   6  10   0  173.79    8.73
  -6  10   0  179.94    8.47
   6 -10   0  156.64    8.80
   6  10   0  185.81    8.60
   6 -10   0  143.23    7.98
   6 -10   1   15.73    3.13
   6  10   1   12.88    2.94
  -6  10  -1   15.72    2.81
   6 -10   1   13.97    2.97
   6  10   1   12.24    2.57
   6  10   2   32.94    4.22
   6 -10   2   21.38    3.79
   6  10   2   29.75    3.57
   6 -10   2   22.68    3.79
   6 -10   2   24.74    3.70
   6 -10   3   12.13    3.09
   6  10   3   10.55    3.11
   6 -10   3    9.58    2.79
   6 -10   3   13.61    3.10
   6  10   4   67.59    6.10
   6 -10   4   81.77    6.57
   6 -10   4   75.19    6.05
   6 -10   5  327.26   13.22
   6 -10   5  316.61   12.69
   6  10   6    2.12    2.00
   6 -10   6    2.12    2.26
   6  10   7  743.38   19.09
   6  10   8    5.94    1.84
   6 -10   8    5.93    2.28
   6  10   8    4.51    1.81
   6 -10   9   27.82    2.71
   6 -10   9   34.27    3.16
  -6  11  11   19.22    2.22
  -6 -11  11   15.39    2.19
   6 -11 -11   13.12    2.10
  -6  11  10  154.94    6.66
   6 -11 -10  135.11    6.88
  -6  11   9  331.66   10.96
   6 -11  -9  329.98   11.14
  -6  11   8  223.64    9.31
   6 -11  -8  212.99    9.39
  -6  11   7  156.70    7.90
   6 -11  -7  164.31    8.56
  -6  11   6   84.66    5.95
   6 -11  -5   29.59    4.00
  -6  11   5   32.76    3.90
   6 -11  -5   26.90    3.92
   6 -11  -4  124.97    7.47
   6 -11  -4  127.61    7.80
  -6  11   4  126.36    7.34
   6 -11  -3  222.63   10.52
   6 -11  -3  213.03    9.69
  -6  11   3  227.24    9.91
  -6  11   2  391.13   13.23
   6 -11  -2  399.53   14.38
   6 -11  -2  371.14   12.66
   6 -11  -2  362.64   12.79
  -6  11   1  183.53    9.03
   6 -11  -1  196.10    9.45
   6 -11  -1  207.53   10.33
   6  11   0  220.06   10.06
  -6  11   0  228.67    9.92
   6  11   0  231.07    9.91
   6 -11   0  236.99   10.29
   6  11   1   36.27    4.40
  -6  11  -1   34.83    4.05
   6 -11   1   38.69    4.64
   6  11   1   32.26    3.82
   6 -11   1   30.93    4.12
   6  11   2   29.20    4.21
  -6  11  -2   23.62    3.44
   6 -11   2   37.43    4.46
   6 -11   2   43.11    4.92
   6 -11   2   38.15    4.48
   6  11   3   25.62    4.02
   6 -11   3   23.70    3.75
   6 -11   3   23.89    3.76
   6 -11   3   23.02    3.79
   6  11   4  335.76   13.46
   6 -11   4  345.23   13.40
   6 -11   4  346.61   13.05
   6 -11   5  304.49   12.39
   6  11   6   17.91    3.35
   6 -11   6   20.14    3.45
   6  11   7  103.61    6.01
   6 -11   7   94.86    6.24
   6 -11   7   97.37    5.91
   6  11   8  187.75    7.07
   6 -11   8  205.97    7.61
  -6  12  10   74.26    4.16
  -6 -12  10   72.09    4.26
  -6  12   9   49.30    3.88
   6 -12  -9   45.55    4.14
  -6  12   8  166.22    7.52
   6 -12  -8  182.00    8.53
   6 -12  -8  174.50    8.12
  -6  12   7  191.62    8.54
   6 -12  -7  220.57    9.80
   6 -12  -7  214.02    9.49
   6 -12  -6   29.79    3.90
  -6  12   6   34.61    3.88
  -6  12   5   13.24    2.81
   6 -12  -5   17.55    3.19
   6 -12  -5   12.49    2.93
   6 -12  -4   91.58    6.72
   6 -12  -4   81.90    5.92
  -6  12   4   94.50    6.32
   6 -12  -3  190.16    9.63
   6 -12  -3  171.95    8.35
  -6  12   3  166.63    8.62
   6 -12  -2  427.44   15.15
  -6  12   2  430.53   14.28
  -6  12   1   28.25    3.74
   6  12  -1   31.80    3.88
   6  12   0  241.27   10.48
  -6  12   0  235.51   10.19
   6  12   0  235.62    9.94
   6 -12   0  236.47   10.34
   6  12   1   77.53    6.15
  -6  12  -1   76.09    5.80
   6 -12   1   77.78    6.36
   6 -12   1   72.05    5.72
   6 -12   2    6.77    2.50
   6  12   2   17.05    3.35
   6 -12   2    6.47    2.58
  -6  12  -2   16.13    2.90
   6 -12   2    6.75    2.57
   6  12   3   24.33    3.86
  -6  12  -3   25.83    3.46
   6 -12   3   34.00    4.21
   6 -12   3   21.64    3.39
   6 -12   3   27.17    3.72
   6  12   4   74.21    6.15
  -6  12  -4   73.79    5.26
   6 -12   4   74.23    5.94
   6 -12   4   80.69    6.08
   6  12   5   16.56    3.21
  -6  12  -5   13.46    2.53
   6  12   6  661.52   17.47
  -6  12  -6  652.53   15.79
   6  12   7  150.19    6.71
   6 -12   7  167.44    7.37
   6 -12   7  157.72    6.82
  -6  13   9   26.16    2.65
  -6 -13   9   28.53    2.64
   6 -13  -8  315.44   10.40
  -6  13   8  325.83   10.01
   6 -13  -8  289.56    9.88
   6 -13  -7  213.68    9.05
  -6  13   7  229.30    8.81
   6 -13  -7  225.24    9.06
   6 -13  -6   31.80    3.79
   6 -13  -6   29.37    3.56
  -6  13   6   31.04    3.63
   6 -13  -5    6.27    2.34
  -6  13   5    9.23    2.38
   6 -13  -5    7.83    2.27
   6 -13  -4    3.29    2.12
  -6  13   4    2.81    1.93
   6 -13  -4    5.68    2.05
   6 -13  -3  229.61   10.71
  -6  13   3  248.91   10.30
   6  13  -2  181.59    8.73
  -6  13   2  181.06    8.77
  -6  13   1   58.90    5.21
   6  13  -1   50.52    4.68
  -6  13   0  140.35    7.60
   6 -13   0  135.10    8.30
   6  13   1  489.38   15.61
  -6  13  -1  499.67   15.09
   6 -13   1  520.96   16.45
   6 -13   1  481.48   14.88
   6  13   2   50.23    4.92
  -6  13  -2   50.87    4.56
   6 -13   2   55.66    5.19
   6 -13   2   51.48    4.80
   6 -13   3    5.03    2.05
   6 -13   3    2.25    1.95
   6  13   3    3.42    2.18
   6 -13   3    3.96    1.99
  -6  13  -3    4.96    1.95
   6  13   4   32.32    3.95
  -6  13  -4   33.38    3.47
   6 -13   4   31.22    3.63
   6  13   5  588.11   16.11
  -6  13  -5  580.78   14.44
   6 -13   5  577.58   15.66
   6  13   6   36.62    3.56
  -6  13  -6   33.04    2.84
   6 -13   6   35.26    3.28
   6 -13   6   33.42    3.44
   6 -14  -8  171.55    6.46
  -6  14   8  174.58    6.42
   6 -14  -7   53.23    4.03
  -6  14   7   50.43    3.75
   6 -14  -7   50.88    3.74
   6 -14  -6   32.20    3.16
   6 -14  -6   30.72    3.49
  -6  14   6   32.28    3.28
   6 -14  -5   81.99    5.61
   6 -14  -5   75.53    4.73
  -6  14   5   67.82    4.88
   6 -14  -4   12.27    2.75
  -6  14   4   17.12    2.82
   6  14  -3   92.87    5.92
   6 -14  -3   95.10    6.51
  -6  14   3   85.21    5.74
   6  14  -2  130.96    6.92
  -6  14   2  129.67    7.11
   6 -14  -1  417.32   14.32
  -6  14   1  439.65   13.51
  -6  14   0  151.87    7.54
   6 -14   0  108.38    7.01
   6  14   1   75.28    5.45
  -6  14  -1   78.05    5.34
   6 -14   1   73.67    5.72
   6  14   2   62.19    5.03
  -6  14  -2   64.47    4.75
   6 -14   2   66.95    5.23
   6  14   3   23.20    3.23
  -6  14  -3   26.11    3.07
   6  14   4   40.43    3.85
  -6  14  -4   36.24    3.31
   6  14   5   61.19    4.32
  -6  14  -5   57.21    3.66
   6 -14   5   53.96    3.84
   6 -14   5   46.16    3.54
  -6  15   7    2.16    1.12
   6 -15  -6   69.33    4.45
  -6  15   6   80.19    4.41
   6  15  -5   41.59    3.47
  -6  15   5   36.40    3.29
   6  15  -4   83.67    4.93
  -6  15   4   85.16    5.05
   6 -15  -4   71.59    5.06
   6  15  -3   22.32    2.70
  -6  15   3   19.53    2.73
  -6  15   2   93.86    5.55
   6 -15  -2   84.62    5.73
   6 -15  -1  144.86    7.51
  -6  15   1  140.81    6.87
   6 -15   0  313.37   11.14
  -6  15   0  303.23   10.28
  -6  15  -1   27.05    3.05
   6 -15   1   20.17    2.89
   6  15   2    4.46    1.75
  -6  15  -2    4.24    1.58
   6  15   3    2.29    1.55
  -6  15  -3    2.34    1.27
  -6  15  -4  147.89    5.62
  -6  16   5    9.68    1.62
  -6  16   4   65.12    3.87
  -6  16   3   21.99    2.47
   6 -16  -2   46.83    3.83
  -6  16   2   44.66    3.40
   6 -16  -1  256.35    9.03
  -6  16   1  280.88    8.74
   6 -16   0   33.70    3.21
  -6  16   0   43.20    3.32
   6 -16   1    5.48    1.60
  -6  16  -1    5.41    1.54
  -6  16  -2   13.64    1.82
   7   0 -14  275.93    9.17
  -7   0  14  292.58    9.41
  -7   0  13   53.31    4.56
   7   0 -13   47.06    4.32
   7   0 -12  146.21    8.06
   7   0 -11   38.60    4.49
   7   0 -10   19.09    3.46
   7   0  -9  142.74    8.22
   7   0  -8 1363.21   30.04
   7   0  -7    5.72    2.49
   7   0  -7    5.10    2.33
   7   0  -6  778.13   18.93
   7   0  -5  529.70   14.33
   7   0  -4  174.38    7.21
   7   0  -3  154.91    6.55
   7   0  -2   12.90    2.26
   7   0  -1 5533.02   85.54
   7   0   0 1270.02   24.94
   7   0   2   95.91    5.66
   7   0   2   93.37    5.64
   7   0   3  702.62   17.84
   7   0   3  711.06   18.16
   7   0   4    6.48    2.14
   7   0   4    2.34    1.76
   7   0   4    4.26    1.96
   7   0   4    4.95    1.97
   7   0   4    3.46    1.83
   7   0   5  328.14   11.80
   7   0   5  325.80   12.38
   7   0   5  327.80   11.84
   7   0   5  325.76   11.86
   7   0   5  312.52   12.62
   7   0   6   12.29    3.13
   7   0   6   13.46    2.77
   7   0   6   16.78    3.30
   7   0   6   13.60    3.02
   7   0   6   15.52    2.95
   7   0   7 1399.40   29.65
   7   0   7 1456.84   32.00
   7   0   7 1426.63   30.93
   7   0   7 1470.16   31.52
   7   0   7 1407.69   32.52
   7   0   8   73.57    6.40
   7   0   8   75.15    5.67
   7   0   8   61.16    6.07
   7   0   9  478.08   14.05
   7   0   9  465.68   14.68
   7   0   9  459.37   15.48
   7   0  10   39.33    4.11
   7   0  11  109.41    5.51
  -7   1  14   63.01    4.18
  -7  -1  14   59.95    4.13
   7  -1 -14   55.49    3.89
  -7   1  13  348.65   10.41
  -7   1  13  356.69   11.99
  -7  -1  13  386.58   12.34
   7  -1 -13  375.37   12.12
  -7   1  12   99.08    5.57
   7  -1 -12   86.98    6.22
   7  -1 -11    4.65    2.27
   7  -1 -10   66.94    5.71
   7  -1  -9  494.66   15.96
   7  -1  -8  493.51   15.61
   7  -1  -7  373.98   12.67
   7  -1  -7  351.83   12.30
   7  -1  -6  978.04   22.04
   7  -1  -5  464.34   13.13
   7  -1  -4   84.79    4.91
   7  -1  -3   31.71    3.03
   7  -1  -2  285.55    9.18
   7  -1  -1 1135.90   21.91
   7  -1  -1 1126.28   22.67
   7  -1   0 1927.63   33.60
   7  -1   0 1906.11   34.05
   7   1   0 1820.78   33.69
   7  -1   1  467.67   12.64
   7   1   2  152.48    7.11
   7  -1   2  154.62    7.11
   7   1   2  150.03    7.23
   7   1   3  184.14    8.07
   7  -1   3  161.32    7.61
   7  -1   3  158.84    7.85
   7   1   3  179.96    8.22
   7   1   4   85.54    5.82
   7  -1   4   57.42    4.88
   7   1   4   79.12    5.40
   7  -1   4   54.66    4.64
   7  -1   4   53.83    4.68
   7   1   4   72.93    5.43
   7  -1   4   51.17    4.67
   7   1   4   66.56    5.29
   7   1   4   62.26    4.83
   7  -1   4   53.34    4.55
   7   1   5  155.54    8.00
   7  -1   5  182.86    8.42
   7   1   5  165.23    8.52
   7   1   5  152.23    7.88
   7   1   5  151.44    7.95
   7  -1   5  185.33    8.69
   7   1   5  162.13    8.89
   7  -1   5  176.12    9.05
   7   1   6  140.00    7.68
   7  -1   6  160.04    8.03
   7   1   6  145.17    8.33
   7  -1   6  149.19    8.17
   7   1   6  141.22    7.84
   7   1   6  145.77    8.03
   7  -1   6  170.61    8.70
   7   1   6  136.04    8.39
   7  -1   6  148.61    8.68
   7   1   7  161.74    8.23
   7   1   7  162.95    9.15
   7  -1   7  169.00    8.63
   7   1   7  168.01    8.67
   7   1   7  174.17    8.94
   7   1   7  162.98    9.44
   7  -1   7  165.66    9.42
   7   1   8 1528.18   33.52
   7  -1   8 1568.07   32.31
   7   1   8 1575.40   32.12
   7  -1   8 1530.02   32.78
   7   1   8 1544.51   34.36
   7  -1   8 1529.67   34.08
   7  -1   9  219.84    9.31
   7   1   9  217.98    8.97
   7   1   9  221.91   10.28
   7  -1   9  223.10   10.20
   7   1  10   19.88    3.18
   7  -1  10   20.17    3.18
   7   1  11   77.00    4.59
   7  -1  11   82.04    4.71
  -7   2  14  116.85    4.69
   7  -2 -14  108.45    5.27
  -7   2  14  118.68    5.56
  -7  -2  14  118.36    5.52
   7   2 -14  114.49    5.49
  -7   2  13   41.94    3.43
  -7   2  13   43.46    4.09
  -7  -2  13   46.12    4.15
   7  -2 -13   47.68    4.14
   7   2 -13   49.33    4.32
  -7   2  12  108.88    5.88
   7   2 -12  101.88    6.72
   7  -2 -12   97.64    6.39
  -7   2  11    5.92    1.92
   7   2 -11    6.53    2.25
   7  -2 -11    6.07    2.34
   7   2 -10   85.93    6.54
   7  -2 -10   71.79    5.90
   7   2  -9  106.31    7.27
   7  -2  -9  103.84    6.91
   7   2  -8  523.77   16.41
   7  -2  -8  555.70   16.39
   7   2  -7 2290.39   42.85
   7  -2  -7 2307.75   42.34
   7   2  -7 2174.46   42.20
   7  -2  -7 2289.40   42.04
   7   2  -6 1520.48   30.78
   7  -2  -6 1581.36   30.67
   7   2  -5  370.50   11.59
   7  -2  -5  353.80   11.10
   7   2  -4  619.03   15.38
   7  -2  -4  636.50   15.43
   7   2  -3  209.32    7.83
   7  -2  -3  195.24    7.41
   7  -2  -2  834.72   17.91
   7  -2  -2  855.19   18.69
   7  -2  -1  341.87   10.12
   7  -2  -1  348.01   10.45
   7  -2   0  408.95   11.80
   7  -2   0  440.19   12.06
   7   2   1  402.44   11.75
   7  -2   1  398.82   11.64
   7  -2   1  405.55   11.89
   7   2   2  889.72   20.49
   7  -2   2  933.26   20.67
   7  -2   2  923.49   20.95
   7   2   3  183.42    8.10
   7  -2   3  174.17    7.93
   7  -2   3  174.76    8.19
   7   2   3  179.47    8.31
   7   2   4  292.29   10.86
   7  -2   4  282.62   10.52
   7   2   4  266.04   10.80
   7   2   4  268.88   10.32
   7  -2   4  298.93   10.99
   7   2   5   36.23    4.14
   7  -2   5   35.10    4.17
   7   2   5   38.28    4.34
   7  -2   5   36.61    4.14
   7   2   5   33.62    3.87
   7   2   5   39.36    4.12
   7  -2   5   38.04    4.29
   7   2   5   35.84    4.45
   7  -2   5   36.89    4.45
   7  -2   5   30.46    4.05
   7   2   6  938.40   22.67
   7  -2   6  881.47   23.09
   7   2   6  917.16   23.53
   7   2   6  946.20   22.85
   7   2   6  961.15   23.22
   7   2   6  940.62   24.41
   7  -2   6  895.68   23.86
   7   2   7  467.56   14.73
   7  -2   7  534.39   16.64
   7   2   7  479.31   16.19
   7  -2   7  529.43   15.97
   7   2   7  490.97   15.38
   7   2   7  486.96   15.69
   7   2   7  477.93   16.72
   7  -2   7  517.07   16.98
   7   2   8   19.00    3.88
   7  -2   8   23.32    3.81
   7   2   8   20.00    3.41
   7   2   8   19.64    3.70
   7  -2   8   32.01    4.39
   7   2   9  128.50    6.65
   7   2   9  129.90    7.77
   7  -2   9  130.30    7.72
   7   2  10  191.20    8.09
   7   2  10  198.81    8.65
   7  -2  10  191.46    8.43
   7   2  11   10.01    1.91
   7  -2  11   11.51    1.98
  -7   3  14  251.82    7.20
   7   3 -14  229.20    7.86
  -7   3  13   58.07    3.86
   7  -3 -13   55.56    4.27
  -7   3  13   64.40    4.63
  -7  -3  13   51.91    4.18
   7   3 -13   69.05    4.83
  -7   3  12  180.52    7.59
   7   3 -12  168.63    8.48
   7  -3 -12  183.13    8.49
  -7   3  11    1.11    1.44
   7   3 -11   -0.15    1.89
   7  -3 -11    0.96    1.75
   7   3 -10  228.38   10.73
   7  -3 -10  202.17    9.75
   7   3  -9   19.88    3.57
   7  -3  -9   12.64    3.04
   7   3  -8  641.14   18.60
   7  -3  -8  702.04   18.72
   7   3  -7 1821.63   35.65
   7  -3  -7 1812.74   34.94
   7   3  -7 1727.69   35.00
   7  -3  -7 1688.67   34.09
   7   3  -6  925.58   21.70
   7  -3  -6  983.69   21.61
   7   3  -5  225.74    8.78
   7  -3  -5  218.24    8.31
   7   3  -4   38.43    3.45
   7  -3  -4   35.15    3.32
   7  -3  -3  553.25   13.57
   7   3  -3  536.11   13.96
   7  -3  -2  756.56   16.54
   7  -3  -2  772.26   16.69
   7  -3  -1  626.03   15.06
   7  -3  -1  608.58   14.71
   7   3  -1  586.26   14.70
   7  -3   0  152.87    6.96
   7  -3   0  163.58    6.80
   7   3   1  364.17   11.20
   7  -3   1  396.73   11.53
   7  -3   1  385.95   11.89
   7  -3   2   98.52    5.71
   7  -3   2   99.47    6.05
   7   3   3   40.88    3.93
   7  -3   3   37.31    3.80
   7  -3   3   40.03    3.97
   7   3   3   40.76    4.03
   7   3   4   91.03    6.05
   7  -3   4   91.07    6.43
   7  -3   4   87.14    5.77
   7   3   4   81.79    5.53
   7   3   4   92.13    5.78
   7   3   4   87.14    6.01
   7  -3   4   88.60    5.94
   7   3   4   84.42    6.08
   7  -3   4   84.94    5.96
   7  -3   4   83.95    5.52
   7   3   5  155.89    8.11
   7  -3   5  140.16    7.71
   7   3   5  137.61    7.47
   7   3   5  150.10    7.68
   7   3   5  139.48    8.22
   7  -3   5  135.94    7.91
   7  -3   5  125.36    7.97
   7  -3   5  130.31    7.10
   7   3   6   65.13    5.38
   7  -3   6   50.41    5.10
   7  -3   6   49.60    4.87
   7   3   6   61.34    5.31
   7   3   6   65.72    5.32
   7   3   6   63.72    5.88
   7  -3   6   52.53    5.24
   7   3   7  145.35    7.76
   7   3   7  154.03    7.98
   7   3   7  151.57    8.32
   7   3   7  140.68    8.51
   7  -3   7  130.64    8.19
   7   3   8    2.15    2.31
   7  -3   8    2.94    2.21
   7   3   8    2.06    2.07
   7  -3   8    2.31    2.92
   7   3   8    2.86    1.91
   7   3   9  394.37   11.87
   7   3   9  406.34   13.19
   7   3   9  398.80   13.71
   7  -3   9  389.02   13.28
   7   3  10   36.45    3.75
   7  -3  10   44.84    3.99
  -7   4  13   57.59    3.77
  -7   4  13   57.81    4.17
  -7  -4  13   52.43    3.94
   7  -4 -13   44.81    3.61
   7   4 -13   52.73    4.13
  -7   4  12   23.97    2.89
   7  -4 -12   26.25    3.19
  -7   4  12   24.07    3.34
  -7  -4  12   30.34    3.48
   7   4 -12   21.68    3.10
  -7   4  11   21.90    3.01
   7  -4 -11   27.00    3.54
   7   4 -11   22.50    3.42
  -7   4  10  137.72    7.01
   7   4 -10  127.04    7.74
   7  -4 -10  121.68    7.19
  -7   4   9  111.34    6.33
   7   4  -9   98.66    7.10
   7   4  -8  578.13   17.09
   7  -4  -8  540.23   15.97
   7   4  -7 1452.40   30.73
   7  -4  -7 1482.31   30.13
   7   4  -6  293.24   10.72
   7  -4  -6  321.73   10.71
   7   4  -6  295.76   10.44
   7   4  -5   23.19    2.96
   7  -4  -5   26.43    2.95
   7   4  -5   21.03    2.69
   7  -4  -4    9.87    1.98
   7   4  -4    8.43    1.89
   7  -4  -3  144.87    6.60
   7  -4  -3  155.26    6.56
   7  -4  -2  821.11   18.64
   7   4  -2  838.60   18.45
   7  -4  -2  829.54   18.03
   7  -4  -1  763.12   17.96
   7   4  -1  754.20   17.28
   7  -4  -1  763.87   17.19
   7  -4   0   90.66    5.58
   7   4   0   95.12    5.29
   7  -4   0   96.70    5.26
   7  -4   1  222.15    8.40
  -7   4  -1  229.15    7.50
   7  -4   1  213.85    8.89
   7   4   2  472.46   13.56
   7  -4   2  445.92   13.09
   7  -4   2  470.67   14.09
   7   4   3   32.17    3.49
   7  -4   3   36.94    3.71
   7  -4   3   35.85    4.03
   7  -4   3   35.02    3.68
   7  -4   4   12.55    2.53
   7   4   4    9.60    2.54
   7  -4   4    7.90    2.34
   7   4   4    9.51    2.65
   7  -4   4    7.78    2.54
   7  -4   4    9.25    2.31
   7   4   4    7.95    2.37
   7  -4   4    8.03    2.40
   7  -4   5    2.05    1.71
   7   4   5    3.11    2.11
   7  -4   5    1.81    1.91
   7   4   5    3.48    2.08
   7  -4   5    6.37    2.63
   7   4   5    2.21    1.88
   7  -4   5    3.24    2.12
   7   4   5    3.87    2.01
   7   4   6  652.90   18.55
   7  -4   6  657.33   19.74
   7  -4   6  708.27   19.02
   7   4   6  622.66   18.23
   7   4   6  651.21   18.01
   7   4   6  650.25   19.27
   7  -4   6  703.82   19.40
   7   4   7   45.79    4.55
   7  -4   7   65.00    5.69
   7   4   7   49.36    4.59
   7   4   7   46.44    4.77
   7   4   7   46.09    4.98
   7  -4   7   63.80    5.64
   7   4   8   14.48    3.45
   7  -4   8   14.74    3.26
   7   4   8   13.83    2.75
   7   4   8   20.56    3.53
   7   4   8   10.77    2.56
   7   4   9   61.05    4.93
   7   4   9   60.56    5.14
   7  -4   9   59.89    4.92
   7   4  10  270.78    9.34
   7  -4  10  250.58    8.92
  -7   5  13  222.10    7.41
  -7  -5  13  203.81    7.24
   7   5 -13  197.20    7.47
  -7   5  12   24.01    2.85
   7   5 -12   24.99    3.18
  -7   5  12   27.90    3.20
  -7  -5  12   26.46    3.09
  -7   5  11    6.28    1.89
   7   5 -11    3.99    1.94
  -7   5  10  142.75    7.36
   7   5 -10  145.89    8.02
  -7   5   9  569.98   15.87
   7   5  -9  573.06   17.14
   7   5  -8  694.46   19.06
   7   5  -7  354.42   12.40
   7   5  -6  300.03   10.82
   7   5  -6  313.70   11.10
   7   5  -6  286.01   10.57
   7   5  -5   33.73    3.39
   7   5  -5   34.95    3.37
   7  -5  -4    7.88    2.02
   7   5  -4    9.68    1.98
   7  -5  -3  104.90    5.83
   7   5  -3  108.47    5.63
   7  -5  -2  356.13   11.17
   7   5  -2  310.87    9.90
   7  -5  -1  622.30   16.24
   7   5  -1  648.41   15.45
   7   5   0 1254.21   24.72
   7  -5   0 1303.63   26.59
   7  -5   1  892.29   18.91
   7  -5   1  916.76   20.39
   7  -5   2  108.20    5.98
   7  -5   2  111.92    6.80
   7  -5   2  118.69    6.78
   7  -5   2  121.35    6.53
   7  -5   3   79.18    5.45
   7  -5   3   86.65    6.47
   7  -5   3   88.09    5.87
   7   5   4   12.17    2.75
   7   5   4   14.15    2.88
   7  -5   4   18.47    3.42
   7  -5   4   19.59    3.14
   7  -5   4   18.41    3.07
   7   5   5  205.46    9.80
   7  -5   5  205.01   10.53
   7  -5   5  229.83    9.79
   7   5   5  194.86    8.93
   7   5   5  207.21    9.87
   7  -5   5  223.24    9.89
   7   5   6  174.76    8.88
   7  -5   6  147.14    8.83
   7  -5   6  150.77    8.29
   7   5   6  158.73    8.49
   7   5   6  164.99    8.18
   7   5   6  167.60    8.94
   7  -5   6  136.34    7.83
   7  -5   7  615.90   18.94
   7   5   7  649.41   18.05
   7   5   7  627.43   17.16
   7   5   7  654.06   18.47
   7   5   7  649.64   18.66
   7  -5   7  642.52   18.13
   7   5   8  462.42   13.93
   7  -5   8  464.21   15.02
   7  -5   8  481.36   14.15
   7   5   8  511.24   15.41
   7   5   8  497.15   15.22
   7  -5   8  476.46   14.62
   7   5   9   90.63    5.73
   7   5   9   80.77    5.39
   7  -5   9   85.63    5.34
   7   5  10    2.86    1.34
   7   5  10    3.10    1.54
  -7   6  13   45.70    3.15
  -7   6  12   48.02    3.74
   7   6 -12   44.69    3.71
  -7   6  11   44.15    3.92
   7   6 -11   35.80    3.71
   7  -6 -11   32.46    3.77
  -7   6  10  115.89    6.46
   7   6 -10  108.92    6.71
  -7   6   9  254.38    9.94
   7   6  -9  248.71   10.42
  -7   6   8  819.15   19.77
   7   6  -8  771.42   20.08
   7  -6  -7    3.64    2.21
   7  -6  -6  334.61   12.05
   7  -6  -4   55.41    4.43
   7  -6  -4   63.07    4.86
   7  -6  -3   49.98    4.40
   7  -6  -2  106.33    6.17
   7  -6  -1 1755.69   34.37
  -7   6   0  705.78   16.74
   7  -6   0  699.86   18.28
   7   6   1  472.45   14.13
   7  -6   1  480.27   14.56
   7  -6   1  457.51   14.27
   7  -6   1  465.92   13.88
   7   6   2    9.68    2.56
  -7   6  -2   11.09    2.20
   7  -6   2   22.48    3.53
   7  -6   2   24.72    3.51
   7   6   2   14.38    2.67
   7  -6   2   23.84    3.30
   7   6   3  250.31   10.72
   7  -6   3  233.55    9.29
   7  -6   3  226.13    9.90
   7  -6   4   22.38    3.75
   7  -6   4   24.41    3.48
   7  -6   4   25.34    3.72
   7   6   5  171.52    9.07
   7  -6   5  171.17    9.83
   7  -6   5  180.48    8.98
   7   6   5  172.86    8.37
   7  -6   5  167.91    8.89
   7   6   6   31.27    4.04
   7  -6   6   21.53    3.70
   7   6   6   26.58    3.50
   7   6   7 1365.23   29.48
   7  -6   7 1327.66   30.98
   7   6   7 1389.30   29.80
   7   6   8   33.25    3.59
   7  -6   8   30.57    3.90
   7  -6   8   29.75    3.50
   7   6   8   33.03    3.87
   7  -6   9  297.55   10.17
   7  -6   9  287.20    9.52
   7   6  10   27.84    2.77
  -7   7  13  210.40    6.60
  -7   7  12  101.74    5.17
  -7   7  11   42.87    3.78
   7  -7 -11   42.61    4.12
  -7   7  10   80.15    5.36
  -7   7   9  388.86   12.75
  -7   7   8  235.16    9.61
   7  -7  -8  226.55    9.81
  -7   7   7  457.63   13.93
   7  -7  -7  464.67   14.72
  -7   7   6  679.38   17.44
   7  -7  -6  671.38   18.61
   7  -7  -5  702.76   19.72
   7  -7  -5  709.01   18.53
   7  -7  -4   32.30    3.69
   7  -7  -4   33.18    4.12
   7  -7  -4   32.75    3.65
   7  -7  -3  166.86    8.17
   7  -7  -3  165.46    7.90
   7  -7  -3  160.87    7.84
   7  -7  -2  382.97   13.07
   7  -7  -2  425.53   13.16
   7  -7  -2  398.11   13.11
   7  -7  -1  753.12   19.40
   7  -7  -1  740.22   19.28
   7  -7  -1  796.96   19.18
   7  -7   0 1045.95   24.07
   7  -7   0 1072.21   24.43
   7  -7   0 1094.10   23.74
   7   7   1  242.55   10.17
   7  -7   1  223.57   10.03
   7  -7   1  223.18   10.38
   7   7   1  248.49    9.88
   7   7   2  120.33    7.26
   7  -7   2  118.01    7.59
   7  -7   2  124.89    7.60
   7   7   2  126.25    7.01
   7   7   3   77.49    6.15
   7  -7   3   86.92    6.91
   7  -7   3   92.08    6.43
   7  -7   4   85.13    6.30
   7   7   5  135.82    8.17
   7  -7   5  126.12    8.45
   7   7   5  137.00    7.26
   7  -7   5  140.12    8.16
   7   7   6   14.67    3.13
   7  -7   6   10.45    3.16
   7   7   7   47.75    4.59
   7   7   7   43.58    4.36
   7   7   8 1265.22   26.14
   7  -7   8 1232.85   26.31
   7   7   8 1297.99   27.09
   7  -7   8 1292.58   27.93
   7  -7   9   92.74    5.35
   7  -7   9   91.74    5.03
   7   7   9   98.38    5.47
  -7   8  12   47.86    3.38
   7  -8 -12   41.76    3.34
  -7   8  11   23.55    2.81
   7  -8 -11   24.21    3.16
   7  -8 -10  114.43    7.09
  -7   8  10  123.59    6.47
  -7   8   9   67.65    5.05
   7  -8  -9   60.84    4.81
  -7   8   8  328.33   11.59
   7  -8  -8  333.84   11.90
  -7   8   7 1094.44   24.40
   7  -8  -7 1045.68   25.23
   7  -8  -7 1080.56   24.83
  -7   8   6  461.07   14.01
   7  -8  -6  451.93   15.06
   7  -8  -6  470.17   14.60
  -7   8   5  200.49    8.68
   7  -8  -5  197.96    9.12
   7  -8  -4   85.72    6.10
   7  -8  -4   98.13    6.73
   7  -8  -4  104.09    6.40
   7  -8  -3   46.40    4.57
   7  -8  -3   48.09    4.69
   7  -8  -3   47.28    4.45
   7  -8  -2  465.74   14.82
   7  -8  -2  441.05   14.27
   7  -8  -2  462.75   14.41
   7  -8  -1  390.02   13.60
   7  -8  -1  407.45   13.87
   7  -8  -1  384.63   12.90
   7  -8  -1  397.03   13.27
   7   8   0  357.99   12.44
   7  -8   0  317.97   12.51
   7  -8   0  316.88   12.32
   7  -8   0  296.57   11.05
   7   8   0  382.93   12.67
   7  -8   0  323.28   11.97
   7   8   1  596.73   17.45
   7  -8   1  585.55   17.95
   7   8   1  624.84   17.27
   7  -8   1  584.31   17.72
   7  -8   1  608.85   17.45
   7   8   2  388.16   14.04
   7  -8   2  412.27   14.53
   7   8   2  383.33   13.09
   7  -8   2  403.30   14.91
   7  -8   2  408.98   14.06
   7   8   3   51.01    5.28
   7  -8   3   55.35    5.54
   7  -8   3   56.05    5.40
   7   8   4  130.22    8.16
   7  -8   4  141.71    8.87
   7  -8   4  150.89    8.53
   7   8   5  320.84   12.85
   7  -8   5  307.39   12.45
   7   8   6  425.97   14.75
   7  -8   6  464.08   16.09
   7   8   7  260.89   10.42
   7  -8   7  254.30   11.05
   7   8   7  253.98   10.04
   7   8   8   27.52    3.22
   7  -8   8   24.28    3.58
   7  -8   8   22.76    3.24
   7   8   8   28.13    3.37
   7  -8   9   84.27    4.87
   7  -8   9   91.94    4.69
   7   8   9   80.87    4.60
  -7   9  12   68.17    3.65
   7  -9 -12   60.14    3.69
  -7   9  11    6.44    1.69
   7  -9 -11    5.08    1.88
  -7   9  10   95.57    5.51
   7  -9 -10   85.72    5.91
  -7   9   9   58.35    4.63
   7  -9  -9   56.75    5.35
  -7   9   8  572.81   15.93
  -7   9   7  709.80   18.66
   7  -9  -7  759.80   20.30
   7  -9  -7  732.71   19.06
   7  -9  -6  416.91   14.49
   7  -9  -6  395.50   13.56
  -7   9   5   11.62    2.48
   7  -9  -5   16.97    3.36
   7  -9  -5   10.55    2.73
   7  -9  -4   27.25    3.79
   7  -9  -4   21.42    3.48
  -7   9   4   17.58    2.83
   7  -9  -4   26.16    3.58
   7  -9  -3   94.69    6.50
   7  -9  -3   99.01    6.42
   7  -9  -3   96.29    6.64
   7  -9  -2  417.25   14.41
   7  -9  -2  410.41   13.89
   7  -9  -2  421.70   13.84
   7  -9  -1  135.08    8.01
   7  -9  -1  141.58    7.59
   7   9  -1  147.64    7.94
   7  -9  -1  155.44    8.16
   7   9   0   49.91    4.77
   7  -9   0   62.32    5.40
   7  -9   0   75.43    6.13
   7  -9   0   60.60    4.88
   7   9   0   46.61    4.73
   7  -9   0   70.43    5.60
   7   9   1  883.50   23.03
   7  -9   1  975.82   24.45
   7   9   1  916.77   22.67
   7  -9   1  900.55   23.79
   7  -9   1  959.99   23.42
   7   9   2  134.92    8.15
   7  -9   2  106.03    7.46
   7   9   2  132.54    7.39
   7  -9   2  113.94    7.66
   7  -9   2  110.29    7.18
   7  -9   3   30.12    4.31
   7  -9   3   30.42    4.13
   7   9   4   79.03    6.47
   7  -9   4   84.35    6.87
   7  -9   5  427.59   15.46
   7   9   6  118.15    7.31
   7   9   7  722.46   18.44
   7   9   7  697.23   17.62
   7   9   8   19.97    2.58
   7  -9   8   20.92    2.74
   7   9   8   21.82    2.67
   7  -9   8   22.22    3.19
  -7  10  11   11.71    1.83
   7 -10 -11   10.14    1.97
  -7  10  10   65.40    4.36
   7 -10 -10   69.72    5.04
  -7  10   9   21.39    2.93
   7 -10  -9   24.42    3.66
  -7  10   8  340.46   11.55
   7 -10  -8  333.16   12.83
  -7  10   7  623.44   16.97
   7 -10  -6  170.56    9.29
  -7  10   6  152.25    7.84
   7 -10  -6  161.17    7.97
   7 -10  -5   18.28    3.32
   7 -10  -5   15.04    3.24
  -7  10   5   20.19    3.07
   7 -10  -5   15.35    2.90
   7 -10  -4   13.65    2.76
   7 -10  -4   15.17    3.06
  -7  10   4   13.51    2.58
   7 -10  -4   12.73    2.80
   7 -10  -3   98.75    6.88
   7 -10  -3   95.41    6.55
   7 -10  -3   94.08    6.29
  -7  10   3   78.63    5.71
  -7  10   2  400.88   13.07
   7 -10  -2  381.57   14.14
   7 -10  -2  377.45   13.14
   7 -10  -2  371.54   13.24
  -7  10   1  290.60   10.99
   7 -10  -1  285.96   12.13
   7  10  -1  287.65   11.58
   7 -10  -1  277.67   10.80
   7 -10  -1  302.34   11.67
   7  10   0  109.03    7.13
   7 -10   0   99.27    6.95
   7 -10   0  107.33    7.47
   7  10   0  110.61    7.06
   7 -10   0  101.70    7.03
   7  10   1  247.42   10.99
   7 -10   1  272.04   11.90
   7 -10   1  255.71   11.44
   7  10   1  246.04   10.42
   7 -10   1  270.29   11.34
   7  10   2  378.55   14.00
   7 -10   2  350.27   13.71
   7  10   2  376.62   12.89
   7 -10   2  373.42   13.66
   7  10   3  109.99    7.54
   7 -10   3  111.46    7.69
   7 -10   3  120.51    7.58
   7  10   4   81.18    6.58
   7 -10   4   73.27    6.33
   7 -10   4   78.38    6.31
   7 -10   5   13.24    3.10
   7 -10   5   17.76    3.59
   7  10   6  766.87   19.94
   7 -10   6  798.96   20.95
   7  10   7   71.36    4.93
   7 -10   7   81.24    5.25
   7 -10   8    4.24    1.88
   7 -10   8    1.54    1.39
  -7  11  11    0.05    0.90
  -7 -11  11    1.34    1.16
   7 -11 -11    0.40    1.03
  -7  11  10  145.88    6.04
   7 -11 -10  136.30    6.47
  -7  11   9  269.81    9.24
   7 -11  -9  253.59    9.96
   7 -11  -8  123.44    6.60
  -7  11   8  136.13    6.75
  -7  11   7   62.54    4.81
   7 -11  -7   61.11    5.42
   7 -11  -6  114.56    7.17
   7 -11  -6  127.25    7.66
  -7  11   6  136.90    7.23
   7 -11  -5   51.86    5.06
   7 -11  -5   55.49    5.20
   7 -11  -4   70.98    6.00
   7 -11  -4   73.77    5.87
  -7  11   4   74.09    5.53
   7 -11  -4   72.74    5.47
   7 -11  -3   23.73    3.66
   7 -11  -3   26.82    3.64
   7 -11  -3   20.48    3.28
  -7  11   3   29.27    3.71
   7 -11  -2  110.48    7.38
   7 -11  -2  107.47    6.52
   7  11  -2   89.64    6.49
   7 -11  -2  111.97    6.90
  -7  11   2   87.43    6.06
  -7  11   1  155.90    7.97
   7 -11  -1  151.47    8.85
   7  11  -1  161.93    8.60
   7 -11  -1  149.19    8.32
   7  11   0  377.53   13.57
  -7  11   0  374.84   13.01
   7  11   0  412.44   13.85
   7 -11   0  462.13   15.72
   7 -11   0  450.44   14.70
   7  11   1  625.62   18.42
  -7  11  -1  648.21   17.41
   7 -11   1  618.22   18.40
   7 -11   1  660.91   19.39
   7  11   1  635.11   17.73
   7 -11   1  652.84   18.81
   7  11   2   75.66    6.16
   7 -11   2   98.02    6.90
   7  11   2   79.58    5.61
   7 -11   2   94.42    6.70
   7  11   3  100.95    7.04
   7 -11   3   95.97    6.99
   7 -11   3   95.48    6.64
   7  11   4   28.53    3.94
   7 -11   4   19.08    3.47
   7 -11   4   21.83    3.48
   7 -11   5   77.17    5.87
   7  11   6   48.80    4.34
   7 -11   6   49.10    4.63
   7  11   7  313.65   10.00
   7 -11   7  333.72   10.77
  -7 -12  10   41.84    3.10
   7 -12 -10   49.87    3.50
  -7  12  10   47.39    3.08
  -7  12   9  163.44    6.46
  -7  12   8  274.05    9.13
   7 -12  -8  266.91    9.83
   7 -12  -7    1.89    1.68
  -7  12   7    1.20    1.65
   7 -12  -7    3.24    1.97
   7 -12  -6  135.57    7.46
   7 -12  -6  151.84    7.96
  -7  12   6  157.80    7.48
   7 -12  -5  112.00    6.97
   7 -12  -5  110.64    6.75
  -7  12   5  109.46    6.48
   7 -12  -4  179.90    9.09
   7 -12  -4  179.41    8.59
  -7  12   4  177.71    8.34
   7 -12  -3   45.39    4.77
   7 -12  -3   38.88    4.06
  -7  12   3   45.65    4.43
   7 -12  -3   41.50    4.26
   7 -12  -2   35.78    4.51
   7  12  -2   22.22    3.51
   7 -12  -2   30.65    3.81
  -7  12   2   25.60    3.38
  -7  12   1  455.10   14.24
   7 -12  -1  465.57   15.96
   7  12  -1  472.47   14.89
   7 -12  -1  454.69   14.70
  -7  12   0  254.29   10.18
   7 -12   0  258.76   11.41
   7  12   0  265.63   10.61
   7 -12   0  240.13   10.48
   7  12   1  305.92   11.93
  -7  12  -1  316.93   11.28
   7  12   1  306.48   11.20
   7 -12   1  291.93   11.66
   7  12   2  256.87   10.98
  -7  12  -2  251.83    9.75
   7 -12   2  241.45   10.43
   7 -12   2  246.66   10.97
   7 -12   2  237.92   10.34
   7  12   3   22.58    3.49
   7 -12   3   31.16    3.91
   7 -12   3   33.03    3.86
   7  12   4    9.65    2.62
   7 -12   4   15.36    2.87
   7  12   5   47.06    4.37
   7 -12   5   52.27    4.67
   7  12   6  165.52    7.22
   7 -12   6  175.11    7.56
   7 -12   6  175.71    7.20
  -7  13   9  226.93    7.01
   7 -13  -9  226.53    7.46
  -7  13   8  130.88    5.62
   7 -13  -8  130.60    6.00
   7 -13  -7   97.12    5.55
  -7  13   7  118.07    5.79
   7 -13  -7  110.21    5.90
   7 -13  -6   86.34    5.66
   7 -13  -6   83.88    5.38
  -7  13   6   72.96    4.87
   7 -13  -5  133.67    7.33
   7 -13  -5  146.23    7.14
  -7  13   5  140.18    6.94
   7 -13  -4   22.56    3.41
   7 -13  -4   21.90    2.88
  -7  13   4   27.03    3.35
   7 -13  -3   40.84    4.46
   7  13  -3   46.06    4.46
  -7  13   3   41.38    3.99
   7  13  -2  193.69    8.84
  -7  13   2  180.61    8.35
   7 -13  -2  206.13    9.71
   7  13  -1  240.93    9.88
   7 -13  -1  243.51    9.88
  -7  13   1  243.59    9.69
  -7  13   0  588.28   15.88
   7  13   0  579.03   15.80
   7 -13   0  559.83   16.06
   7  13   1   50.56    4.62
  -7  13  -1   49.98    4.28
   7 -13   1   60.61    5.06
   7  13   2   23.72    3.40
  -7  13  -2   19.86    2.89
   7 -13   2   35.17    4.01
   7 -13   2   34.14    3.82
   7 -13   3   11.42    2.46
   7  13   3   14.68    2.85
  -7  13  -3   15.88    2.43
   7 -13   3   10.98    2.52
   7  13   4   25.00    3.18
   7 -13   4   23.92    3.08
   7  13   5   76.33    4.87
   7 -13   5   70.66    4.61
   7 -14  -7  204.93    6.96
  -7  14   7  194.70    6.83
   7 -14  -6  110.47    5.71
   7 -14  -6  108.71    5.21
  -7  14   6   98.23    5.08
   7 -14  -5   60.01    4.62
   7 -14  -5   66.69    4.22
   7  14  -5   81.77    5.19
  -7  14   5   79.01    4.78
   7 -14  -4   30.60    3.55
   7  14  -4   31.01    3.41
  -7  14   4   33.58    3.35
   7 -14  -3   22.29    3.18
   7  14  -3   21.06    2.89
  -7  14   3   22.10    2.86
   7  14  -2  143.94    6.96
  -7  14   2  137.77    6.78
   7  14  -1  240.66    9.03
  -7  14   1  240.22    9.10
  -7  14   0   83.89    5.28
  -7  14  -1   97.79    5.43
   7 -14   1  101.49    6.25
   7 -14   1   91.46    5.50
  -7  14  -2  136.99    6.11
   7  14   2  133.11    6.63
   7  14   3    1.79    1.51
  -7  14  -3    1.81    1.10
   7  14   4   25.02    2.74
  -7  15   6  104.05    4.55
   7  15  -6  121.16    5.17
   7 -15  -5    5.92    1.63
  -7  15   5    4.11    1.45
   7  15  -5    3.20    1.41
   7 -15  -4   12.89    2.20
   7  15  -4   14.11    2.15
  -7  15   4   13.56    2.09
   7 -15  -3   28.60    3.19
   7  15  -3   34.24    3.09
  -7  15   3   36.28    3.14
   7  15  -2   92.22    4.88
  -7  15   2   88.70    4.89
   7 -15  -2   96.73    5.66
  -7  15   1   29.34    2.97
   7 -15   0   14.87    2.51
  -7  15   0   12.13    2.07
  -7  15  -1  362.57    9.98
  -7  15  -2   50.46    3.25
  -7  16   2   58.46    3.40
  -8   0  14    2.60    1.39
   8   0 -14    3.08    1.42
  -8   0  13    4.48    2.39
   8   0 -13    5.62    2.49
   8   0 -12  182.31    8.73
   8   0 -11  321.70   12.65
   8   0 -10  112.92    7.38
   8   0  -9    1.38    2.17
   8   0  -8  226.45   10.30
   8   0  -7 1930.19   38.31
   8   0  -6 1101.08   24.83
   8   0  -6 1020.86   24.07
   8   0  -5  194.65    8.50
   8   0  -4    7.19    2.32
   8   0  -3  315.76   10.66
   8   0  -2  205.09    8.26
   8   0  -1  349.07   11.25
   8   0   0  208.04    8.66
   8   0   1  698.45   17.73
   8   0   2 1889.21   36.37
   8   0   2 1836.51   34.95
   8   0   3  103.48    6.50
   8   0   3  109.99    6.46
   8   0   3  117.87    6.68
   8   0   3  128.36    7.51
   8   0   3  116.23    6.95
   8   0   4    4.14    2.44
   8   0   4    4.66    2.32
   8   0   4    3.65    2.30
   8   0   4    4.22    2.37
   8   0   4    4.25    2.69
   8   0   5   17.21    3.46
   8   0   5   20.68    3.21
   8   0   5   18.05    3.17
   8   0   6  363.95   12.97
   8   0   6  373.55   13.40
   8   0   6  409.33   14.16
   8   0   6  367.51   14.35
   8   0   7  125.73    7.44
   8   0   7  115.83    7.54
   8   0   7  110.51    7.86
   8   0   8    8.39    3.15
   8   0   8    6.38    2.57
   8   0   9   24.88    3.55
   8   0  10  946.52   20.35
  -8   1  14  245.42    7.96
  -8   1  13  181.45    7.88
  -8  -1  13  181.10    7.85
   8  -1 -13  168.78    7.62
   8  -1 -12  290.18   11.05
   8  -1 -11   53.21    5.11
   8  -1 -10   44.02    4.73
   8  -1  -9   55.28    5.30
   8  -1  -8  319.24   12.32
   8  -1  -7  738.20   19.67
   8  -1  -6 1508.61   30.91
   8  -1  -6 1415.98   30.20
   8  -1  -5  319.44   11.10
   8  -1  -4  214.73    8.68
   8  -1  -3   85.42    5.33
   8  -1  -2  192.93    7.99
   8   1  -1  145.38    7.04
   8  -1  -1  185.65    7.79
   8  -1   0  133.84    6.46
   8   1   0  145.38    7.02
   8  -1   0  130.47    6.76
   8   1   1  861.65   20.69
   8  -1   1  922.06   21.17
   8   1   2  487.63   14.74
   8  -1   2  468.24   14.39
   8   1   2  488.94   14.50
   8   1   3  376.27   12.85
   8  -1   3  386.15   12.98
   8  -1   3  390.96   12.57
   8   1   3  353.27   12.06
   8  -1   3  356.80   12.32
   8   1   3  380.73   12.53
   8   1   3  381.17   13.64
   8  -1   3  392.30   13.65
   8   1   3  396.50   13.22
   8  -1   3  381.13   13.03
   8   1   4  220.55    9.90
   8  -1   4  241.24   10.23
   8  -1   4  227.22    9.81
   8   1   4  221.54    9.67
   8  -1   4  230.69    9.95
   8   1   4  225.37   10.56
   8  -1   4  229.28   10.65
   8   1   4  249.59   10.62
   8  -1   4  242.96   10.46
   8   1   5   37.09    4.23
   8  -1   5   41.80    4.39
   8  -1   5   43.42    4.49
   8   1   5   33.02    4.12
   8   1   5   27.95    3.86
   8  -1   5   41.38    4.54
   8   1   5   35.40    4.52
   8  -1   5   43.31    4.85
   8   1   6  188.53    9.08
   8   1   6  184.28    9.06
   8   1   6  187.98    9.29
   8  -1   6  162.84    8.87
   8   1   6  194.25   10.25
   8   1   7  700.17   18.77
   8  -1   7  758.58   19.88
   8   1   7  729.24   19.55
   8   1   7  732.78   20.15
   8   1   7  757.98   21.43
   8  -1   7  756.51   21.27
   8  -1   8 1051.08   23.82
   8   1   8 1053.82   23.73
   8   1   8 1062.89   24.72
   8   1   8 1034.87   25.63
   8  -1   8 1037.28   25.43
   8   1   9  199.13    7.98
   8   1   9  189.03    8.73
   8  -1   9  196.68    8.90
   8   1  10   66.37    4.59
   8  -1  10   60.93    4.34
  -8   2  13  110.57    5.95
  -8  -2  13  104.79    5.82
   8   2 -13   98.40    5.76
   8  -2 -13   99.62    5.60
   8   2 -12  319.73   11.81
   8  -2 -12  327.42   11.66
   8   2 -11   61.70    5.49
   8  -2 -11   67.62    5.56
   8   2 -10  227.11   10.57
   8  -2 -10  230.55   10.39
   8   2  -9  134.89    8.18
   8  -2  -9  136.68    8.12
   8   2  -8  548.89   17.34
   8  -2  -8  598.80   17.35
   8   2  -7  408.74   13.90
   8  -2  -7  378.69   13.23
   8   2  -6  412.02   13.75
   8  -2  -6  466.96   14.13
   8   2  -6  415.29   13.95
   8  -2  -6  493.02   14.56
   8   2  -5  144.51    7.52
   8   2  -5  156.69    7.66
   8   2  -4   59.18    4.70
   8  -2  -4   92.20    5.48
   8   2  -3  155.42    7.25
   8  -2  -3  144.14    6.96
   8   2  -2   95.51    5.58
   8  -2  -2   77.38    5.04
   8  -2  -1  682.10   16.91
   8  -2  -1  725.70   17.85
   8  -2   0  332.16   10.85
   8   2   0  310.22   10.74
   8  -2   0  319.17   10.78
   8  -2   1  201.25    8.64
   8  -2   1  203.98    8.73
   8   2   2  427.21   13.69
   8  -2   2  424.43   13.47
   8   2   2  441.58   13.72
   8  -2   2  394.86   13.12
   8  -2   3  125.04    7.73
   8  -2   3  120.59    6.73
   8   2   3  110.28    6.39
   8   2   3  115.47    7.30
   8  -2   3  112.30    7.05
   8   2   3  111.51    6.81
   8  -2   3  114.44    6.95
   8   2   4   29.20    3.80
   8  -2   4   26.74    3.90
   8  -2   4   30.53    3.74
   8   2   4   22.90    3.34
   8   2   4   28.30    3.58
   8   2   4   25.72    3.85
   8  -2   4   23.57    3.73
   8   2   4   33.36    4.13
   8  -2   4   31.14    3.95
   8   2   5   58.79    5.17
   8  -2   5   51.85    5.22
   8  -2   5   58.06    5.19
   8   2   5   49.71    4.87
   8   2   5   52.25    4.93
   8   2   5   53.36    5.40
   8  -2   5   53.02    5.47
   8   2   6   85.61    6.19
   8   2   6   85.97    6.15
   8   2   6   81.95    6.17
   8   2   6   83.48    6.73
   8  -2   6   87.90    6.74
   8   2   7  370.12   12.61
   8  -2   7  362.29   12.85
   8   2   7  365.02   12.84
   8   2   7  374.38   13.35
   8   2   7  364.75   14.12
   8  -2   7  350.79   13.52
   8  -2   8  157.19    8.05
   8   2   8  172.37    8.03
   8   2   8  189.16    8.90
   8   2   8  172.73    9.14
   8  -2   8  165.93    8.67
   8   2   9  527.72   13.87
   8   2   9  546.43   15.67
   8   2  10  154.44    6.64
   8  -2  10  160.24    6.65
  -8   3  13  898.44   19.71
  -8  -3  13  901.33   19.65
   8   3 -13  858.17   19.55
   8  -3 -13  905.78   19.37
   8   3 -12    9.67    2.36
   8  -3 -12    7.72    2.14
   8   3 -11   75.81    5.83
   8  -3 -11   85.20    5.89
   8   3 -10  121.36    7.71
   8  -3 -10  120.57    7.39
   8   3  -9  608.60   18.27
   8  -3  -9  611.48   17.76
   8   3  -8  271.76   11.61
   8  -3  -8  294.83   11.57
   8   3  -7   93.35    6.46
   8  -3  -7   82.42    5.92
   8   3  -6  162.00    8.23
   8  -3  -6  157.74    7.91
   8  -3  -5  471.15   13.94
   8   3  -5  472.65   14.25
   8  -3  -5  451.98   13.62
   8   3  -5  474.90   14.33
   8   3  -4   42.09    3.98
   8  -3  -4   35.59    3.50
   8   3  -3  263.52    9.74
   8  -3  -3  266.55    9.58
   8   3  -2   28.14    3.15
   8  -3  -2   25.24    3.02
   8   3  -1  600.70   15.54
   8  -3  -1  568.08   15.06
   8  -3   0  651.22   16.97
   8   3   0  648.71   16.75
   8  -3   0  652.18   16.64
   8   3   1  134.98    7.25
   8  -3   1  206.20    8.62
   8   3   1  141.79    7.34
   8  -3   1  215.75    8.96
   8   3   2   54.35    4.67
   8  -3   2   60.06    4.89
   8   3   2   56.03    4.84
   8  -3   2   53.00    4.38
   8  -3   3  146.87    8.55
   8  -3   3  140.23    7.37
   8   3   3  149.83    7.43
   8   3   3  172.07    8.72
   8  -3   3  142.14    7.87
   8   3   3  175.23    8.48
   8  -3   3  141.09    7.63
   8  -3   3  130.44    7.10
   8   3   4  229.54   10.17
   8  -3   4  221.44   10.66
   8  -3   4  228.02    9.76
   8   3   4  203.12    9.16
   8   3   4  224.02    9.68
   8   3   4  231.04   10.55
   8  -3   4  213.69   10.09
   8   3   4  231.39   10.29
   8  -3   4  239.01   10.33
   8  -3   4  221.94    9.33
   8   3   5   59.86    5.33
   8  -3   5   45.60    5.06
   8  -3   5   48.80    4.74
   8   3   5   60.65    5.14
   8   3   5   59.25    5.14
   8   3   5   55.70    5.54
   8  -3   5   49.75    5.09
   8   3   6    8.72    3.11
   8  -3   6   10.15    3.14
   8   3   6    9.27    2.71
   8  -3   6    5.67    2.65
   8   3   6    9.80    2.98
   8  -3   6    3.39    2.55
   8   3   6    9.58    2.80
   8   3   7   20.13    3.60
   8   3   7   21.59    3.17
   8   3   7   17.94    3.15
   8   3   7   19.61    3.34
   8  -3   7   24.96    3.72
   8   3   8 1082.49   23.54
   8   3   8 1135.28   24.29
   8   3   8 1154.20   25.61
   8   3   8 1119.37   26.00
   8  -3   8 1131.34   25.80
   8   3   9   25.61    2.92
   8   3   9   31.32    3.45
   8   3   9   29.80    3.51
   8  -3   9   34.40    3.63
   8   3  10  156.31    6.38
   8  -3  10  167.91    6.48
   8   4 -13   39.79    3.37
  -8   4  13   38.57    3.33
  -8  -4  13   37.88    3.26
   8  -4 -13   35.60    3.06
   8   4 -12  100.42    5.98
   8  -4 -12   87.88    5.41
   8   4 -11   21.79    3.32
   8  -4 -11   13.72    2.67
   8   4 -10   89.39    6.48
   8  -4 -10   89.58    6.16
   8   4  -9  119.44    7.59
   8  -4  -9  148.06    7.88
   8   4  -8  747.38   20.67
   8  -4  -8  777.32   20.12
   8  -4  -8  768.91   20.67
   8  -4  -7  441.97   13.90
   8  -4  -7  451.02   14.84
   8   4  -6  252.49   10.35
   8  -4  -6  237.94    9.64
   8  -4  -6  227.54   10.13
   8   4  -5  338.56   12.02
   8  -4  -5  392.84   12.32
   8   4  -5  324.82   11.84
   8  -4  -5  389.65   12.22
   8   4  -4   62.12    4.71
   8  -4  -4   58.84    4.46
   8   4  -3  110.02    6.14
   8  -4  -3  108.11    5.89
   8  -4  -2  225.42    9.06
   8   4  -2  252.42    9.35
   8  -4  -2  241.87    8.99
   8  -4  -1  750.97   18.74
   8   4  -1  769.80   18.57
   8  -4  -1  772.59   18.35
   8   4   0  507.67   14.61
   8   4   0  500.87   14.33
   8  -4   0  522.70   15.12
   8  -4   0  508.36   14.49
   8   4   1  177.73    8.30
   8  -4   1  175.74    8.27
   8   4   1  188.17    8.65
   8  -4   1  195.65    8.95
   8  -4   1  169.59    8.06
   8   4   2  147.81    7.76
   8  -4   2  126.64    7.91
   8   4   2  148.25    7.86
   8  -4   2  119.16    7.01
   8   4   2  139.37    7.35
   8  -4   2  134.21    7.08
   8  -4   2  125.18    6.92
   8   4   3  314.14   12.07
   8  -4   3  313.39   12.85
   8  -4   3  298.63   11.00
   8   4   3  302.56   12.01
   8  -4   3  296.34   11.69
   8   4   3  303.78   11.47
   8  -4   3  300.14   11.47
   8  -4   3  315.10   11.48
   8   4   4  133.23    7.81
   8  -4   4  106.65    7.48
   8  -4   4   99.22    6.35
   8   4   4  116.14    6.82
   8   4   4  130.46    7.85
   8  -4   4  101.13    6.77
   8   4   4  128.08    7.30
   8   4   4  124.08    7.39
   8  -4   4   98.48    6.78
   8  -4   4  102.63    6.64
   8  -4   5   18.05    3.20
   8   4   5   21.49    3.62
   8  -4   5   19.89    3.66
   8   4   5   20.82    3.31
   8   4   5   18.80    3.25
   8   4   5   25.38    3.80
   8  -4   5   17.35    3.01
   8  -4   5   19.81    3.20
   8   4   6   76.38    5.91
   8  -4   6   76.49    6.37
   8  -4   6   83.41    6.06
   8   4   6   75.01    5.66
   8   4   6   71.26    5.65
   8   4   6   80.17    6.36
   8  -4   6   80.11    6.13
   8   4   7  422.16   13.70
   8  -4   7  428.90   14.48
   8  -4   7  470.63   14.43
   8   4   7  412.68   13.35
   8   4   7  417.02   13.90
   8   4   7  408.51   14.45
   8  -4   7  432.20   14.39
   8   4   8   68.46    4.73
   8   4   8   65.78    4.75
   8   4   8   72.13    5.32
   8   4   8   71.20    5.49
   8  -4   8   79.52    5.56
   8   4   9  703.85   17.12
   8  -4   9  695.29   16.78
   8   4   9  739.40   17.43
   8  -5 -13  140.21    5.42
  -8   5  12  103.68    5.59
  -8  -5  12  107.48    5.63
   8   5 -12  102.38    5.67
   8   5 -11   14.23    2.74
   8   5 -10    1.07    1.82
   8  -5 -10    1.03    1.76
   8   5  -9   91.14    6.42
   8  -5  -9   94.92    6.60
   8   5  -8  369.83   13.10
   8  -5  -8  322.28   12.79
   8   5  -7  776.57   20.46
   8  -5  -7  826.12   21.83
   8  -5  -6  593.31   16.39
   8  -5  -6  612.11   18.15
   8  -5  -5  537.69   16.58
   8   5  -4   62.61    4.76
   8  -5  -3   85.23    5.55
   8   5  -3   93.55    5.62
   8  -5  -2  211.24    8.98
   8   5  -2  205.53    8.48
   8  -5  -2  207.61    8.83
   8  -5  -1  227.00    9.63
   8   5  -1  243.10    9.18
   8  -5  -1  223.90    9.28
   8   5   0  525.51   15.46
   8  -5   0  574.47   15.26
  -8   5   0  498.18   13.85
   8  -5   0  591.95   16.51
   8  -5   0  592.75   16.38
   8  -5   0  605.75   16.27
   8  -5   1  589.18   16.04
   8   5   1  597.91   17.07
   8  -5   1  629.85   18.56
   8  -5   1  587.23   17.02
   8  -5   1  592.21   16.69
   8   5   1  631.20   16.97
   8  -5   1  615.70   16.84
   8   5   2  139.60    7.86
   8  -5   2  123.01    6.88
   8  -5   2  126.69    7.28
   8   5   3   54.78    5.05
   8  -5   3   42.67    5.12
   8  -5   3   42.83    4.10
   8   5   3   62.39    5.23
   8  -5   3   47.99    4.54
   8  -5   3   46.57    4.64
   8  -5   4   56.81    5.82
   8  -5   4   53.75    4.81
   8   5   4   62.82    5.08
   8   5   4   61.25    5.34
   8  -5   4   50.18    4.76
   8  -5   4   59.85    5.25
   8   5   5   26.45    3.88
   8  -5   5   32.41    4.60
   8  -5   5   39.76    4.35
   8   5   5   20.61    3.28
   8   5   5   22.06    3.52
   8   5   5   24.02    3.47
   8  -5   5   36.85    4.19
   8  -5   5   39.09    4.33
   8   5   6   30.62    4.08
   8  -5   6   24.14    3.96
   8  -5   6   26.86    4.35
   8   5   6   34.34    3.98
   8   5   6   31.25    3.90
   8   5   6   27.53    4.00
   8  -5   6   22.68    3.48
   8   5   7  222.67    9.53
   8  -5   7  218.82   10.12
   8  -5   7  211.15    8.96
   8   5   7  207.96    8.89
   8   5   7  216.37    9.56
   8   5   7  229.77    9.90
   8  -5   7  224.31    9.56
   8   5   8  323.89   10.62
   8  -5   8  335.88   11.38
   8   5   8  326.34   10.35
   8   5   8  353.82   11.62
   8  -5   8  340.52   11.18
   8   5   8  361.88   11.85
   8   5   9   34.11    3.19
   8   5   9   43.81    3.80
  -8   6  12   39.15    3.10
  -8   6  11  160.99    6.93
   8   6 -11  165.13    7.45
   8   6 -10    7.88    2.13
   8  -6 -10   10.26    2.56
   8   6  -9   27.11    3.54
   8  -6  -9   29.83    4.18
   8  -6  -8  144.13    8.51
   8   6  -8  179.20    8.65
   8  -6  -7 1408.03   32.13
   8   6  -7 1478.98   30.69
   8  -6  -6  633.59   18.73
   8  -6  -5  521.87   16.64
   8  -6  -5  511.70   15.54
   8  -6  -4   35.50    4.21
   8  -6  -4   38.26    4.03
   8  -6  -3   64.14    5.03
   8  -6  -3   63.41    5.06
   8  -6  -2  127.40    7.33
   8  -6  -2  133.86    7.49
   8   6  -2  143.71    7.43
   8  -6  -1  157.39    8.53
   8  -6  -1  155.90    7.95
   8  -6  -1  137.50    7.46
   8  -6  -1  149.68    7.65
   8   6   0  149.32    7.76
   8  -6   0  133.61    8.38
   8  -6   0  131.94    7.57
   8  -6   0  122.54    7.15
   8   6   0  155.89    8.02
   8  -6   0  140.69    7.60
   8   6   1  457.61   14.46
   8  -6   1  417.01   15.08
   8  -6   1  395.34   13.97
   8  -6   1  377.76   13.03
   8   6   1  465.18   14.45
   8  -6   1  439.41   14.01
   8   6   2  734.65   20.12
   8  -6   2  754.28   21.56
   8  -6   2  742.58   19.92
   8   6   3   37.01    4.39
   8  -6   3   26.82    3.43
   8  -6   3   26.18    3.72
   8  -6   4  104.04    7.69
   8  -6   4  110.82    6.71
   8  -6   4  101.08    6.92
   8   6   5   95.17    6.88
   8  -6   5  109.35    7.78
   8   6   5   91.78    6.16
   8   6   5   87.92    6.08
   8  -6   5   90.44    6.43
   8   6   6  318.30   12.21
   8  -6   6  307.01   12.89
   8   6   6  318.71   11.38
   8   6   6  307.81   11.53
   8   6   7   47.35    4.38
   8  -6   7   53.54    4.97
   8   6   7   45.52    3.97
   8   6   7   43.67    4.24
   8   6   8   64.76    4.42
   8  -6   8   66.83    4.98
   8  -6   8   62.91    4.33
   8   6   8   72.42    5.00
   8   6   9    7.87    1.77
  -8   7  12  237.84    7.44
  -8   7  11  102.98    5.27
   8  -7 -11   92.69    5.56
   8  -7 -11   95.55    5.41
  -8   7  10   24.90    2.93
   8  -7 -10   22.59    3.30
   8  -7 -10   24.56    3.16
  -8   7   9   30.07    3.34
   8  -7  -9   24.65    3.77
   8  -7  -8  261.58   11.57
   8  -7  -7  367.44   14.16
   8  -7  -7  393.91   13.59
   8  -7  -6  937.29   24.39
   8  -7  -6  951.64   23.25
   8  -7  -5  163.70    8.93
   8  -7  -5  158.84    8.26
   8  -7  -4  114.05    6.99
   8  -7  -3   49.35    4.82
   8  -7  -3   54.86    4.90
   8  -7  -2   59.57    5.35
   8  -7  -2   55.68    4.95
   8  -7  -2   59.76    5.16
   8  -7  -2   57.27    4.98
   8  -7  -1   67.31    5.72
   8  -7  -1   66.36    5.43
   8  -7  -1   71.51    5.50
   8   7  -1   77.09    5.60
   8   7   0   43.18    4.37
   8  -7   0   37.50    4.65
   8  -7   0   40.97    4.52
   8  -7   0   36.01    4.07
   8   7   0   48.76    4.65
   8   7   1  671.95   18.91
   8  -7   1  666.66   19.96
   8  -7   1  690.62   19.44
   8  -7   1  637.47   17.70
   8   7   1  680.91   18.62
   8  -7   1  677.58   18.87
   8  -7   2  382.33   14.75
   8  -7   2  405.51   14.08
   8   7   3  339.24   13.22
   8  -7   3  333.87   14.02
   8  -7   3  344.14   12.96
   8   7   4  260.85   11.57
   8  -7   4  266.10   12.43
   8  -7   4  275.11   11.50
   8   7   5   38.43    4.69
   8  -7   5   34.32    4.72
   8   7   5   39.14    4.16
   8  -7   5   30.61    4.15
   8   7   6   66.17    5.44
   8  -7   6   61.91    5.92
   8   7   6   65.11    4.91
   8   7   6   63.90    5.04
   8   7   7  373.03   12.29
   8  -7   7  390.83   13.39
   8  -7   7  362.99   11.84
   8   7   7  361.02   11.90
   8   7   8  276.58    9.14
   8  -7   8  276.20    9.83
   8  -7   8  280.57    9.11
   8   7   8  296.29    9.70
  -8   8  12  195.31    6.20
   8  -8 -12  172.67    6.14
  -8   8  11   28.29    2.76
   8  -8 -11   29.65    3.16
  -8   8  10   57.51    4.18
   8  -8 -10   52.61    4.58
   8  -8 -10   48.56    3.99
   8  -8  -9   87.81    6.32
   8  -8  -9   79.08    5.43
  -8   8   8  234.10    9.20
   8  -8  -8  243.03   11.00
   8  -8  -8  232.67    9.84
   8  -8  -7  305.07   12.54
   8  -8  -7  292.27   11.36
   8  -8  -6  230.01   10.89
   8  -8  -6  234.73   10.18
   8  -8  -5  530.04   16.37
   8  -8  -4  246.61   11.01
   8  -8  -4  252.14   10.70
   8  -8  -3   31.24    3.90
   8  -8  -3   31.62    4.08
   8  -8  -3   32.74    3.90
   8  -8  -2   34.85    4.26
   8  -8  -2   38.97    4.35
   8  -8  -2   41.26    4.39
   8   8  -2   49.95    4.71
   8  -8  -2   37.03    4.23
   8  -8  -1  309.29   12.47
   8  -8  -1  305.31   12.08
   8  -8  -1  320.05   11.84
   8   8  -1  300.56   11.79
   8  -8  -1  329.74   12.27
   8   8   0  109.32    6.90
   8  -8   0  111.74    7.78
   8  -8   0  108.98    7.26
   8  -8   0  109.73    6.72
   8   8   0  115.74    7.14
   8  -8   0  115.58    7.22
   8   8   1  268.98   11.35
   8  -8   1  282.12   12.26
   8  -8   1  269.18   11.67
   8  -8   1  259.25   10.40
   8   8   1  289.31   11.41
   8   8   2  314.59   12.60
   8  -8   2  304.86   13.12
   8  -8   2  303.71   12.53
   8   8   3  327.60   13.03
   8  -8   3  309.20   13.43
   8  -8   3  326.97   12.70
   8   8   4  138.32    8.29
   8  -8   4  106.16    7.08
   8  -8   5   52.23    5.52
   8   8   5   44.73    4.18
   8  -8   5   56.04    5.15
   8   8   6   66.96    5.44
   8  -8   6   72.52    5.98
   8   8   7  559.81   15.03
   8  -8   7  548.78   15.90
   8  -8   7  535.78   14.58
   8   8   7  547.76   14.38
   8  -8   8   61.46    4.37
   8  -8   8   57.71    3.87
   8   8   8   64.00    4.05
  -8   9  11   23.80    2.38
   8  -9 -11   23.15    2.71
  -8   9  10   90.63    4.96
   8  -9 -10   94.93    5.84
  -8   9   9   78.60    4.99
   8  -9  -9   93.79    6.28
   8  -9  -9   79.39    5.17
  -8   9   8   94.74    5.67
   8  -9  -8  104.39    7.02
   8  -9  -8   95.53    5.99
  -8   9   7  238.92    9.35
   8  -9  -7  246.48   11.02
   8  -9  -6   84.84    6.04
   8  -9  -5  546.34   16.50
   8  -9  -5  587.21   17.93
   8  -9  -5  590.62   17.06
   8  -9  -4  117.89    7.30
   8  -9  -4  113.56    7.38
   8  -9  -4  119.44    7.23
   8  -9  -3    9.24    2.45
   8  -9  -3    9.19    2.67
   8  -9  -3    9.72    2.69
   8  -9  -2   35.89    4.34
   8  -9  -2   41.53    4.30
   8   9  -2   32.95    4.24
   8  -9  -2   42.62    4.50
   8  -9  -1  316.77   12.80
   8  -9  -1  335.18   13.05
   8  -9  -1  328.23   12.22
   8  -9  -1  338.23   12.68
   8   9   0  480.33   15.65
   8  -9   0  556.38   17.51
   8  -9   0  561.61   17.33
   8  -9   0  532.26   15.62
   8   9   0  516.16   16.31
   8  -9   0  581.89   17.21
   8   9   1  188.93    9.54
   8  -9   1  199.86   10.31
   8  -9   1  200.77   10.09
   8   9   1  189.51    9.27
   8  -9   1  207.01   10.01
   8   9   2   14.93    3.33
   8  -9   2   24.03    4.11
   8  -9   2   25.18    3.94
   8  -9   2   24.77    3.91
   8   9   3  128.20    7.90
   8  -9   3   99.59    7.40
   8   9   4  167.04    9.02
   8  -9   4  171.51    9.51
   8  -9   4  166.27    8.79
   8  -9   5   20.07    3.30
   8   9   6   18.41    3.15
   8  -9   6   13.16    3.31
   8   9   7   34.34    3.40
   8  -9   7   40.03    3.93
   8  -9   7   32.47    3.32
   8  -9   8  887.61   18.68
  -8  10  11   17.88    1.89
   8 -10 -11   16.64    2.11
  -8  10  10   12.09    1.92
   8 -10 -10   11.36    2.27
  -8  10   9   43.51    3.59
   8 -10  -9   45.04    4.30
  -8  10   8  339.58   10.84
   8 -10  -8  331.12   12.26
  -8  10   7  235.79    9.09
   8 -10  -7  206.56    8.93
   8 -10  -6  155.08    8.58
   8 -10  -6  152.12    7.80
   8 -10  -5  248.64   10.63
   8 -10  -5  263.55   11.35
  -8  10   5  249.56    9.82
   8 -10  -5  268.89   10.66
   8 -10  -4  148.73    8.17
   8 -10  -4  156.72    8.47
   8 -10  -4  156.60    8.18
   8 -10  -3    1.09    1.76
   8 -10  -3    1.17    1.85
   8  10  -3    1.02    1.85
   8 -10  -3    1.38    1.89
   8 -10  -2   49.51    5.01
   8 -10  -2   49.40    4.65
   8  10  -2   60.71    5.42
   8 -10  -2   54.24    4.96
   8 -10  -1  328.20   13.06
   8 -10  -1  311.38   11.58
   8  10  -1  313.76   12.24
   8 -10  -1  338.44   12.73
   8  10   0  366.25   13.13
   8 -10   0  383.60   14.03
   8 -10   0  367.92   13.84
   8  10   0  388.96   13.64
   8 -10   0  379.74   13.81
   8  10   1  312.87   12.34
   8 -10   1  300.57   12.67
   8  10   1  321.05   12.12
   8 -10   1  301.39   12.45
   8 -10   1  305.21   12.29
   8 -10   2    0.14    2.18
   8  10   2    4.45    2.36
   8 -10   2    1.54    1.91
   8 -10   2    2.37    2.38
   8  10   3  175.11    9.25
   8 -10   3  178.19    9.59
   8 -10   3  184.28    9.15
   8  10   4   18.17    3.36
   8 -10   4   23.53    3.66
   8 -10   5    1.22    2.00
   8  10   6   56.27    4.46
   8  10   7  158.31    6.51
   8 -10   7  169.14    7.21
   8 -10   7  164.55    6.58
  -8  11  10   29.90    2.48
   8 -11 -10   37.45    3.11
  -8  11   9   26.90    2.69
   8 -11  -9   30.21    3.27
  -8  11   8   72.36    4.55
  -8  11   7  223.11    8.53
   8 -11  -7  220.54    9.61
   8 -11  -6  347.34   12.11
  -8  11   6  359.63   11.66
   8 -11  -6  383.60   12.21
   8 -11  -5  323.33   11.99
   8 -11  -5  336.71   12.40
  -8  11   5  338.34   11.38
   8 -11  -5  342.08   11.81
   8 -11  -4  101.90    6.88
   8 -11  -4  119.45    7.12
  -8  11   4  133.09    6.88
   8 -11  -4  115.58    6.85
   8 -11  -3   29.08    3.96
   8 -11  -3   29.47    3.68
   8  11  -3   34.03    4.19
   8 -11  -3   32.57    3.92
   8 -11  -2  187.64    9.43
   8 -11  -2  185.21    8.58
   8  11  -2  166.19    8.81
   8 -11  -2  180.51    8.88
   8 -11  -1  172.87    9.17
   8 -11  -1  171.64    8.01
   8  11  -1  195.57    9.41
   8 -11  -1  174.79    8.93
   8 -11   0  727.59   20.11
   8 -11   0  784.35   21.24
   8  11   0  762.87   20.23
   8 -11   0  779.53   20.48
   8  11   1  259.15   11.01
   8 -11   1  285.37   11.72
   8 -11   1  290.83   11.95
   8  11   1  270.20   10.83
   8 -11   1  311.47   11.95
   8 -11   2   30.22    4.91
   8  11   2   45.76    4.72
   8 -11   2   43.90    4.87
   8  11   3  103.48    6.77
   8 -11   3  104.19    6.89
   8 -11   3  106.98    6.70
   8  11   4   37.95    4.20
   8 -11   4   35.30    4.04
   8 -11   4   33.84    3.89
   8  11   5   46.26    4.15
   8 -11   5   40.00    4.11
   8  11   6   48.64    3.78
   8 -11   6   44.53    3.95
  -8  12   9   25.91    2.33
  -8  12   8   25.56    2.66
   8 -12  -8   24.40    3.03
  -8  12   7  441.86   12.15
   8 -12  -7  473.46   13.55
   8 -12  -6  115.56    6.41
   8 -12  -6  135.41    7.02
  -8  12   6  126.22    6.27
   8 -12  -5  115.11    6.77
  -8  12   5  115.95    6.17
   8 -12  -4   56.03    4.96
   8 -12  -4   58.23    4.73
   8  12  -4   50.92    4.78
  -8  12   4   54.19    4.37
   8 -12  -4   54.70    4.50
   8 -12  -3    2.23    1.84
   8 -12  -3    0.54    1.71
  -8  12   3    4.61    1.71
   8  12  -3    1.97    2.07
   8 -12  -3    4.41    1.90
   8 -12  -2   20.82    3.43
   8 -12  -2   23.87    3.07
   8  12  -2   25.40    3.62
   8 -12  -2   21.93    3.33
   8 -12  -1   93.83    6.54
   8  12  -1   86.74    6.06
   8 -12  -1   84.99    5.97
   8 -12   0  224.82   10.27
   8  12   0  220.75    9.51
   8 -12   0  220.98    9.73
   8  12   1  181.35    8.66
   8 -12   1  178.28    8.69
   8 -12   1  199.60    9.59
   8 -12   1  207.86    9.36
   8  12   2  401.93   13.30
   8 -12   2  376.60   12.97
   8 -12   2  415.24   13.22
   8  12   3   35.79    3.89
   8 -12   3   35.39    3.96
   8 -12   3   38.69    4.06
   8  12   4   31.79    3.55
   8 -12   4   28.06    3.47
   8  12   5   77.62    4.76
   8 -12   5   75.84    4.84
  -8  13   8   54.75    3.25
   8 -13  -8   58.78    3.69
   8  13  -8   59.39    3.83
   8 -13  -7  103.87    5.32
  -8  13   7  116.64    5.19
   8 -13  -6  339.11   10.44
  -8  13   6  343.22    9.95
   8  13  -6  370.61   11.42
   8 -13  -5   26.48    3.20
   8 -13  -5   31.55    3.25
   8  13  -5   35.23    3.72
  -8  13   5   32.49    3.19
   8 -13  -4   24.38    3.23
   8 -13  -4   25.92    2.97
  -8  13   4   27.48    3.01
   8 -13  -3    1.56    1.72
  -8  13   3    1.20    1.33
   8  13  -3    0.69    1.66
   8 -13  -2   55.51    4.82
   8  13  -2   61.00    4.80
  -8  13   2   53.24    4.14
   8 -13  -2   52.45    4.39
   8 -13  -1   37.76    4.09
   8  13  -1   44.97    4.15
   8 -13  -1   37.78    3.85
   8 -13   0   17.05    3.03
   8  13   0   15.23    2.61
   8 -13   0   18.85    2.93
   8 -13   1  464.81   14.13
   8 -13   1  477.18   13.64
   8  13   2  150.77    7.16
   8 -13   2  158.44    7.32
   8  13   3  153.10    7.00
   8 -13   3  147.89    6.69
   8  13   4   19.27    2.49
   8 -13   4   23.67    2.66
   8 -14  -6   79.96    4.13
  -8  14   6   83.36    4.12
   8 -14  -5   46.97    3.63
   8 -14  -5   44.52    3.14
  -8  14   5   46.01    3.31
   8  14  -5   54.92    4.07
   8 -14  -4   61.61    4.40
   8  14  -4   69.88    4.65
  -8  14   4   64.64    3.97
   8 -14  -3    1.29    1.45
  -8  14   3    2.04    1.27
   8  14  -3    3.13    1.66
   8 -14  -2    8.76    2.17
  -8  14   2    7.68    1.70
   8  14  -2    7.29    1.94
   8 -14  -1  107.97    6.07
   8  14  -1   97.71    5.26
   8 -14   0   58.08    4.49
   8 -14   0   52.52    4.01
   8 -14   1  111.71    5.55
   8  15  -4   74.03    4.03
   8  15  -3   18.28    2.15
   8 -15  -2   74.66    4.46
   8  15  -2   85.06    4.28
  -8  15   2   73.86    3.75
   8 -15  -1   76.56    4.53
  -9   0  13   24.56    3.07
   9   0 -13   26.60    3.06
   9   0 -12  606.86   16.64
   9   0 -11   12.18    2.93
   9   0 -10    6.86    2.67
   9   0  -9   63.22    5.61
   9   0  -8  346.52   13.33
   9   0  -7   18.02    3.32
   9   0  -6  225.68   10.19
   9   0  -5  521.73   15.85
   9   0  -4  835.13   20.96
   9   0  -3  144.06    7.55
   9   0  -2  415.70   13.46
   9   0  -1   20.24    2.96
   9   0  -1   19.56    2.96
   9   0   0  502.37   14.87
   9   0   1  272.86   10.89
   9   0   1  267.47   11.68
   9   0   1  293.94   11.69
   9   0   1  281.01   10.22
   9   0   1  267.74   10.87
   9   0   2   10.14    3.00
   9   0   2   15.80    3.33
   9   0   2    8.76    2.81
   9   0   2   10.11    2.64
   9   0   2    7.27    2.63
   9   0   3  404.72   13.98
   9   0   3  387.75   14.44
   9   0   3  411.54   13.66
   9   0   3  383.51   14.01
   9   0   4  520.71   16.34
   9   0   4  489.02   15.54
   9   0   4  517.07   17.18
   9   0   4  532.95   16.87
   9   0   5  771.56   20.60
   9   0   5  774.67   22.08
   9   0   6   24.86    3.68
   9   0   6   28.09    4.28
   9   0   7  336.82   11.88
   9   0   7  330.88   12.84
   9   0   8   71.61    5.08
   9   0   8   75.68    5.74
   9   0   9 1213.56   24.57
  -9   1  13  835.05   18.47
  -9  -1  13  815.69   18.35
   9  -1 -13  793.22   18.05
   9  -1 -12  115.95    6.62
   9  -1 -11   19.47    3.46
   9  -1 -10   38.16    4.40
   9  -1  -9   87.59    6.49
   9  -1  -8   73.33    6.08
   9  -1  -7  123.01    7.51
   9  -1  -6  332.59   12.52
   9  -1  -5  547.14   16.48
   9   1  -5  601.46   17.13
   9  -1  -3  135.54    7.32
   9  -1  -3  135.00    6.80
   9   1  -2  213.01    9.29
   9  -1  -2  217.38    9.35
   9   1  -1    0.57    1.39
   9   1  -1    0.25    1.53
   9  -1  -1   -0.12    1.57
   9   1   0  413.34   13.24
   9   1   0  391.45   13.29
   9  -1   0  435.27   13.64
   9   1   1  798.42   19.92
   9  -1   1  692.71   19.11
   9   1   1  810.79   20.99
   9  -1   1  732.08   20.90
   9   1   1  841.01   21.14
   9  -1   1  730.47   19.85
   9  -1   1  663.12   17.67
   9   1   1  814.96   20.17
   9  -1   1  697.81   19.10
   9   1   2  272.22   11.22
   9  -1   2  285.10   12.39
   9   1   2  279.86   11.86
   9  -1   2  301.36   12.30
   9  -1   2  300.28   11.04
   9   1   2  276.14   10.75
   9   1   2  259.84   11.15
   9  -1   2  292.57   11.68
   9  -1   3  668.13   18.76
   9  -1   3  670.40   19.53
   9  -1   3  645.60   17.78
   9   1   3  630.68   19.04
   9  -1   3  679.95   19.58
   9   1   3  632.70   17.76
   9   1   3  596.31   17.32
   9   1   3  602.43   18.23
   9  -1   3  675.03   18.86
   9   1   4  787.75   20.99
   9  -1   4  770.98   20.41
   9   1   4  780.61   21.81
   9  -1   4  740.45   21.37
   9   1   4  772.67   20.36
   9   1   4  792.64   21.44
   9  -1   4  766.86   21.27
   9   1   5   17.87    3.77
   9  -1   5   15.28    3.46
   9   1   5   12.54    3.01
   9  -1   5   17.40    3.22
   9   1   5   14.68    3.26
   9   1   5   15.60    3.13
   9   1   6   84.62    6.15
   9   1   6   92.43    6.41
   9   1   6   85.36    6.34
   9   1   6   90.09    6.90
   9  -1   6   83.03    6.78
   9  -1   7   53.68    4.82
   9   1   7   62.73    5.11
   9   1   7   59.62    5.54
   9  -1   7   55.18    5.32
   9  -1   8  603.28   15.69
   9   1   8  627.98   15.76
   9   1   8  620.73   17.16
   9  -1   8  611.95   16.90
   9   1   9   75.75    5.01
   9  -1   9   85.89    5.12
  -9   2  13   31.53    3.30
  -9  -2  13   36.90    3.49
   9   2 -13   33.75    3.42
   9  -2 -13   36.11    3.37
   9   2 -12  154.18    7.61
   9  -2 -12  160.26    7.50
   9   2 -11  340.16   12.45
   9  -2 -11  338.63   12.29
   9   2 -10    6.67    2.45
   9  -2 -10    8.15    2.49
   9   2  -9   20.12    3.56
   9  -2  -9   17.24    3.23
   9   2  -8  136.48    8.20
   9  -2  -8  128.07    7.83
   9   2  -7  509.54   16.32
   9  -2  -7  502.16   15.91
   9  -2  -6  411.22   13.83
   9   2  -6  382.40   13.61
   9  -2  -6  406.68   13.92
   9  -2  -6  404.28   13.40
   9   2  -6  384.12   13.74
   9  -2  -5  204.45    9.28
   9   2  -5  196.43    9.20
   9  -2  -5  202.56    9.20
   9  -2  -4  215.03   10.08
   9  -2  -4  193.53    8.92
   9   2  -4  229.02    9.69
   9  -2  -3  350.37   11.96
   9  -2  -3  352.61   11.62
   9   2  -2   74.54    5.52
   9  -2  -2   78.85    5.54
   9  -2  -2   76.38    5.15
   9   2  -1   55.80    4.44
   9   2  -1   55.40    4.72
   9  -2  -1   34.34    3.83
   9  -2  -1   35.99    3.62
   9   2   0   77.61    5.56
   9  -2   0  107.34    7.25
   9  -2   0   97.69    5.78
   9   2   0   83.10    5.86
   9  -2   0  103.26    6.34
   9   2   1  248.60   10.31
   9  -2   1  277.21   11.96
   9   2   1  261.03   11.02
   9  -2   1  276.53   11.12
   9  -2   1  263.17    9.85
   9   2   1  257.15   10.54
   9  -2   1  265.31   10.71
   9   2   2 1103.03   25.57
   9  -2   2 1130.50   27.36
   9   2   2 1143.12   26.76
   9  -2   2 1092.35   26.13
   9  -2   2 1024.79   23.92
   9   2   2 1084.57   25.72
   9  -2   2 1083.64   25.43
   9  -2   3  379.59   14.45
   9  -2   3  377.50   12.86
   9   2   3  396.81   14.37
   9  -2   3  368.26   13.84
   9   2   3  345.53   12.39
   9   2   3  401.09   14.00
   9  -2   3  390.53   13.69
   9   2   4  104.92    7.03
   9  -2   4   98.76    7.28
   9  -2   4  104.58    6.73
   9   2   4  101.30    7.29
   9   2   4  105.40    6.95
   9  -2   4  105.40    7.38
   9   2   4   98.37    6.56
   9   2   4  111.94    7.48
   9  -2   4  110.92    7.39
   9   2   5    7.04    2.72
   9  -2   5    8.39    2.98
   9   2   5    6.02    2.51
   9  -2   5    9.28    2.70
   9   2   5    9.40    2.61
   9  -2   5   11.01    2.64
   9   2   5    9.98    2.79
   9   2   6  187.90    8.96
   9  -2   6  176.31    8.68
   9   2   6  195.58    9.15
   9   2   6  195.07    9.21
   9   2   6  187.30    9.78
   9  -2   6  170.48    9.29
   9   2   7   92.55    6.06
   9   2   7   94.69    6.76
   9   2   7   95.49    6.27
   9   2   8  147.11    6.85
   9   2   8  149.15    7.75
   9  -2   8  158.92    7.77
   9   2   9  417.69   11.67
   9  -2   9  398.29   11.37
   9  -3 -13   12.55    2.09
   9   3 -13   13.79    2.17
  -9   3  13   21.48    2.57
  -9  -3  13   17.17    2.35
   9  -3 -13   14.89    2.20
   9   3 -13   21.50    2.54
   9   3 -12  404.37   12.58
   9  -3 -12  411.71   12.21
   9   3 -11   67.88    5.37
   9  -3 -11   79.32    5.47
   9  -3 -10   15.96    2.96
   9   3 -10    7.46    2.46
   9   3  -9   13.68    3.15
   9  -3  -9   15.08    2.99
   9   3  -8   52.90    5.19
   9  -3  -8   60.42    5.30
   9   3  -7  186.75    9.37
   9  -3  -7  170.95    8.70
   9  -3  -6 1042.97   24.50
   9   3  -6 1022.40   24.67
   9   3  -6  986.40   24.50
   9  -3  -6 1045.65   24.36
   9  -3  -6 1027.18   24.71
   9  -3  -5  264.59   10.62
   9   3  -5  271.69   10.96
   9  -3  -5  260.19   10.82
   9  -3  -4  135.02    8.11
   9  -3  -4  124.33    7.03
   9  -3  -4  130.86    7.61
   9  -3  -4  132.12    7.31
   9  -3  -3   57.46    5.31
   9  -3  -3   56.70    4.96
   9  -3  -3   60.33    4.78
   9  -3  -2  103.46    7.14
   9  -3  -2   95.84    6.38
   9  -3  -2   88.23    5.97
   9  -3  -2   93.22    5.88
   9  -3  -1    9.72    2.34
   9   3  -1   11.81    2.55
   9  -3  -1   11.25    2.40
   9   3  -1   12.24    2.53
   9   3  -1   10.20    2.27
   9  -3  -1    8.96    2.50
   9  -3   0    8.14    2.16
   9   3   0    7.41    2.16
   9  -3   0    7.72    2.21
   9   3   0    7.42    2.23
   9  -3   0    9.76    2.82
   9   3   1  659.04   18.39
   9  -3   1  693.24   20.49
   9  -3   1  692.15   18.84
   9   3   1  640.39   18.11
   9  -3   1  666.57   18.21
   9  -3   1  679.04   17.64
   9   3   2  426.01   14.49
   9  -3   2  469.19   16.32
   9   3   2  438.54   15.00
   9  -3   2  480.66   15.40
   9  -3   2  453.95   13.85
   9   3   2  444.05   14.60
   9  -3   2  461.48   14.80
   9  -3   2  435.68   13.75
   9   3   3  564.00   17.11
   9  -3   3  514.29   17.49
   9  -3   3  506.67   15.43
   9   3   3  567.20   17.54
   9  -3   3  492.55   16.37
   9   3   3  537.86   16.70
   9  -3   3  528.57   16.31
   9   3   4    3.04    2.40
   9  -3   4    1.37    2.15
   9   3   4    3.41    2.30
   9  -3   4    4.89    2.28
   9   3   4    3.67    2.01
   9  -3   4    2.89    2.02
   9   3   4    4.12    2.18
   9   3   4    4.63    2.38
   9  -3   4    2.64    2.27
   9   3   5   67.87    5.65
   9  -3   5   62.79    5.79
   9  -3   5   64.22    5.35
   9   3   5   74.68    5.91
   9   3   5   65.49    5.96
   9  -3   5   67.02    5.92
   9   3   5   71.67    5.60
   9   3   6   42.97    4.45
   9  -3   6   49.72    4.64
   9   3   6   45.90    4.47
   9   3   6   44.76    4.87
   9  -3   6   47.18    4.90
   9   3   6   47.07    4.58
   9   3   7  225.65    9.30
   9  -3   7  267.83   10.13
   9   3   7  225.60    9.37
   9   3   7  244.17   10.40
   9  -3   7  258.70   10.48
   9   3   7  243.18    9.96
   9   3   8   30.31    3.17
   9   3   8   33.49    3.65
   9   3   9   22.38    2.66
   9  -3   9   24.12    2.63
   9  -4 -13   44.71    3.17
   9   4 -13   50.10    3.43
   9   4 -12  148.37    6.83
   9  -4 -12  130.80    6.17
   9   4 -11  324.90   11.65
   9  -4 -11  332.37   11.18
   9   4 -10   24.83    3.42
   9  -4 -10   22.32    3.17
   9   4  -9  156.81    8.61
   9  -4  -9  169.56    8.44
   9   4  -8  229.94   10.50
   9  -4  -8  227.00    9.87
   9  -4  -8  218.76   10.02
   9  -4  -7  913.76   22.62
   9   4  -7  965.87   23.51
   9   4  -7  938.68   23.51
   9  -4  -7  933.03   22.76
   9  -4  -7  889.53   23.06
   9  -4  -6  288.77   11.05
   9  -4  -6  287.58   11.76
   9  -4  -5  269.77   10.51
   9   4  -5  256.05   10.48
   9  -4  -5  269.69   11.27
   9  -4  -4    8.69    2.44
   9  -4  -4    9.67    3.02
   9   4  -4   18.75    2.78
   9  -4  -4   10.36    2.84
   9  -4  -4   11.63    2.71
   9  -4  -3   71.40    6.10
   9  -4  -3   75.37    5.29
   9   4  -3   96.30    6.17
   9  -4  -3   73.77    5.79
   9   4  -3  102.57    6.02
   9  -4  -3   79.42    5.65
   9  -4  -2  131.05    8.00
   9  -4  -2  136.66    7.73
   9   4  -2  132.54    7.09
   9  -4  -2  131.65    7.18
   9   4  -2  117.52    6.75
   9  -4  -2  130.18    6.93
   9   4  -1   56.60    4.68
   9  -4  -1   74.51    6.20
   9   4  -1   53.87    4.72
   9  -4  -1   81.54    5.56
   9   4  -1   54.28    4.69
   9  -4  -1   77.85    5.38
   9   4   0   74.75    5.52
   9  -4   0   82.88    6.05
   9   4   0   73.30    5.46
   9  -4   0   83.02    5.80
   9   4   0   71.09    5.46
   9  -4   0   82.88    5.74
   9   4   1  408.17   13.76
   9  -4   1  358.84   14.22
   9   4   1  432.22   13.62
   9  -4   1  342.76   12.38
   9  -4   1  346.65   12.28
   9   4   2  663.15   18.84
   9  -4   2  681.14   20.48
   9   4   2  675.78   19.16
   9  -4   2  675.63   18.73
   9  -4   2  610.67   16.81
   9   4   2  642.02   18.31
   9  -4   2  677.47   18.32
   9  -4   2  650.96   17.96
   9   4   3   59.65    5.54
   9  -4   3  117.80    8.00
   9  -4   3  119.46    6.70
   9   4   3   61.46    5.61
   9  -4   3  119.07    7.32
   9   4   3   66.19    5.63
   9  -4   3  116.19    7.26
   9  -4   3  119.07    6.94
   9  -4   4   99.50    7.43
   9  -4   4  100.82    6.42
   9   4   4  135.44    8.14
   9  -4   4  107.74    7.14
   9   4   4  123.29    7.08
   9   4   4  131.80    7.47
   9  -4   4   99.41    6.38
   9   4   5   47.63    4.94
   9  -4   5   61.00    5.69
   9  -4   5   63.57    5.19
   9   4   5   47.34    5.01
   9  -4   5   55.91    5.21
   9   4   5   50.69    4.82
   9   4   5   48.02    4.58
   9   4   6  123.99    7.32
   9  -4   6  135.22    7.94
   9  -4   6  144.34    7.60
   9   4   6  127.73    7.22
   9   4   6  130.15    7.78
   9  -4   6  134.18    7.61
   9   4   6  122.00    7.11
   9   4   7  203.50    8.60
   9   4   7  205.32    8.57
   9   4   7  211.11    9.26
   9  -4   7  185.47    8.57
   9   4   7  219.93    9.11
   9   4   8  117.57    5.67
   9   4   8  124.29    6.33
   9  -4   8  112.89    5.93
   9  -5 -12   48.18    3.44
  -9  -5  12   52.46    3.70
   9   5 -12   53.71    3.84
   9  -5 -11   86.16    5.14
   9   5 -11   96.57    5.66
   9  -5 -10   20.76    2.89
   9   5 -10   23.71    3.33
   9  -5  -9  218.11    9.34
   9   5  -9  232.15    9.88
   9   5  -9  224.45    9.99
   9  -5  -9  221.10    9.88
   9  -5  -8  149.73    7.80
   9   5  -8  149.96    8.19
   9   5  -8  159.86    8.37
   9  -5  -8  152.79    8.46
   9  -5  -7  255.16   10.17
   9  -5  -7  248.05   11.06
   9  -5  -6  236.00    9.84
   9  -5  -6  239.73   10.87
   9  -5  -5  341.13   11.79
   9  -5  -5  334.18   12.97
   9   5  -5  321.12   11.58
   9  -5  -4  223.08   10.45
   9  -5  -4  210.89    8.92
   9  -5  -4  214.07    9.96
   9  -5  -4  233.37   10.02
   9  -5  -3   57.44    5.37
   9  -5  -3   51.03    4.40
   9  -5  -3   55.16    5.06
   9   5  -3   39.94    4.06
   9  -5  -3   59.00    5.07
   9  -5  -2    8.22    2.06
   9  -5  -2    6.67    2.63
   9   5  -2    8.67    2.38
   9  -5  -2    9.45    2.39
   9   5  -1   40.56    4.02
   9  -5  -1   37.71    4.66
   9  -5  -1   36.67    4.22
   9   5  -1   42.57    4.33
   9  -5  -1   40.60    4.21
   9  -5  -1   35.88    3.75
   9   5   0  391.41   13.35
   9  -5   0  398.51   14.87
   9  -5   0  398.24   13.77
   9   5   0  403.54   13.53
   9  -5   0  375.13   13.16
   9  -5   0  382.30   12.66
   9  -5   1  362.06   12.47
   9  -5   1  391.43   13.21
   9   5   2  332.80   12.60
   9  -5   2  282.77   13.03
   9   5   2  322.04   11.93
   9  -5   2  293.69   11.22
   9  -5   2  290.31   11.48
   9   5   3  217.08   10.20
   9  -5   3  164.34    9.87
   9  -5   3  161.16    7.94
   9   5   3  207.11    9.72
   9  -5   3  170.67    8.71
   9   5   3  190.92    9.19
   9  -5   3  159.86    8.52
   9  -5   3  166.01    8.66
   9  -5   4  201.84   10.71
   9  -5   4  201.49    9.03
   9   5   4  214.68   10.13
   9  -5   4  198.99    9.41
   9   5   4  233.54   10.11
   9  -5   4  209.48    9.58
   9   5   5   23.53    3.61
   9  -5   5   16.21    3.33
   9   5   5   20.55    3.42
   9  -5   5   18.78    3.12
   9   5   5   20.64    3.23
   9   5   5   20.73    3.14
   9  -5   5   16.65    3.40
   9  -5   5   20.49    3.16
   9   5   6   35.66    4.08
   9  -5   6   34.79    4.42
   9   5   6   34.65    4.04
   9  -5   6   26.77    3.64
   9   5   6   42.46    4.30
   9   5   6   38.49    4.13
   9   5   7   19.60    2.92
   9  -5   7   30.83    3.62
   9   5   7   22.64    3.08
   9   5   7   24.00    3.00
   9  -5   7   31.01    3.39
   9   5   7   24.39    3.19
   9   5   8  321.37    9.25
   9   5   8  344.24   10.41
   9  -6 -12  457.13   11.81
   9  -6 -11   42.97    3.80
   9  -6 -10   12.15    2.44
   9  -6  -9   44.58    4.57
   9  -6  -8  261.67   11.23
   9  -6  -7   48.27    5.04
   9  -6  -7   42.44    4.68
   9  -6  -6   53.76    5.28
   9  -6  -6   66.23    5.64
   9  -6  -5  301.78   12.45
   9  -6  -5  320.41   12.20
   9  -6  -4  502.16   16.27
   9  -6  -4  498.48   16.26
   9   6  -4  526.93   15.74
   9  -6  -3    9.50    2.89
   9   6  -3    4.21    2.26
   9  -6  -2   73.28    6.21
   9  -6  -2   69.40    5.71
   9   6  -2   58.69    5.01
   9  -6  -2   76.42    5.76
   9  -6  -1   39.35    4.71
   9  -6  -1   36.36    4.25
   9   6  -1   33.50    3.96
   9  -6  -1   39.12    4.28
   9   6   0  339.79   12.44
   9  -6   0  361.28   14.28
   9  -6   0  326.30   12.37
   9  -6   0  360.33   12.94
   9  -6   0  356.83   12.88
   9   6   1  277.93   11.47
   9  -6   1  279.86   12.60
   9  -6   1  283.46   11.46
   9   6   2  103.03    7.05
   9  -6   2   96.94    6.73
   9   6   3  321.41   12.81
   9  -6   3  326.36   13.90
   9  -6   3  318.87   12.21
   9  -6   4  192.05   10.35
   9   6   4  210.35    9.45
   9  -6   4  195.78    9.30
   9   6   5  145.16    8.20
   9  -6   5  137.59    8.55
   9   6   5  148.60    7.67
   9  -6   5  132.16    7.43
   9   6   6  125.20    7.06
   9   6   6  127.01    6.74
   9   6   6  127.42    6.71
   9   6   7  163.84    7.42
   9  -6   7  152.76    7.55
   9   6   7  167.28    7.02
   9   6   7  180.64    7.55
   9  -7 -11   27.92    2.92
   9  -7 -11   25.85    2.87
   9  -7 -10   21.18    3.03
   9  -7 -10   19.84    2.88
   9  -7  -9   18.19    3.19
   9  -7  -9   14.31    2.77
   9  -7  -8   19.69    3.54
   9  -7  -8   17.00    3.08
   9  -7  -7   71.98    6.21
   9  -7  -7   72.87    5.81
   9  -7  -6  103.30    7.18
   9  -7  -6  112.07    7.04
   9  -7  -5  545.89   17.35
   9  -7  -5  521.90   16.31
   9   7  -4  263.88   11.05
   9  -7  -4  304.11   11.80
   9  -7  -3   38.22    4.65
   9  -7  -3   41.48    4.66
   9   7  -3   43.13    4.54
   9  -7  -3   36.72    4.24
   9  -7  -2  110.22    7.55
   9  -7  -2  117.97    7.32
   9   7  -2   97.01    6.74
   9  -7  -1  136.25    8.45
   9  -7  -1  126.09    7.50
   9  -7  -1  125.45    7.50
   9  -7  -1  127.57    7.58
   9   7   0  479.87   15.29
   9  -7   0  500.71   17.14
   9  -7   0  456.93   15.41
   9  -7   0  486.64   15.54
   9   7   0  507.40   15.92
   9  -7   0  488.42   15.68
   9   7   1  651.70   18.63
   9  -7   1  595.49   19.31
   9   7   1  669.25   18.80
   9  -7   1  612.95   18.20
   9   7   2   88.84    6.78
   9  -7   2   97.31    7.76
   9  -7   2   80.78    6.52
   9   7   3  375.96   13.87
   9  -7   3  354.52   13.16
   9   7   4  607.75   18.26
   9  -7   4  608.53   19.14
   9   7   4  609.62   17.05
   9  -7   4  612.34   17.61
   9  -7   5   13.07    2.74
   9   7   5   15.03    3.07
   9  -7   5   13.28    3.20
   9   7   5   15.78    2.77
   9   7   6   64.68    4.98
   9  -7   6   58.79    5.13
   9   7   6   60.39    4.45
   9   7   7   52.68    4.01
   9  -7   7   54.57    4.40
   9  -7   7   46.94    3.59
   9   7   7   56.93    3.94
   9  -8 -11  181.59    6.83
   9  -8 -11  186.34    6.64
   9  -8 -10   32.11    3.39
   9  -8 -10   33.41    3.25
   9  -8  -9   22.86    3.27
   9  -8  -9   20.05    2.79
   9  -8  -8   91.25    6.41
   9  -8  -8   81.82    5.72
   9  -8  -7  191.37    9.59
   9  -8  -7  179.45    8.80
   9  -8  -6  129.39    8.06
   9  -8  -6  127.03    7.47
   9  -8  -5  197.96    9.57
   9  -8  -4  187.12    9.47
   9   8  -4  181.08    9.10
   9  -8  -4  185.25    9.25
   9  -8  -3  185.95    9.55
   9  -8  -3  203.99    9.98
   9   8  -3  205.78    9.83
   9  -8  -3  207.78    9.80
   9  -8  -2   38.50    4.55
   9  -8  -2   35.16    4.18
   9  -8  -2   33.64    4.07
   9  -8  -2   36.59    4.22
   9  -8  -1  229.42   11.08
   9  -8  -1  238.26   10.53
   9  -8  -1  234.25   10.32
   9   8  -1  225.22   10.32
   9   8   0  358.97   13.03
   9  -8   0  364.48   14.28
   9  -8   0  349.21   13.22
   9  -8   0  351.58   12.68
   9   8   0  396.68   13.81
   9   8   1  553.32   17.26
   9  -8   1  575.10   18.71
   9   8   1  583.25   17.48
   9  -8   1  590.34   17.72
   9   8   2  703.68   19.90
   9  -8   2  669.73   20.74
   9  -8   2  710.70   19.71
   9   8   3  417.16   14.68
   9  -8   3  415.88   15.60
   9  -8   3  420.91   14.45
   9   8   4   84.23    6.31
   9   8   4   87.17    5.79
   9  -8   4   96.15    6.52
   9  -8   5   29.59    4.07
   9   8   5   16.12    2.69
   9   8   6   86.64    5.45
   9  -8   6   82.57    5.77
   9   8   6   77.41    4.60
   9   8   7   23.47    2.68
   9  -8   7   16.85    2.59
   9  -9 -11   27.66    2.49
   9  -9 -10   32.50    3.25
   9  -9  -9    1.46    1.83
   9  -9  -9    2.18    1.44
   9  -9  -8   37.67    4.22
   9  -9  -8   28.37    3.45
   9  -9  -7  122.25    7.51
   9  -9  -7  134.34    7.20
   9  -9  -6  431.51   14.11
   9  -9  -5   40.95    4.74
   9   9  -5   58.63    5.29
   9  -9  -5   52.01    4.79
   9  -9  -4   39.12    4.52
   9   9  -4   50.76    5.09
   9  -9  -4   36.15    4.29
   9  -9  -3   47.63    4.70
   9  -9  -3   48.50    4.83
   9  -9  -3   53.32    4.98
   9  -9  -2   14.87    2.94
   9  -9  -2   15.06    3.09
   9  -9  -2   18.89    3.20
   9   9  -2   24.51    3.68
   9  -9  -2   17.94    3.27
   9  -9  -1   36.54    4.49
   9  -9  -1   38.06    4.43
   9  -9  -1   36.05    4.20
   9   9  -1   44.66    4.76
   9  -9  -1   38.00    4.48
   9   9   0   27.23    3.81
   9  -9   0   33.11    4.60
   9  -9   0   38.37    4.51
   9  -9   0   29.10    3.64
   9   9   0   31.73    4.24
   9  -9   0   39.74    4.58
   9   9   1  579.24   17.51
   9  -9   1  627.43   19.25
   9   9   2  504.36   16.08
   9  -9   2  498.19   16.85
   9   9   3  545.15   16.66
   9  -9   3  508.09   17.01
   9  -9   3  526.38   16.14
   9  -9   4   14.62    2.89
   9   9   4   17.76    3.16
   9  -9   4   14.32    3.23
   9   9   4   13.89    2.51
   9   9   5   15.80    2.36
   9   9   6   93.45    5.32
   9  -9   6   87.08    5.62
   9 -10 -10   42.53    3.34
   9 -10  -9   45.95    3.93
   9  10  -9   40.85    3.41
   9 -10  -8   17.78    3.05
   9 -10  -8   17.58    2.59
   9 -10  -7  314.82   10.84
   9 -10  -6  129.45    7.55
   9 -10  -6  125.22    6.99
   9 -10  -5  268.31   10.87
   9 -10  -5  246.67   10.25
   9 -10  -4   15.59    3.04
   9 -10  -4   12.75    2.74
   9 -10  -4   15.84    3.04
   9 -10  -3   69.93    5.55
   9 -10  -3   76.48    5.79
   9 -10  -3   74.97    5.75
   9 -10  -2   45.73    4.71
   9 -10  -2   44.18    4.45
   9  10  -2   39.91    4.57
   9 -10  -2   48.18    4.78
   9 -10  -1   39.09    4.46
   9 -10  -1   33.39    4.13
   9 -10  -1   35.29    3.92
   9  10  -1   33.58    4.23
   9 -10  -1   35.93    4.30
   9  10   0   39.01    4.20
   9 -10   0   38.83    4.63
   9 -10   0   43.24    4.69
   9 -10   0   40.35    4.02
   9  10   0   45.06    4.62
   9 -10   0   49.52    4.93
   9  10   1  140.83    7.84
   9 -10   1  141.81    8.44
   9 -10   1  151.31    8.27
   9  10   2  743.38   19.84
   9 -10   2  760.68   20.88
   9 -10   2  753.49   20.08
   9  10   3   91.44    6.22
   9 -10   3  110.34    7.21
   9  10   4   42.89    4.20
   9 -10   4   44.94    4.59
   9  10   4   40.10    3.49
   9 -10   4   42.74    4.17
   9  10   5   30.29    3.32
   9 -10   5   32.75    3.67
   9 -11  -9   47.84    3.55
   9  11  -9   42.86    3.18
   9  11  -8   27.24    2.99
   9 -11  -7  149.68    7.29
   9  11  -7  139.36    6.98
   9 -11  -7  131.58    6.29
   9 -11  -6  337.51   11.58
   9  11  -6  305.49   11.17
   9 -11  -6  311.75   10.63
   9 -11  -5  192.94    8.75
   9 -11  -5  181.67    8.31
   9 -11  -4   48.92    4.55
   9 -11  -4   49.55    4.51
   9  11  -4   46.35    4.66
   9 -11  -4   50.13    4.54
   9 -11  -3   81.27    5.84
   9 -11  -3   93.31    5.93
   9  11  -3   78.48    5.98
   9 -11  -3   84.36    5.95
   9 -11  -2    9.95    2.56
   9 -11  -2    6.19    2.30
   9  11  -2   12.86    2.87
   9 -11  -2    8.57    2.22
   9 -11  -1   66.44    5.43
   9 -11  -1   74.31    5.08
   9  11  -1   70.74    5.51
   9 -11  -1   70.40    5.57
   9 -11   0  204.44    9.42
   9 -11   0  204.65    9.60
   9  11   0  207.14    9.37
   9 -11   0  215.74    9.65
   9 -11   1   97.84    6.59
   9 -11   1  111.39    6.82
   9  11   2  209.26    9.09
   9 -11   2  197.14    9.20
   9 -11   2  203.38    9.11
   9  11   3  124.31    6.77
   9 -11   3  121.64    6.97
   9  11   3  114.83    5.79
   9 -11   3  129.14    6.91
   9  11   4  129.49    6.53
   9 -11   4  121.19    6.65
   9  11   5   29.70    3.03
   9 -11   5   32.95    3.30
   9 -12  -8  122.05    5.51
   9  12  -8  120.68    5.45
   9 -12  -7   15.48    2.39
   9  12  -7   14.46    2.40
   9 -12  -6   39.14    3.64
   9 -12  -5  245.02    9.00
   9 -12  -5  278.56    9.75
   9  12  -5  252.05    9.88
   9 -12  -5  266.28    9.29
   9 -12  -4  257.07    9.76
   9 -12  -4  292.82    9.99
   9  12  -4  264.63   10.42
   9 -12  -4  276.06    9.87
   9 -12  -3   94.94    5.99
   9 -12  -3  114.15    6.04
   9 -12  -3  106.51    6.17
   9 -12  -2   15.83    2.77
   9 -12  -2   13.99    2.30
   9  12  -2   19.44    3.13
   9 -12  -2   16.73    2.84
   9 -12  -1   99.71    6.30
   9  12  -1  108.92    6.41
   9 -12  -1   93.80    6.06
   9 -12   0  200.37    8.88
   9 -12   0  197.43    8.71
   9  12   1  119.65    6.29
   9 -12   1  129.25    6.83
   9 -12   1  136.64    7.09
   9  12   2   81.22    5.18
   9 -12   2   88.43    5.52
   9 -12   2   93.45    5.63
   9  12   3  186.14    7.70
   9 -12   3  196.68    7.93
   9 -12   4   45.00    3.57
   9 -13  -7   52.21    3.37
   9  13  -7   65.36    3.93
   9 -13  -6   37.88    3.07
   9 -13  -5  330.09    9.55
   9  13  -5  340.38   10.53
   9 -13  -4  164.45    7.11
   9 -13  -4  180.05    6.89
   9 -13  -3   47.68    3.96
   9  13  -3   40.53    3.78
   9 -13  -3   47.93    3.81
   9 -13  -2    1.27    1.40
   9 -13  -2    2.50    1.56
   9  13  -2    5.65    1.90
   9 -13  -1   20.50    2.88
   9  13  -1   23.19    2.93
   9 -13  -1   21.48    2.84
   9 -13   0  238.49    8.75
   9 -13   1  230.15    8.37
   9 -13   2    6.01    1.90
   9  14  -5  195.36    6.88
   9  14  -4  244.04    8.08
   9  14  -3   51.09    3.65
   9 -14  -2    6.77    1.66
   9  14  -2    4.01    1.45
  10   0 -13  102.28    4.94
 -10   0  13   94.42    4.79
  10   0 -12    6.48    2.15
  10   0 -12    8.11    2.17
  10   0 -11  558.65   16.06
  10   0 -10   30.55    4.04
  10   0  -9    5.95    2.56
  10   0  -8   69.91    6.03
  10   0  -8   75.59    6.17
  10   0  -7   23.60    3.63
  10   0  -6  292.91   11.95
  10   0  -5  165.71    8.77
  10   0  -4   56.05    5.13
  10   0  -3  227.16   10.28
  10   0  -3  236.50   10.12
  10   0  -2  758.61   21.85
  10   0  -2  784.71   20.61
  10   0  -1  257.04   11.71
  10   0  -1  255.52   10.80
  10   0   0  248.49   11.62
  10   0   0  216.76    9.10
  10   0   0  235.01   10.37
  10   0   1  117.43    7.46
  10   0   1  114.55    7.94
  10   0   1  128.34    7.09
  10   0   1  120.02    7.57
  10   0   2 1339.01   30.03
  10   0   2 1340.04   30.82
  10   0   2 1351.98   30.91
  10   0   2 1278.85   28.40
  10   0   2 1266.34   29.61
  10   0   3  914.44   23.95
  10   0   3  858.30   21.91
  10   0   3  892.96   23.38
  10   0   4   75.30    6.76
  10   0   4   65.00    5.66
  10   0   5   71.39    5.61
  10   0   5   71.83    6.25
  10   0   6    2.80    2.25
  10   0   7   21.42    3.01
  10   0   7   19.64    3.15
  10   0   8  186.74    7.50
  10  -1 -13   98.75    4.81
  10   1 -13  106.30    5.01
  10  -1 -12   81.96    5.14
  10  -1 -12   90.86    5.44
  10  -1 -11   70.66    5.35
  10  -1 -10  311.97   12.14
  10  -1  -9   26.83    3.90
  10  -1  -8  197.29    9.68
  10   1  -8  205.95    9.94
  10  -1  -8  192.36    9.71
  10   1  -7   26.16    3.96
  10  -1  -7   10.73    3.03
  10  -1  -6  358.91   13.47
  10   1  -6  400.67   14.30
  10  -1  -5   92.22    6.63
  10  -1  -5   92.87    6.20
  10  -1  -4   18.06    3.34
  10   1  -4   16.18    3.33
  10  -1  -4   19.25    3.43
  10  -1  -4   21.99    3.25
  10  -1  -3  463.94   15.14
  10  -1  -3  466.76   15.10
  10  -1  -3  453.92   14.07
  10  -1  -2  720.44   20.78
  10  -1  -2  658.53   18.77
  10   1  -2  702.62   19.13
  10  -1  -2  650.02   18.59
  10   1  -1  215.21    9.45
  10   1  -1  219.71   10.58
  10  -1  -1  204.17   10.52
  10   1  -1  201.80    9.62
  10  -1  -1  196.96    9.39
  10   1   0   70.02    5.59
  10   1   0   66.24    5.86
  10  -1   0   56.21    5.65
  10  -1   0   44.66    4.09
  10   1   0   66.65    5.66
  10  -1   0   45.11    4.81
  10   1   1  316.20   12.37
  10   1   1  303.33   12.74
  10  -1   1  365.70   14.22
  10  -1   1  353.26   11.92
  10   1   1  308.99   11.53
  10   1   1  325.92   12.61
  10  -1   1  363.76   13.12
  10   1   2  666.46   18.98
  10  -1   2  599.66   19.37
  10   1   2  675.52   19.84
  10  -1   2  620.64   18.95
  10  -1   2  587.81   17.10
  10   1   2  672.45   18.17
  10   1   2  695.18   19.35
  10  -1   2  626.55   18.52
  10  -1   3 1568.03   34.90
  10   1   3 1611.42   35.34
  10  -1   3 1620.55   35.18
  10  -1   3 1545.05   32.72
  10   1   3 1640.15   33.48
  10   1   3 1627.39   34.67
  10  -1   3 1590.22   34.33
  10   1   4  341.39   12.98
  10  -1   4  323.43   12.21
  10   1   4  345.83   13.64
  10  -1   4  325.86   13.20
  10   1   4  343.68   12.66
  10  -1   5   15.79    3.31
  10  -1   5   16.86    3.12
  10   1   5   23.33    3.87
  10  -1   6   52.69    4.56
  10   1   6   47.40    4.46
  10   1   6   44.66    4.70
  10  -1   6   46.48    4.82
  10   1   7   40.78    3.77
  10   1   7   40.23    4.14
  10  -1   7   35.63    3.98
  10   1   8  192.38    6.97
  10   1   8  191.32    7.61
  10  -1   8  175.19    7.30
  10  -2 -13   45.15    3.21
  10   2 -13   42.56    3.19
  10  -2 -12  595.60   14.94
  10   2 -12  591.64   15.10
  10   2 -12  571.75   14.98
  10  -2 -11  184.39    8.37
  10   2 -11  199.84    8.79
  10   2 -11  189.70    8.68
  10  -2 -11  169.90    8.02
  10  -2 -10   28.32    3.79
  10   2 -10   18.64    3.30
  10   2 -10   20.82    3.45
  10  -2 -10   32.22    3.87
  10  -2  -9    8.37    2.58
  10   2  -9    6.77    2.45
  10   2  -9    6.81    2.46
  10  -2  -9    7.47    2.58
  10  -2  -8   35.40    4.28
  10   2  -8   27.59    4.04
  10   2  -8   30.58    4.13
  10  -2  -8   26.66    4.00
  10  -2  -7   79.75    6.25
  10   2  -7   77.91    6.18
  10  -2  -6   51.60    5.07
  10  -2  -6   49.25    4.77
  10  -2  -5  195.02    9.53
  10   2  -5  202.86    9.72
  10  -2  -5  198.73    9.42
  10  -2  -5  202.59    9.41
  10  -2  -4  515.31   15.91
  10  -2  -4  527.09   16.04
  10  -2  -4  514.40   15.41
  10  -2  -3  384.19   14.72
  10  -2  -3  371.61   13.17
  10   2  -3  379.22   13.39
  10  -2  -3  362.09   13.27
  10  -2  -3  375.89   12.65
  10  -2  -2   93.65    6.58
  10  -2  -2   87.87    5.78
  10   2  -2   85.11    6.18
  10  -2  -2   89.39    6.37
  10   2  -1   43.74    4.41
  10  -2  -1   51.35    5.48
  10  -2  -1   46.40    4.22
  10   2  -1   44.87    4.70
  10  -2  -1   52.31    4.85
  10   2   0  109.05    6.88
  10  -2   0  119.04    8.04
  10   2   0  114.56    7.31
  10  -2   0  111.06    7.05
  10   2   1   47.63    4.89
  10  -2   1   48.75    5.42
  10  -2   1   47.98    4.29
  10   2   1   45.42    4.79
  10  -2   1   45.45    4.83
  10   2   2  432.19   14.79
  10  -2   2  438.56   15.97
  10  -2   2  383.33   13.07
  10   2   2  428.13   14.17
  10   2   2  421.49   14.68
  10  -2   2  424.88   14.76
  10  -2   3  396.94   15.23
  10   2   3  382.66   14.68
  10  -2   3  440.25   15.21
  10  -2   3  402.38   13.43
  10   2   3  400.36   13.77
  10   2   3  394.81   14.40
  10  -2   3  405.17   14.56
  10   2   4  519.07   16.47
  10  -2   4  486.22   16.56
  10  -2   4  532.90   15.88
  10   2   4  553.39   17.60
  10  -2   4  541.81   17.12
  10   2   5  238.90   10.38
  10  -2   5  237.13    9.80
  10   2   5  242.98   11.00
  10  -2   5  228.36   10.55
  10   2   5  237.95   10.14
  10   2   6    4.07    2.15
  10  -2   6   11.65    2.84
  10  -2   6    6.42    2.29
  10   2   6    4.52    2.19
  10  -2   7   12.50    2.65
  10   2   7   16.75    2.92
  10  -2   7   11.91    2.87
  10   2   7   13.12    2.46
  10   2   8    5.60    1.87
  10  -3 -12   33.64    3.18
  10   3 -12   26.43    2.97
  10  -3 -11  107.94    6.13
  10   3 -11  115.24    6.55
  10  -3 -10   13.69    2.75
  10   3 -10   11.98    2.74
  10  -3 -10   16.00    2.83
  10   3 -10   13.05    2.91
  10  -3  -9   12.13    2.78
  10   3  -9   11.24    2.85
  10   3  -9    8.90    2.62
  10  -3  -8   31.66    3.95
  10   3  -8   36.52    4.40
  10  -3  -7  290.71   11.67
  10   3  -7  259.18   11.33
  10  -3  -7  273.47   11.23
  10  -3  -6   66.79    5.56
  10   3  -6   78.73    6.26
  10  -3  -6   78.92    5.97
  10  -3  -5  599.10   17.70
  10   3  -5  651.39   18.55
  10  -3  -5  599.53   17.88
  10  -3  -5  639.38   18.02
  10  -3  -4  319.06   13.41
  10  -3  -4  324.32   12.08
  10   3  -4  335.81   12.69
  10  -3  -4  302.77   12.31
  10  -3  -4  317.17   11.95
  10  -3  -3  147.85    8.84
  10  -3  -3  142.72    7.76
  10   3  -3  140.86    7.84
  10  -3  -3  147.25    8.20
  10   3  -3  124.56    6.87
  10  -3  -3  135.22    7.43
  10  -3  -2    3.66    2.17
  10   3  -2    9.23    2.70
  10  -3  -2    5.73    2.41
  10  -3  -2    7.77    3.05
  10   3  -2    8.60    2.46
  10  -3  -2    5.84    2.54
  10   3  -1    7.03    2.49
  10   3  -1    5.88    2.24
  10  -3  -1   12.65    2.98
  10  -3  -1   16.67    2.84
  10  -3  -1   16.56    3.00
  10   3   0  404.13   13.93
  10  -3   0  447.87   16.43
  10   3   0  403.96   14.04
  10  -3   0  431.57   14.24
  10  -3   0  414.17   13.48
  10   3   1  327.01   12.39
  10  -3   1  307.16   13.27
  10   3   1  334.32   12.58
  10  -3   1  284.26   11.55
  10  -3   1  268.54   10.68
  10   3   2  376.48   13.85
  10  -3   2  388.65   15.10
  10  -3   2  365.07   12.40
  10   3   2  384.34   13.32
  10   3   2  395.82   13.99
  10  -3   2  387.29   13.86
  10   3   3   69.91    5.93
  10  -3   3   89.04    7.02
  10   3   3   73.52    6.29
  10  -3   3   90.55    6.65
  10  -3   3   88.29    5.89
  10   3   3   72.97    6.13
  10  -3   3   87.69    6.61
  10   3   4  652.67   19.02
  10  -3   4  678.04   19.99
  10  -3   4  679.22   18.03
  10   3   4  675.11   19.72
  10  -3   4  688.02   19.37
  10   3   4  657.17   18.54
  10   3   5   69.17    5.57
  10  -3   5   66.94    5.53
  10  -3   5   73.69    5.35
  10   3   5   64.70    5.70
  10  -3   5   78.55    5.97
  10   3   5   73.71    5.64
  10   3   6   72.37    5.24
  10  -3   6   72.96    5.25
  10   3   6   64.80    5.36
  10  -3   6   65.88    5.30
  10   3   6   73.60    5.27
  10   3   7   13.59    2.60
  10  -3   7   11.26    2.41
  10   3   7   16.54    2.48
  10   3   8  134.54    5.40
  10  -4 -12  513.15   12.64
  10   4 -12  531.40   13.01
  10  -4 -12  542.64   13.46
  10  -4 -11   81.38    5.01
  10   4 -11   94.94    5.57
  10  -4 -10   16.42    2.82
  10   4 -10   26.90    3.41
  10  -4  -9   14.24    2.72
  10   4  -9    8.97    2.51
  10  -4  -8  131.11    7.41
  10   4  -8  112.95    7.14
  10  -4  -8  116.49    7.04
  10  -4  -7   41.40    4.38
  10   4  -7   43.37    4.70
  10  -4  -7   38.88    4.47
  10  -4  -6  138.01    7.76
  10   4  -6  157.14    8.45
  10  -4  -6  138.17    8.06
  10  -4  -6  150.22    8.31
  10  -4  -5  282.55   11.09
  10   4  -5  232.13   10.52
  10  -4  -5  257.34   11.26
  10  -4  -5  303.43   11.74
  10  -4  -4  792.18   22.15
  10  -4  -4  770.29   20.06
  10   4  -4  770.36   20.40
  10  -4  -4  788.59   21.19
  10   4  -4  729.85   19.06
  10  -4  -4  792.91   20.60
  10  -4  -3   74.86    6.40
  10  -4  -3   73.05    5.93
  10   4  -3  101.25    6.24
  10  -4  -3   72.25    5.59
  10   4  -3  100.44    6.58
  10  -4  -3   75.24    5.66
  10  -4  -2   18.60    3.55
  10   4  -2   25.78    3.55
  10  -4  -2   12.77    3.14
  10  -4  -2   16.54    3.01
  10   4  -2   21.86    3.30
  10  -4  -2   17.45    2.97
  10   4  -1   17.08    3.11
  10   4  -1   16.02    2.90
  10  -4  -1   26.94    4.27
  10   4  -1   21.59    3.27
  10  -4  -1   24.92    3.55
  10  -4  -1   23.85    3.48
  10   4   0  183.23    8.94
  10   4   0  183.16    9.10
  10  -4   0  176.62    8.79
  10  -4   0  177.80    8.66
  10   4   1  375.93   13.71
  10  -4   1  400.66   15.51
  10   4   1  400.33   13.80
  10  -4   1  404.63   13.72
  10  -4   1  383.64   13.27
  10   4   2  354.69   13.36
  10  -4   2  332.83   14.16
  10   4   2  343.77   13.00
  10  -4   2  351.29   12.75
  10  -4   2  317.52   11.91
  10   4   3  284.25   11.81
  10  -4   3  222.11   11.38
  10  -4   3  224.06    9.46
  10   4   3  268.38   10.99
  10   4   3  267.02   11.29
  10  -4   3  231.29   10.37
  10  -4   3  232.37    9.81
  10  -4   4  244.70   11.51
  10  -4   4  255.10   10.05
  10   4   5  412.62   13.68
  10  -4   5  385.68   12.35
  10  -4   5  392.70   13.27
  10   4   5  407.04   13.28
  10   4   6  178.21    8.07
  10   4   6  177.16    7.91
  10   4   7   59.25    4.15
  10  -5 -12   65.83    4.04
  10  -5 -11   71.28    4.33
  10   5 -11   66.33    4.43
  10  -5 -11   72.77    4.84
  10  -5 -10  200.65    8.05
  10   5 -10  191.28    8.22
  10  -5 -10  189.45    8.52
  10  -5  -9   44.93    4.07
  10   5  -9   33.18    3.70
  10  -5  -9   39.01    3.98
  10  -5  -9   42.98    4.39
  10  -5  -8   46.19    4.27
  10   5  -8   40.80    4.31
  10  -5  -8   40.72    4.35
  10  -5  -8   45.52    4.61
  10  -5  -7  115.84    6.81
  10   5  -7  121.19    7.23
  10  -5  -7  106.29    7.08
  10  -5  -6  407.71   13.43
  10   5  -6  413.82   13.85
  10  -5  -6  400.00   14.34
  10   5  -6  392.46   12.72
  10  -5  -5  432.54   13.91
  10  -5  -5  416.18   15.01
  10   5  -5  456.35   14.08
  10  -5  -5  449.78   14.99
  10  -5  -4  241.51   11.24
  10  -5  -4  216.36    9.53
  10   5  -4  233.98   10.04
  10  -5  -4  230.77   10.76
  10   5  -4  215.03    9.56
  10  -5  -4  245.00   10.62
  10  -5  -3  109.13    7.64
  10  -5  -3  114.39    7.41
  10  -5  -3  114.06    7.00
  10  -5  -3  104.78    6.48
  10  -5  -2  179.32    9.95
  10   5  -2  168.67    8.60
  10  -5  -2  176.44    8.77
  10  -5  -2  172.75    8.28
  10   5  -1   58.08    4.85
  10  -5  -1   46.61    5.41
  10  -5  -1   48.16    4.92
  10   5  -1   58.19    5.11
  10  -5  -1   50.85    4.80
  10   5  -1   59.77    5.10
  10  -5  -1   44.30    4.37
  10  -5   0   10.49    2.63
  10   5   0    7.29    2.40
  10  -5   0    8.62    3.18
  10   5   0    3.83    2.13
  10  -5   0    7.61    2.44
  10   5   1  358.10   13.24
  10   5   1  355.13   12.79
  10  -5   1  339.92   12.35
  10  -5   1  370.79   13.10
  10   5   2  347.85   13.22
  10  -5   2  381.12   14.94
  10   5   2  334.65   12.53
  10  -5   2  363.78   12.72
  10  -5   2  369.19   12.91
  10   5   3 1014.62   24.74
  10  -5   3  942.86   25.47
  10  -5   3  931.47   21.62
  10   5   3 1048.52   24.16
  10  -5   3  939.96   22.91
  10  -5   4  329.95   13.47
  10  -5   4  346.65   11.44
  10   5   4  348.38   12.39
  10  -5   4  334.31   11.66
  10   5   5   59.08    5.05
  10  -5   5   65.61    5.59
  10   5   5   63.36    5.06
  10   5   6    3.75    1.84
  10  -5   6    4.16    2.06
  10   5   6    2.55    1.68
  10   5   7   45.24    3.41
  10  -6 -11  471.97   12.59
  10  -6 -10   15.71    2.51
  10  -6 -10   21.20    2.91
  10  -6  -9   23.62    3.18
  10  -6  -9   24.63    3.32
  10  -6  -8    2.27    2.03
  10  -6  -8    4.11    2.09
  10  -6  -7  168.37    8.85
  10   6  -7  156.27    7.53
  10  -6  -7  176.36    8.86
  10  -6  -6   81.53    6.26
  10  -6  -6   84.71    6.18
  10  -6  -5  191.61    9.64
  10   6  -5  130.15    7.45
  10  -6  -4  116.91    7.84
  10  -6  -4  113.62    7.52
  10   6  -4  121.32    7.20
  10  -6  -4  124.19    7.63
  10  -6  -3  442.09   16.00
  10   6  -3  462.72   15.00
  10  -6  -3  455.68   15.08
  10  -6  -2  405.29   15.26
  10  -6  -2  385.10   13.97
  10   6  -2  379.51   13.52
  10  -6  -2  419.27   14.09
  10  -6  -1  113.18    7.99
  10  -6  -1  122.72    7.65
  10   6  -1  134.60    7.85
  10  -6  -1  107.36    7.03
  10   6   0   96.78    6.56
  10  -6   0   95.53    7.49
  10  -6   0   93.25    6.55
  10   6   1  147.72    8.26
  10  -6   1  138.48    9.01
  10  -6   1  130.05    7.60
  10   6   2  997.80   24.59
  10  -6   2  955.66   23.49
  10   6   3  660.68   18.97
  10  -6   3  660.98   20.35
  10   6   3  673.19   18.42
  10  -6   3  669.79   18.25
  10   6   4  213.08    9.88
  10  -6   4  223.56   10.79
  10   6   4  223.55    9.54
  10  -6   4  189.25    8.80
  10   6   5   30.63    3.76
  10   6   5   33.39    3.67
  10   6   6   19.56    2.74
  10  -6   6   10.28    2.40
  10   6   6   16.31    2.47
  10   6   7   19.82    2.18
  10  -7 -11   57.73    3.75
  10  -7 -10  265.78    9.20
  10  -7 -10  271.06    9.40
  10  -7  -9   27.63    3.43
  10  -7  -9   27.19    3.34
  10   7  -8    0.10    1.27
  10  -7  -8    1.29    2.01
  10  -7  -8    0.50    1.59
  10  -7  -7   35.20    4.31
  10   7  -7   24.89    3.24
  10  -7  -7   37.10    4.23
  10  -7  -6  635.32   18.62
  10   7  -6  638.57   17.52
  10  -7  -6  645.19   18.28
  10  -7  -5   96.02    6.99
  10   7  -5  103.02    6.65
  10  -7  -5  100.44    6.95
  10  -7  -4   34.98    4.53
  10   7  -4   30.18    3.86
  10  -7  -3  157.79    9.02
  10  -7  -3  157.20    8.82
  10   7  -3  171.22    8.80
  10  -7  -2  305.07   12.92
  10  -7  -2  294.02   11.94
  10   7  -2  314.84   12.34
  10  -7  -2  305.21   12.08
  10  -7  -1  103.13    7.48
  10  -7  -1   97.23    6.72
  10   7  -1   85.25    6.42
  10  -7  -1   94.45    6.69
  10   7   0   58.12    5.22
  10  -7   0   56.79    5.96
  10  -7   0   55.94    5.20
  10   7   1   97.86    6.79
  10  -7   1  109.38    8.04
  10  -7   1  111.44    7.21
  10   7   2  404.62   14.17
  10  -7   2  413.61   15.57
  10  -7   2  438.43   14.31
  10   7   3  655.67   18.54
  10   7   3  675.08   17.92
  10   7   4  208.16    9.35
  10  -7   4  181.70    9.49
  10   7   4  195.15    8.51
  10  -7   4  183.63    8.48
  10  -7   5   53.23    4.81
  10   7   5   51.13    4.17
  10   7   6   44.70    3.70
  10   7   6   40.93    3.34
  10  -8 -10   24.52    2.74
  10  -8 -10   24.84    2.67
  10  -8  -9    3.21    1.80
  10  -8  -9    4.52    1.78
  10  -8  -8   20.43    3.15
  10   8  -8   17.63    2.61
  10  -8  -8   20.14    3.03
  10  -8  -7  125.31    7.37
  10   8  -7  104.52    6.22
  10  -8  -7  119.06    6.89
  10  -8  -6   98.71    6.68
  10   8  -6   85.62    5.98
  10  -8  -6   88.01    6.27
  10   8  -5  410.31   13.88
  10  -8  -5  433.07   14.41
  10  -8  -4  420.17   14.55
  10   8  -4  436.72   14.41
  10  -8  -4  394.19   14.02
  10  -8  -3  190.43    9.63
  10  -8  -3  198.87    9.73
  10   8  -3  186.52    9.32
  10  -8  -3  199.37    9.53
  10  -8  -2   43.67    5.01
  10  -8  -2   47.73    4.93
  10   8  -2   44.50    4.78
  10  -8  -1    1.63    2.39
  10  -8  -1    1.77    1.93
  10   8   0   24.87    3.54
  10  -8   0   21.96    3.85
  10  -8   0   22.44    3.61
  10   8   1   96.55    6.51
  10  -8   1  113.35    7.73
  10  -8   1  102.88    7.04
  10   8   2  248.05   10.47
  10  -8   2  215.15   10.66
  10  -8   2  218.33    9.88
  10   8   3  261.98   10.73
  10  -8   3  251.06   11.40
  10   8   3  263.38   10.17
  10  -8   3  250.93   10.19
  10   8   4  274.41   10.47
  10   8   4  259.98    9.59
  10  -8   4  268.93   10.01
  10  -8   5  238.82    9.62
  10   8   5  232.53    8.22
  10   8   6   85.19    4.71
  10  -8   6   85.80    5.00
  10  -9 -10   46.61    3.33
  10   9  -9   19.92    2.26
  10  -9  -9   24.39    2.69
  10  -9  -8    9.55    2.11
  10   9  -8    7.10    1.90
  10  -9  -8    6.85    2.11
  10  -9  -7  137.27    7.37
  10  -9  -7  132.79    6.89
  10   9  -6  103.87    6.45
  10  -9  -6  116.98    6.70
  10  -9  -5  587.50   17.18
  10   9  -5  575.87   16.74
  10  -9  -5  558.01   16.49
  10  -9  -4  248.44   10.65
  10   9  -4  252.63   10.69
  10  -9  -4  252.99   10.55
  10  -9  -3  245.27   10.31
  10   9  -3  220.65   10.16
  10  -9  -3  237.20   10.28
  10  -9  -2    1.78    2.31
  10  -9  -2    1.30    2.19
  10  -9  -2    2.48    1.90
  10  -9  -1   17.55    3.33
  10  -9  -1   16.18    2.89
  10  -9  -1   18.95    3.45
  10   9  -1   20.31    3.50
  10  -9  -1   13.08    2.91
  10   9   0   58.27    4.90
  10  -9   0   90.95    6.80
  10   9   1  196.79    9.02
  10  -9   1  189.32    9.74
  10  -9   1  189.75    9.05
  10   9   2   34.39    4.07
  10  -9   2   37.55    4.72
  10  -9   2   36.58    4.28
  10   9   3   78.44    5.55
  10  -9   3   94.99    6.57
  10   9   3   73.29    5.01
  10  -9   3   97.06    6.12
  10   9   4  705.07   17.49
  10   9   4  677.25   16.08
  10  -9   5  125.12    6.39
  10   9   5  107.75    4.88
  10 -10  -9   22.60    2.53
  10  10  -9   11.98    1.74
  10 -10  -8   26.00    3.04
  10  10  -8   20.92    2.54
  10 -10  -8   19.49    2.43
  10 -10  -7    3.45    1.62
  10  10  -7    4.43    1.73
  10  10  -6   21.23    3.14
  10 -10  -6   16.38    3.03
  10 -10  -6   17.43    2.95
  10 -10  -5  296.31   11.01
  10 -10  -5  305.02   10.90
  10 -10  -4  744.77   18.99
  10  10  -4  695.60   18.99
  10 -10  -4  715.71   18.68
  10 -10  -3  160.98    8.00
  10 -10  -3  157.77    8.03
  10 -10  -2   29.85    3.52
  10 -10  -2   28.21    3.59
  10  10  -2   34.21    4.11
  10 -10  -2   30.00    3.76
  10 -10  -1   24.22    3.56
  10 -10  -1   24.53    3.17
  10  10  -1   24.79    3.60
  10 -10  -1   27.45    3.64
  10 -10   0  162.00    8.58
  10 -10   0  178.43    8.56
  10  10   1  197.60    8.70
  10 -10   1  213.46    9.78
  10  10   2  116.39    6.61
  10 -10   2  131.78    7.48
  10  10   3  195.66    8.27
  10 -10   3  207.69    9.02
  10  10   3  191.30    7.53
  10 -10   3  190.11    8.18
  10  10   4  226.04    8.30
  10 -10   4  213.30    8.50
  10  10   4  201.73    7.01
  10  11  -8    2.26    1.23
  10 -11  -7   34.85    3.31
  10 -11  -7   32.26    3.00
  10 -11  -6  274.07    9.58
  10  11  -6  256.50    9.38
  10 -11  -6  246.44    8.84
  10 -11  -5  190.30    8.09
  10  11  -5  203.05    8.59
  10 -11  -5  182.05    7.84
  10 -11  -4  209.67    8.59
  10 -11  -4  209.28    8.70
  10 -11  -3  121.91    6.40
  10  11  -3  121.58    6.96
  10 -11  -3  122.68    6.70
  10 -11  -2   92.62    5.70
  10 -11  -2  105.36    5.80
  10 -11  -2  107.06    6.41
  10  11  -1   41.92    4.15
  10 -11  -1   36.73    3.85
  10 -11   0    6.56    2.14
  10 -11   0    5.36    2.00
  10  11   1  208.89    8.29
  10 -11   1  219.68    9.11
  10  11   2  139.31    6.59
  10 -11   2  148.69    7.26
  10  11   2  141.44    6.28
  10 -11   2  150.72    7.04
  10  11   3  274.94    9.04
  10 -11   3  275.74    9.50
  10  11   3  264.60    8.04
  10 -12  -7  220.39    7.16
  10  12  -7  205.93    7.11
  10 -12  -6  132.96    5.76
  10  12  -6  119.40    5.71
  10 -12  -5  182.90    7.02
  10 -12  -5  156.63    6.59
  10 -12  -4   50.87    3.75
  10  12  -4   50.03    4.18
  10 -12  -4   50.13    3.90
  10 -12  -3  125.62    5.74
  10  12  -3  119.48    6.31
  10 -12  -3  113.84    5.98
  10  12  -2   62.65    4.59
  10 -12  -2   67.96    4.74
  10 -12  -1    4.09    1.76
  10 -12   0    0.74    1.46
  10 -12   1   26.86    2.85
  10 -12   1   30.34    3.17
  10 -12   2  277.69    8.83
  10 -12   2  287.40    8.96
  10  13  -5   80.62    4.41
  10  13  -4   13.93    2.21
  10  13  -3   56.51    3.88
  11   0 -12  256.08    8.53
  11   0 -11    5.70    2.00
  11   0 -10    3.45    2.49
  11   0  -9   66.14    5.61
  11   0  -8  356.17   13.31
  11   0  -7    2.41    2.33
  11   0  -6   19.78    3.56
  11   0  -6   15.23    2.84
  11   0  -5  208.17   10.16
  11   0  -4 1553.50   33.73
  11   0  -3  670.60   19.31
  11   0  -2    9.40    2.98
  11   0  -1   43.84    5.34
  11   0  -1   36.63    4.68
  11   0   0   37.77    4.85
  11   0   0   31.29    3.59
  11   0   0   33.20    4.28
  11   0   1   29.09    4.42
  11   0   1   32.64    3.88
  11   0   1   43.26    5.03
  11   0   2  341.45   13.38
  11   0   2  347.76   12.39
  11   0   2  381.17   13.88
  11   0   3   10.60    3.10
  11   0   3    7.44    3.71
  11   0   4  367.88   12.49
  11   0   5 1246.71   26.21
  11   0   6   14.57    2.47
  11  -1 -12    3.41    1.48
  11   1 -12    3.78    1.57
  11  -1 -11   82.49    5.20
  11   1 -11   63.62    4.70
  11  -1 -10  132.03    7.21
  11   1 -10  135.74    7.39
  11   1  -9  171.78    8.73
  11   1  -8   17.18    3.32
  11   1  -7   12.38    2.88
  11   1  -6  116.89    7.47
  11  -1  -6  100.47    6.56
  11   1  -5  305.20   12.35
  11  -1  -5  285.05   11.45
  11  -1  -5  296.78   11.35
  11   1  -4  467.65   15.64
  11  -1  -4  466.57   15.27
  11  -1  -4  476.92   14.59
  11   1  -3 1137.67   27.10
  11  -1  -2  444.51   16.17
  11   1  -2  387.13   14.25
  11  -1  -1  150.18    9.24
  11   1  -1  154.78    8.67
  11   1   0    1.06    2.30
  11  -1   0    3.89    2.78
  11   1   0    0.73    1.63
  11  -1   1  100.01    7.48
  11  -1   1   95.69    6.03
  11   1   1   76.36    5.69
  11   1   1   71.41    6.11
  11  -1   2  121.23    8.03
  11  -1   2  110.63    6.74
  11   1   2  130.23    8.08
  11  -1   2  116.46    7.68
  11  -1   3  174.21    9.27
  11  -1   3  171.85    8.36
  11   1   3  151.41    8.07
  11   1   3  153.89    8.75
  11  -1   3  186.83    9.38
  11  -1   4  574.75   16.18
  11   1   4  625.75   17.00
  11  -1   5  446.83   13.16
  11   1   5  439.37   13.34
  11  -1   6  201.28    7.85
  11   1   7  110.86    5.09
  11  -2 -12  116.51    5.25
  11   2 -12  125.16    5.55
  11  -2 -12  107.00    5.17
  11  -2 -11  140.12    6.63
  11   2 -11  135.51    6.65
  11  -2 -10   11.61    2.77
  11   2 -10   12.64    2.82
  11  -2  -9  154.86    8.13
  11   2  -9  141.75    7.84
  11  -2  -8   73.42    5.85
  11   2  -8   95.71    6.71
  11  -2  -7   56.68    5.16
  11   2  -7   47.84    4.92
  11  -2  -7   47.53    4.71
  11  -2  -6   45.13    4.67
  11   2  -6   38.97    4.54
  11  -2  -6   44.58    4.60
  11  -2  -6   45.99    4.61
  11  -2  -5  204.49    9.84
  11   2  -5  199.63    9.85
  11  -2  -5  183.44    9.17
  11  -2  -5  186.99    9.00
  11  -2  -4  460.95   15.18
  11   2  -4  477.17   15.67
  11  -2  -4  423.34   14.87
  11  -2  -4  429.28   14.13
  11  -2  -3  471.82   15.78
  11  -2  -3  494.81   14.99
  11   2  -3  468.24   15.75
  11  -2  -3  506.39   16.02
  11  -2  -2  440.38   13.85
  11   2  -2  432.56   15.03
  11  -2  -2  450.25   14.93
  11  -2  -1  289.46   13.14
  11   2  -1  317.36   12.43
  11  -2  -1  273.56   11.51
  11   2   0  241.27   10.66
  11  -2   0  289.41   13.00
  11   2   0  247.64   11.17
  11  -2   0  286.49   11.57
  11   2   1   27.81    3.97
  11  -2   1   24.06    4.31
  11  -2   1   23.42    3.20
  11   2   1   21.82    3.32
  11   2   1   25.37    3.98
  11  -2   1   27.07    3.91
  11   2   2  710.22   19.76
  11  -2   2  676.18   20.50
  11   2   2  711.61   18.90
  11   2   2  731.35   20.12
  11  -2   2  692.73   19.53
  11   2   3  753.89   20.18
  11  -2   3  682.19   20.08
  11  -2   3  686.32   18.10
  11   2   3  729.45   19.19
  11   2   3  738.14   19.98
  11  -2   3  666.38   19.32
  11  -2   4  341.51   12.68
  11  -2   4  372.94   12.16
  11  -2   5  295.09   10.16
  11  -2   6  136.43    6.30
  11   2   6  147.78    6.64
  11   2   7   20.34    2.39
  11  -3 -12   12.56    1.90
  11   3 -12   12.26    1.88
  11  -3 -11   16.82    2.53
  11   3 -11   16.07    2.50
  11  -3 -10  631.24   16.29
  11   3 -10  603.67   16.42
  11  -3 -10  620.52   16.44
  11  -3  -9   39.86    4.18
  11   3  -9   47.53    4.59
  11  -3  -9   42.06    4.24
  11  -3  -8  100.64    6.43
  11   3  -8   92.43    6.54
  11  -3  -8   92.83    6.31
  11  -3  -7    3.70    2.16
  11   3  -7    5.05    2.25
  11  -3  -7    3.98    2.04
  11  -3  -7    4.43    2.09
  11  -3  -6  343.31   12.62
  11   3  -6  348.22   12.99
  11  -3  -6  315.86   12.13
  11  -3  -6  309.93   12.11
  11  -3  -5  153.46    8.41
  11   3  -5  139.07    8.12
  11  -3  -5  149.30    8.43
  11  -3  -5  146.19    8.05
  11  -3  -4   47.52    4.84
  11   3  -4   54.84    5.31
  11  -3  -4   49.59    5.12
  11  -3  -4   39.22    4.49
  11   3  -4   54.96    5.26
  11  -3  -4   47.28    4.92
  11  -3  -3   95.38    7.75
  11  -3  -3   90.04    6.78
  11  -3  -3   93.77    6.43
  11   3  -3  111.14    7.21
  11  -3  -3   93.92    6.57
  11  -3  -2  565.42   18.94
  11  -3  -2  571.14   17.60
  11  -3  -2  535.96   16.11
  11   3  -2  554.36   17.05
  11  -3  -2  575.45   16.93
  11   3  -1  167.99    8.50
  11  -3  -1  192.41   10.46
  11  -3  -1  174.76    8.42
  11   3  -1  179.77    9.23
  11  -3  -1  171.60    8.88
  11   3   0   26.90    3.82
  11  -3   0   29.22    4.44
  11   3   0   22.95    3.73
  11  -3   0   23.90    3.50
  11   3   1   98.22    6.76
  11  -3   1   91.14    7.42
  11   3   1   92.01    6.35
  11   3   1   90.39    6.71
  11  -3   1   93.93    6.56
  11   3   2  357.16   13.37
  11  -3   2  370.55   14.48
  11  -3   2  352.18   11.66
  11   3   2  353.32   12.65
  11   3   2  339.41   13.06
  11  -3   2  378.75   13.35
  11   3   3 1027.22   24.51
  11  -3   3  986.88   25.20
  11  -3   3  965.60   22.11
  11   3   3 1019.17   23.70
  11  -3   3  967.06   23.77
  11  -3   4  196.02    9.42
  11  -3   4  198.98    8.33
  11  -3   5    7.75    2.55
  11   3   5   11.85    2.66
  11   3   6  107.06    5.55
  11  -4 -11  312.40    9.35
  11   4 -11  328.56    9.80
  11  -4 -11  315.53    9.99
  11  -4 -10   29.32    3.21
  11   4 -10   32.96    3.51
  11  -4  -9  180.20    8.09
  11   4  -9  176.90    8.24
  11  -4  -8   25.14    3.29
  11   4  -8   13.44    2.89
  11  -4  -8   18.40    2.95
  11  -4  -8   23.84    3.52
  11  -4  -7   17.43    3.02
  11   4  -7   15.32    2.95
  11  -4  -7   14.37    2.84
  11  -4  -7   17.80    3.21
  11  -4  -6   22.58    3.40
  11   4  -6   21.08    3.47
  11  -4  -6   22.69    3.53
  11  -4  -6   19.26    3.42
  11  -4  -5  495.98   15.21
  11   4  -5  434.14   15.00
  11  -4  -5  472.43   15.62
  11  -4  -5  476.87   15.31
  11  -4  -4  347.33   13.33
  11   4  -4  339.21   11.87
  11  -4  -4  335.38   12.64
  11   4  -4  383.14   13.41
  11  -4  -4  338.02   12.51
  11  -4  -3  280.15   12.75
  11  -4  -3  259.85   11.47
  11   4  -3  244.99   10.22
  11  -4  -3  273.85   11.12
  11   4  -3  234.36   10.61
  11  -4  -3  279.28   11.14
  11  -4  -2  191.03   10.55
  11  -4  -2  163.30    9.17
  11  -4  -2  185.01    8.86
  11   4  -2  167.15    8.82
  11  -4  -2  182.13    8.92
  11   4  -1  207.67    9.51
  11   4  -1  230.36   10.25
  11  -4  -1  240.37   10.22
  11   4   0  125.29    7.40
  11  -4   0   97.93    7.80
  11   4   0  123.86    7.51
  11  -4   0  100.64    6.72
  11  -4   0   95.71    6.36
  11   4   1   68.93    5.73
  11  -4   1   71.80    6.69
  11   4   1   74.77    5.92
  11  -4   1   63.15    5.48
  11  -4   1   59.22    5.06
  11   4   2  377.56   13.55
  11  -4   2  347.43   14.25
  11   4   2  383.54   13.11
  11   4   2  384.08   13.45
  11  -4   2  333.68   12.45
  11   4   3  405.02   13.90
  11  -4   3  404.69   14.81
  11  -4   3  390.34   11.93
  11  -4   4  321.44   12.43
  11  -4   4  332.93   10.71
  11  -4   5  189.94    8.30
  11   4   5  201.14    8.25
  11   4   6  168.71    6.78
  11  -5 -11  102.15    4.48
  11  -5 -11  105.00    5.20
  11  -5 -10  355.68   10.37
  11   5 -10  351.96   10.66
  11  -5 -10  370.02   11.41
  11  -5  -9  179.76    7.57
  11   5  -9  162.68    7.53
  11  -5  -9  171.53    7.55
  11   5  -8   15.25    2.71
  11  -5  -8   12.27    2.41
  11  -5  -8   11.48    2.50
  11  -5  -7    1.85    1.54
  11   5  -7   -0.50    1.73
  11  -5  -7    1.85    1.86
  11  -5  -7    3.21    2.08
  11  -5  -6   58.41    4.77
  11   5  -6   66.65    5.36
  11  -5  -6   54.85    5.17
  11  -5  -6   63.27    5.33
  11  -5  -5  221.46   10.31
  11   5  -5  182.71    8.43
  11  -5  -5  228.91   10.25
  11   5  -5  179.10    8.92
  11  -5  -5  229.82    9.51
  11  -5  -4  363.16   13.70
  11   5  -4  361.95   12.51
  11  -5  -4  373.31   13.33
  11   5  -4  375.88   13.00
  11  -5  -4  349.82   12.36
  11  -5  -3  666.24   20.17
  11  -5  -3  652.07   19.08
  11   5  -3  621.97   17.61
  11  -5  -3  678.30   18.63
  11   5  -3  596.32   17.38
  11  -5  -3  634.06   17.49
  11  -5  -2  367.14   14.86
  11  -5  -2  404.71   14.39
  11  -5  -2  372.74   13.28
  11   5  -2  385.04   13.28
  11  -5  -2  377.54   12.88
  11   5  -1  176.50    8.51
  11  -5  -1  165.52    9.73
  11   5  -1  179.24    8.74
  11  -5  -1  158.58    8.04
  11  -5  -1  153.75    8.30
  11   5   0   64.91    5.40
  11   5   0   67.72    5.60
  11  -5   0   61.23    5.13
  11  -5   0   59.50    5.22
  11   5   1  153.53    8.36
  11  -5   1  170.00    9.76
  11   5   1  144.61    7.99
  11  -5   1  149.76    7.94
  11  -5   1  144.86    7.78
  11   5   2  117.28    7.30
  11  -5   2  143.64    8.70
  11   5   2  118.52    7.15
  11  -5   2  131.32    7.17
  11  -5   2  130.72    7.18
  11   5   3  125.15    7.39
  11  -5   3  105.16    7.30
  11   5   3  126.93    7.12
  11   5   4  205.81    9.10
  11  -5   4  203.91    9.52
  11   5   4  205.25    8.73
  11   5   5  194.71    8.15
  11   5   5  200.73    7.92
  11   5   6   67.05    4.00
  11  -6 -10    5.34    2.00
  11  -6  -9   48.99    4.01
  11  -6  -9   52.88    4.34
  11  -6  -8  258.61   10.09
  11  -6  -8  266.92   10.30
  11  -6  -7   12.53    2.75
  11  -6  -6   39.76    4.35
  11   6  -6   31.61    3.56
  11  -6  -6   35.26    3.65
  11  -6  -5  217.43   10.03
  11   6  -5  201.53    8.93
  11  -6  -5  215.50    9.92
  11  -6  -5  195.84    8.50
  11  -6  -4 1251.84   28.73
  11   6  -4 1185.98   26.83
  11  -6  -4 1271.38   28.10
  11  -6  -4 1226.34   26.08
  11  -6  -3  376.11   14.54
  11  -6  -3  391.08   14.14
  11   6  -3  382.13   13.36
  11  -6  -3  377.87   13.49
  11  -6  -2   38.77    4.90
  11   6  -2   41.11    4.50
  11  -6  -2   39.77    4.37
  11  -6  -1    2.98    2.34
  11  -6  -1    2.60    2.58
  11   6   0   17.53    3.08
  11  -6   0   29.79    4.52
  11  -6   0   28.73    3.82
  11   6   1   68.43    5.65
  11  -6   1   68.44    5.52
  11   6   2  205.33    9.42
  11  -6   2  168.74    9.44
  11   6   2  227.02    9.51
  11  -6   2  155.68    7.89
  11  -6   3   15.26    2.92
  11   6   3   27.50    3.86
  11  -6   3   18.15    3.82
  11   6   3   29.60    3.87
  11   6   4  314.40   11.01
  11  -6   4  297.92   11.32
  11   6   4  294.38   10.36
  11   6   5  609.01   15.35
  11  -6   5  579.90   15.40
  11   6   5  601.12   14.60
  11  -7 -10   31.36    2.75
  11  -7 -10   33.57    3.04
  11  -7  -9  169.13    7.20
  11  -7  -9  182.36    7.54
  11  -7  -8   64.25    4.86
  11  -7  -8   79.18    5.33
  11   7  -7    7.45    1.93
  11  -7  -7    8.59    2.48
  11  -7  -7   13.19    2.61
  11   7  -6   11.06    2.36
  11  -7  -6   13.76    2.96
  11  -7  -6   16.06    3.00
  11  -7  -5  216.19    9.85
  11   7  -5  209.48    9.25
  11  -7  -4  295.18   11.91
  11   7  -4  287.12   11.22
  11  -7  -4  297.51   11.74
  11  -7  -3  745.03   20.97
  11   7  -3  788.52   20.23
  11  -7  -3  730.84   19.98
  11  -7  -2  260.58   11.78
  11  -7  -2  270.88   11.20
  11   7  -2  236.03   10.37
  11  -7  -2  263.47   10.87
  11  -7  -1  187.52   10.04
  11  -7  -1  184.75    9.03
  11   7   0   47.67    4.46
  11  -7   0   55.43    5.59
  11  -7   0   51.92    4.87
  11   7   1   98.37    6.40
  11  -7   1   82.60    6.67
  11  -7   1   81.19    5.78
  11   7   2   82.95    5.88
  11   7   2   82.33    5.62
  11  -7   2   77.02    5.51
  11   7   3  107.28    6.48
  11   7   3  110.10    6.27
  11  -7   3  110.60    6.16
  11   7   4  532.59   14.46
  11  -7   4  494.25   14.80
  11   7   4  528.99   13.84
  11  -7   5  201.25    7.93
  11   7   5  224.13    7.51
  11  -8  -9   68.41    4.27
  11  -8  -9   61.90    4.13
  11  -8  -8   36.31    3.57
  11  -8  -8   39.21    3.65
  11  -8  -7   37.15    3.80
  11   8  -7   28.67    3.05
  11  -8  -7   37.38    3.76
  11  -8  -6   84.70    5.89
  11   8  -6   66.25    4.89
  11  -8  -6   79.72    5.57
  11  -8  -5  206.31    9.35
  11  -8  -5  200.66    9.04
  11   8  -4  403.28   13.40
  11  -8  -3  196.40    9.58
  11  -8  -3  201.08    9.37
  11   8  -3  191.88    9.05
  11  -8  -2  160.90    8.87
  11  -8  -2  162.26    8.39
  11   8  -2  172.40    8.63
  11  -8  -2  171.61    8.55
  11  -8  -1  316.22   12.54
  11  -8  -1  309.67   11.71
  11   8   0   91.06    5.80
  11  -8   0  102.36    7.14
  11  -8   0   98.47    6.43
  11  -8   1    0.47    1.74
  11   8   1    0.12    1.60
  11  -8   1    0.73    2.27
  11   8   2  137.33    7.22
  11  -8   2  143.86    8.12
  11   8   2  153.79    7.39
  11  -8   2  151.66    7.42
  11   8   3  321.98   10.87
  11   8   3  321.12   10.34
  11   8   4  261.64    9.09
  11  -8   4  260.52    9.62
  11   8   4  252.33    8.44
  11  -9  -9    7.73    1.61
  11  -9  -8   18.66    2.53
  11   9  -8   20.05    2.20
  11  -9  -8   18.17    2.43
  11  -9  -7   21.11    2.89
  11   9  -7   17.48    2.40
  11  -9  -7   23.95    2.87
  11  -9  -6   75.45    5.24
  11   9  -6   67.53    4.75
  11  -9  -6   74.86    5.14
  11  -9  -5    9.57    2.46
  11   9  -5   13.09    2.73
  11  -9  -4   48.57    4.53
  11   9  -4   48.02    4.51
  11  -9  -4   38.64    4.17
  11  -9  -3  123.08    7.13
  11  -9  -3  123.42    7.11
  11  -9  -3  136.08    7.34
  11  -9  -2  626.58   17.60
  11  -9  -2  648.66   17.13
  11  -9  -1  251.22   10.57
  11  -9   0   14.90    3.12
  11  -9   0   18.09    3.03
  11   9   1   50.31    4.17
  11  -9   1   45.65    4.64
  11  -9   1   48.62    4.32
  11   9   2   63.05    4.56
  11  -9   2   73.43    5.44
  11   9   2   63.84    4.49
  11  -9   2   72.12    4.93
  11   9   3  424.72   11.94
  11  -9   3  400.82   12.48
  11   9   3  427.28   11.42
  11  -9   3  387.99   11.25
  11 -10  -8   50.80    3.49
  11 -10  -7    1.49    1.18
  11  10  -7    2.39    1.30
  11 -10  -7    0.92    1.37
  11  10  -6   12.88    2.23
  11 -10  -6   14.70    2.38
  11 -10  -5  301.42   10.31
  11  10  -5  324.63   10.60
  11 -10  -5  290.94   10.10
  11 -10  -4  126.16    6.56
  11  10  -4  123.91    6.67
  11 -10  -4  125.60    6.64
  11 -10  -3  326.63   10.73
  11 -10  -3  326.72   11.09
  11 -10  -2  176.53    7.97
  11 -10  -2  195.56    8.53
  11 -10  -1  103.27    6.18
  11 -10   0   14.42    2.67
  11  10   1   27.35    2.87
  11 -10   1   27.93    3.49
  11 -10   1   27.62    3.17
  11  10   2   63.24    4.14
  11 -10   2   44.97    3.99
  11  10   2   61.34    4.09
  11 -10   2   46.44    3.77
  11 -10   3  222.07    8.05
  11 -11  -6   68.84    4.13
  11  11  -6   64.50    4.04
  11 -11  -6   64.10    3.90
  11 -11  -5  142.88    6.18
  11  11  -5  132.35    6.17
  11 -11  -5  132.23    6.04
  11 -11  -4  118.68    5.71
  11  11  -4  123.53    6.15
  11 -11  -4  117.83    5.91
  11 -11  -3  251.12    9.02
  11 -11  -2  126.70    6.32
  11 -11  -1   16.72    2.55
  11 -11   0   19.50    2.57
  11 -11   0   23.07    2.80
  11 -11   1    8.03    1.88
  11  11   1   10.57    1.91
  12   0 -11  154.92    6.52
  12   0 -10   49.99    4.28
  12   0 -10   48.57    3.78
  12   0  -9  822.33   19.65
  12   0  -9  709.07   17.77
  12   0  -8    2.35    2.42
  12   0  -8    2.93    1.80
  12   0  -7  199.64    9.65
  12   0  -7  208.85    8.75
  12   0  -6    4.02    2.40
  12   0  -5   21.24    3.63
  12   0  -5   22.11    3.59
  12   0  -4    4.76    2.87
  12   0  -3   21.96    3.75
  12   0  -2  368.83   13.61
  12   0  -1 1235.73   28.46
  12   0   0   23.28    3.10
  12   0   0   21.29    3.70
  12   0   1   92.27    5.84
  12   0   1  107.44    7.09
  12   0   2   40.26    3.95
  12   0   2   43.47    4.74
  12   0   3  192.62    8.25
  12   0   4   97.69    5.55
  12   0   5    2.95    1.57
  12  -1 -11   21.15    2.46
  12   1 -11   18.67    2.40
  12  -1 -11   15.74    2.09
  12  -1 -10  504.63   13.64
  12   1 -10  500.47   13.67
  12  -1 -10  483.55   12.97
  12   1  -9   82.32    5.70
  12   1  -9   74.73    4.82
  12  -1  -9   90.85    5.57
  12   1  -8   25.63    3.66
  12  -1  -8   24.15    3.28
  12   1  -7  208.63    9.66
  12  -1  -7  203.73    8.93
  12   1  -6   29.45    4.01
  12  -1  -6   19.95    2.99
  12   1  -5   18.41    3.46
  12  -1  -5   16.13    2.72
  12   1  -4  148.54    8.49
  12   1  -3  481.96   15.88
  12   1  -2  950.43   24.06
  12   1  -1  411.48   12.74
  12   1  -1  438.31   14.95
  12  -1   0  115.40    8.04
  12   1   0  115.41    6.51
  12   1   0  119.27    7.64
  12  -1   1   19.18    3.51
  12  -1   1   16.78    2.70
  12   1   1   14.41    2.73
  12   1   1   16.70    3.29
  12  -1   2    8.95    2.63
  12  -1   2   10.46    2.37
  12   1   2    8.86    2.34
  12   1   2   10.45    3.00
  12  -1   3  121.12    6.44
  12   1   3  167.31    7.67
  12  -1   4  235.53    8.58
  12   1   4  237.81    8.89
  12  -1   5  142.69    6.05
  12   1   5  127.43    5.88
  12  -2 -11   35.51    3.02
  12   2 -11   38.63    3.21
  12  -2 -11   41.03    3.12
  12  -2 -10    3.44    1.99
  12   2 -10    2.12    2.00
  12  -2 -10    2.35    1.74
  12  -2  -9  150.14    7.36
  12   2  -9  145.53    7.48
  12  -2  -9  141.27    6.95
  12  -2  -8  559.43   15.88
  12   2  -8  533.43   15.85
  12  -2  -8  532.32   15.20
  12  -2  -7  183.14    8.79
  12   2  -7  165.19    8.58
  12  -2  -7  174.25    8.27
  12  -2  -6   71.33    5.78
  12   2  -6   75.76    5.95
  12  -2  -6   68.13    5.27
  12  -2  -6   70.80    5.31
  12  -2  -5  232.32    9.68
  12   2  -5  250.60   10.85
  12  -2  -5  239.09   10.52
  12  -2  -4  631.08   17.36
  12   2  -4  678.03   19.23
  12  -2  -4  672.57   18.79
  12   2  -3  569.91   17.73
  12  -2  -3  643.98   18.20
  12   2  -2  531.18   16.75
  12  -2  -2  522.22   16.42
  12  -2  -1  301.73   13.17
  12   2  -1  279.27   11.67
  12  -2  -1  311.60   12.09
  12  -2   0  194.07   10.23
  12   2   0  210.32    8.98
  12   2   0  221.58   10.14
  12  -2   0  195.27    9.42
  12  -2   1    3.01    2.26
  12   2   1    7.28    2.16
  12   2   1    5.89    2.58
  12  -2   1    2.60    2.24
  12  -2   2   51.39    5.05
  12  -2   2   46.22    3.96
  12   2   2   55.82    4.73
  12   2   2   59.33    5.38
  12  -2   2   53.03    4.99
  12  -2   3   98.40    6.31
  12  -2   3  100.12    5.54
  12  -2   4   96.68    5.22
  12   2   4  110.86    5.96
  12  -2   5  365.93   10.00
  12   2   5  371.17   10.56
  12  -3 -11  152.40    5.76
  12   3 -11  151.37    5.87
  12  -3 -10   14.08    2.38
  12   3 -10   18.88    2.63
  12  -3 -10   17.08    2.51
  12  -3  -9  237.89    9.05
  12   3  -9  215.67    8.91
  12  -3  -9  237.63    9.09
  12  -3  -8   14.40    2.73
  12   3  -8   12.78    2.77
  12  -3  -8   15.54    2.70
  12  -3  -7  202.61    9.06
  12  -3  -7  188.27    8.44
  12  -3  -7  191.10    8.81
  12  -3  -6   29.63    3.79
  12   3  -6   48.30    4.83
  12  -3  -6   37.12    4.04
  12  -3  -6   35.59    3.98
  12   3  -6   49.00    4.71
  12  -3  -6   37.25    4.10
  12  -3  -5   74.70    5.86
  12  -3  -5   75.13    5.63
  12   3  -5   78.53    6.09
  12  -3  -5   71.78    5.68
  12  -3  -4  384.76   13.01
  12   3  -4  397.53   13.92
  12  -3  -4  398.13   13.56
  12   3  -3 2098.86   40.47
  12  -3  -3 2097.55   40.08
  12  -3  -2  262.07   10.27
  12   3  -2  265.69   11.13
  12  -3  -2  279.09   11.30
  12  -3  -1   96.65    7.59
  12   3  -1   87.49    6.43
  12  -3  -1   88.61    6.33
  12  -3   0   41.10    5.02
  12   3   0   36.43    3.99
  12   3   0   39.66    4.59
  12  -3   0   38.59    4.25
  12  -3   1    6.84    2.92
  12   3   1    3.19    1.99
  12   3   1    5.26    2.31
  12  -3   1    5.46    2.43
  12  -3   2   10.85    3.03
  12   3   2   12.72    2.63
  12   3   2   10.52    2.83
  12  -3   2    9.77    2.84
  12  -3   3   45.71    4.40
  12  -3   3   43.84    3.53
  12   3   3   51.35    4.34
  12  -3   4  133.17    6.54
  12  -3   4  143.53    6.12
  12   3   4  152.88    6.95
  12  -4 -10   12.26    2.09
  12   4 -10   13.46    2.26
  12  -4 -10   13.45    2.30
  12  -4  -9  137.70    6.43
  12   4  -9  147.28    6.81
  12  -4  -9  147.23    6.93
  12  -4  -8  375.81   11.74
  12   4  -8  364.84   11.94
  12  -4  -8  374.34   12.11
  12   4  -7    7.40    2.26
  12  -4  -7    8.62    2.22
  12   4  -7    5.97    2.14
  12  -4  -7   10.49    2.40
  12  -4  -7   10.41    2.44
  12   4  -6   10.52    2.53
  12  -4  -6   13.65    2.72
  12  -4  -6   10.01    2.60
  12  -4  -6   10.47    2.44
  12  -4  -5  131.47    7.59
  12  -4  -5  132.81    7.43
  12   4  -5  151.77    8.01
  12  -4  -5  139.56    7.54
  12  -4  -4  854.39   22.09
  12  -4  -4  819.45   20.85
  12   4  -4  837.06   21.28
  12  -4  -4  856.28   21.08
  12  -4  -3  184.95    8.84
  12   4  -3  208.74    9.65
  12  -4  -3  193.12    9.06
  12  -4  -2  231.80   11.48
  12   4  -2  219.29    9.92
  12  -4  -2  226.53    9.79
  12  -4  -2  219.60    9.39
  12   4  -1  241.16   10.42
  12  -4  -1  265.17   10.54
  12  -4  -1  254.54   10.10
  12  -4   0  157.25    9.22
  12   4   0  155.59    7.82
  12   4   0  146.95    8.01
  12  -4   0  162.67    8.12
  12   4   1    0.38    1.80
  12  -4   1   -0.16    2.27
  12   4   1    1.53    1.80
  12   4   1    1.26    1.87
  12  -4   1    0.96    1.86
  12  -4   2   96.67    6.80
  12   4   2  110.69    6.36
  12  -4   3   30.82    3.72
  12   4   3   32.14    3.50
  12  -4   4  111.43    5.92
  12   4   5  421.12   11.01
  12  -5  -9  130.64    6.35
  12  -5  -9  117.35    5.47
  12  -5  -8   20.95    2.82
  12  -5  -8   26.68    3.34
  12  -5  -8   25.26    2.90
  12  -5  -7   37.66    3.89
  12  -5  -7   34.59    3.81
  12   5  -7   34.98    3.59
  12  -5  -7   36.46    3.56
  12  -5  -6   14.83    2.77
  12   5  -6   12.82    2.57
  12  -5  -6   15.54    2.91
  12  -5  -6   15.24    2.57
  12  -5  -5   60.40    5.22
  12  -5  -5   62.38    5.05
  12   5  -5   52.52    4.59
  12  -5  -5   54.70    4.53
  12  -5  -4  244.08   10.64
  12  -5  -4  219.58    9.68
  12   5  -4  235.96    9.77
  12  -5  -4  231.66    9.46
  12  -5  -3  225.20    9.59
  12   5  -3  199.69    9.07
  12  -5  -3  215.56    9.12
  12  -5  -2  629.90   19.31
  12   5  -2  585.35   16.60
  12  -5  -2  600.18   16.32
  12  -5  -2  598.67   16.77
  12  -5  -1  418.75   15.16
  12   5  -1  394.97   13.05
  12  -5  -1  397.85   12.74
  12  -5  -1  403.44   13.06
  12   5   0   45.63    4.32
  12   5   0   48.84    4.48
  12  -5   0   32.27    3.66
  12  -5   0   34.15    3.65
  12   5   1   23.03    3.26
  12  -5   1   38.78    4.67
  12   5   1   25.52    3.39
  12   5   1   20.88    3.17
  12  -5   1   33.14    3.70
  12  -5   1   29.77    3.37
  12   5   2    5.94    2.21
  12  -5   2    3.84    2.36
  12   5   2    8.62    2.23
  12  -5   3   43.64    4.31
  12  -5   4  156.70    7.03
  12   5   4  177.05    7.05
  12  -6  -9  423.93   11.03
  12  -6  -8    4.02    1.75
  12  -6  -7   43.91    4.07
  12  -6  -7   45.51    4.11
  12  -6  -6   34.09    3.82
  12  -6  -6   29.63    3.58
  12  -6  -5   62.55    5.16
  12   6  -5   55.90    4.36
  12  -6  -5   56.12    4.77
  12  -6  -4    9.69    2.65
  12  -6  -4   13.30    3.16
  12  -6  -3   58.57    5.29
  12  -6  -3   61.21    5.15
  12  -6  -2  278.60   12.03
  12  -6  -2  276.93   10.73
  12  -6  -1  675.71   19.73
  12  -6  -1  655.45   17.52
  12   6   0   56.69    4.65
  12  -6   0   63.22    5.70
  12  -6   0   65.41    4.97
  12   6   1   14.35    2.68
  12   6   1   17.56    2.83
  12  -6   1   17.21    2.71
  12   6   2   54.09    4.41
  12  -6   2   59.64    5.13
  12  -6   2   46.69    3.78
  12   6   3  183.94    7.78
  12  -6   3  207.01    8.67
  12   6   3  185.02    7.57
  12  -6   4  136.65    6.33
  12   6   4  166.31    6.42
  12  -7  -9   52.83    3.42
  12  -7  -9   55.09    3.70
  12  -7  -8   50.56    3.86
  12  -7  -8   47.01    3.85
  12  -7  -7  125.26    6.38
  12  -7  -6   37.27    3.83
  12   7  -6   42.43    3.49
  12  -7  -5   22.53    3.30
  12   7  -5   14.11    2.42
  12  -7  -5   17.35    2.92
  12  -7  -4  150.56    7.89
  12  -7  -4  141.55    7.49
  12  -7  -3  308.10   11.14
  12  -7  -2  637.71   18.36
  12  -7  -2  648.41   17.26
  12  -7  -1  150.40    8.30
  12  -7  -1  143.21    7.34
  12   7   0   41.00    3.77
  12  -7   0   38.89    4.45
  12  -7   0   34.87    3.66
  12   7   1   14.53    2.54
  12  -7   1   21.87    3.39
  12  -7   1   16.53    2.59
  12  -7   2   11.72    2.01
  12   7   2   14.67    2.44
  12   7   2   14.72    2.46
  12   7   3  246.90    8.50
  12   7   3  239.06    8.13
  12  -8  -8  328.12    9.56
  12  -8  -8  320.89    9.57
  12  -8  -7   49.55    3.84
  12  -8  -7   54.15    4.03
  12  -8  -6   52.50    4.23
  12   8  -6   43.70    3.52
  12  -8  -6   45.91    3.91
  12  -8  -5   79.70    5.32
  12   8  -5   73.61    4.75
  12  -8  -4  171.45    7.91
  12  -8  -3  139.93    7.22
  12  -8  -2  220.06    9.51
  12  -8  -2  222.02    9.07
  12  -8  -1   88.42    6.02
  12  -8  -1   76.53    5.36
  12  -8   0  125.70    7.07
  12  -8   0  116.03    6.19
  12  -8   1   11.76    2.17
  12   8   1   12.01    2.18
  12  -8   1   11.37    2.50
  12   8   1   10.70    2.22
  12   8   2   46.80    3.61
  12  -8   2   40.61    3.84
  12   8   2   45.83    3.59
  12  -9  -7  210.10    7.34
  12  -9  -7  188.53    6.99
  12  -9  -6   20.69    2.64
  12   9  -6   17.07    2.20
  12  -9  -6   18.39    2.53
  12   9  -5   18.98    2.60
  12  -9  -5   21.72    2.72
  12  -9  -4  102.27    5.69
  12  -9  -2   33.79    3.51
  12  -9  -1   34.74    3.63
  12  -9  -1   36.24    3.56
  12  -9   0   36.17    3.57
  12  -9   0   36.38    3.39
  12  -9   1    5.48    1.53
  12  -9   1    5.11    1.87
  12   9   1    4.65    1.57
  12 -10  -5    0.68    1.12
  12 -10  -5    1.03    1.31
  12 -10  -4  172.80    6.94
  12 -10  -3   64.59    4.30
  12 -10  -1   46.00    3.64
  12 -10   0   98.27    5.09
  12  10   0  103.86    4.99
  13   0 -10    3.62    1.64
  13   0 -10    3.68    1.59
  13   0  -9   20.20    2.80
  13   0  -8  911.03   20.87
  13   0  -8  894.79   20.73
  13   0  -7   34.80    3.91
  13   0  -6   99.87    6.36
  13   0  -5   25.92    3.63
  13   0  -4    7.53    2.70
  13   0  -3  126.37    7.60
  13   0  -2  462.11   14.83
  13   0  -1   12.40    3.05
  13   0   0  372.79   12.84
  13   0   1  156.99    6.75
  13   0   1  170.97    8.25
  13   0   2   11.31    1.99
  13   0   3    1.27    1.25
  13  -1 -10  158.12    6.22
  13   1 -10  153.53    6.16
  13   1 -10  152.47    6.15
  13  -1  -9  136.01    6.46
  13   1  -9  134.23    6.45
  13  -1  -9  130.38    5.69
  13   1  -9  123.50    6.31
  13  -1  -8   35.02    3.23
  13   1  -8   30.00    3.55
  13   1  -7  533.85   15.44
  13   1  -6   48.08    4.62
  13   1  -5    5.43    2.34
  13   1  -4   27.29    3.79
  13   1  -3  527.33   16.12
  13   1  -2   98.85    6.62
  13   1  -1   91.40    6.44
  13   1   0  140.55    6.64
  13   1   0  164.32    8.30
  13   1   1  188.84    7.71
  13   1   1  217.11    9.27
  13  -1   2   49.69    3.50
  13   1   2   49.03    3.83
  13  -1   3   33.07    2.81
  13   1   3   35.37    3.09
  13   2 -10   29.25    2.70
  13  -2 -10   31.76    2.76
  13   2  -9  834.84   18.09
  13  -2  -9  801.17   17.72
  13  -2  -8  152.20    6.69
  13   2  -8  155.67    7.29
  13  -2  -8  166.33    7.40
  13  -2  -7   61.40    4.38
  13   2  -7   59.86    4.78
  13  -2  -7   60.87    4.82
  13  -2  -6   50.39    4.08
  13   2  -6   51.60    4.62
  13  -2  -6   59.47    4.87
[truncated: 203,353 more chars]
