# Supplementary material for: Assignment of protonated R-homocitrate in extracted FeMo-cofactor of nitrogenase via vibrational circular dichroism spectroscopy
Source: Commun Chem. 2020 Oct 28;3:145. doi: 10.1038/s42004-020-00392-z (PMC8323615; doi:10.1038/s42004-020-00392-z)
Supplement: Supplementary file 5 — Supplementary Data 3 [file 42004_2020_392_MOESM5_ESM.cif]

data_exp_20623_tw
_audit_creation_date               2020-03-23
_audit_creation_method
;
Olex2 1.3
(compiled 2020.02.04 svn.rd84adfe8 for OlexSys, GUI svn.r6032)
;
_shelx_SHELXL_version_number       '2018/3'
_audit_contact_author_address      ?
_audit_contact_author_email        ?
_audit_contact_author_name         ''
_audit_contact_author_phone        ?
_publ_contact_author_id_orcid      ?
_publ_section_references
;
Bourhis, L.J., Dolomanov, O.V., Gildea, R.J., Howard, J.A.K., Puschmann, H.
 (2015). Acta Cryst. A71, 59-75.

Dolomanov, O.V., Bourhis, L.J., Gildea, R.J, Howard, J.A.K. & Puschmann, H.
 (2009), J. Appl. Cryst. 42, 339-341.

Sheldrick, G.M. (2015). Acta Cryst. C71, 3-8.
;
_chemical_name_common              ?
_chemical_name_systematic          ?
_chemical_formula_moiety           'C8 H12 Mo2 N6 O9 S, H2 O'
_chemical_formula_sum              'C8 H14 Mo2 N6 O10 S'
_chemical_formula_weight           578.19
_chemical_absolute_configuration   ?
_chemical_melting_point            ?
loop_
  _atom_type_symbol
  _atom_type_description
  _atom_type_scat_dispersion_real
  _atom_type_scat_dispersion_imag
  _atom_type_scat_source
 'C' 'C' 0.0033 0.0016 'International Tables Vol C Tables 4.2.6.8 and 6.1.1.4'
 'H' 'H' 0.0000 0.0000 'International Tables Vol C Tables 4.2.6.8 and 6.1.1.4'
 'Mo' 'Mo' -1.6832 0.6857
 'International Tables Vol C Tables 4.2.6.8 and 6.1.1.4'
 'N' 'N' 0.0061 0.0033 'International Tables Vol C Tables 4.2.6.8 and 6.1.1.4'
 'O' 'O' 0.0106 0.0060 'International Tables Vol C Tables 4.2.6.8 and 6.1.1.4'
 'S' 'S' 0.1246 0.1234 'International Tables Vol C Tables 4.2.6.8 and 6.1.1.4'

_shelx_space_group_comment
;
The symmetry employed for this shelxl refinement is uniquely defined
by the following loop, which should always be used as a source of
symmetry information in preference to the above space-group names.
They are only intended as comments.
;
_space_group_crystal_system        'monoclinic'
_space_group_IT_number             7
_space_group_name_H-M_alt          'P 1 c 1'
_space_group_name_Hall             'P -2yc'
loop_
  _space_group_symop_operation_xyz
 'x, y, z'
 'x, -y, z+1/2'

_cell_length_a                     10.9661(10)
_cell_length_b                     6.1069(6)
_cell_length_c                     13.3084(14)
_cell_angle_alpha                  90
_cell_angle_beta                   104.846(10)
_cell_angle_gamma                  90
_cell_volume                       861.50(15)
_cell_formula_units_Z              2
_cell_measurement_reflns_used      2236
_cell_measurement_temperature      193(2)
_cell_measurement_theta_max        28.7450
_cell_measurement_theta_min        3.1700
_shelx_estimated_absorpt_T_max     0.922
_shelx_estimated_absorpt_T_min     0.735
_exptl_absorpt_coefficient_mu      1.643
_exptl_absorpt_correction_T_max    0.921
_exptl_absorpt_correction_T_min    0.821
_exptl_absorpt_correction_type     multi-scan
_exptl_absorpt_process_details    
 'CrysAlisPro 1.171.38.43 (Rigaku Oxford Diffraction, 2015) Empirical absorption correction using spherical harmonics, implemented in SCALE3 ABSPACK scaling algorithm.'
_exptl_absorpt_special_details     ?
_exptl_crystal_colour              'clear dark black'
_exptl_crystal_colour_lustre       clear
_exptl_crystal_colour_modifier     dark
_exptl_crystal_colour_primary      black
_exptl_crystal_density_diffrn      2.229
_exptl_crystal_density_meas        ?
_exptl_crystal_density_method      ?
_exptl_crystal_description         block
_exptl_crystal_F_000               568
_exptl_crystal_size_max            0.2
_exptl_crystal_size_mid            0.1
_exptl_crystal_size_min            0.05
_exptl_transmission_factor_max     ?
_exptl_transmission_factor_min     ?
_diffrn_reflns_av_R_equivalents    ?
_diffrn_reflns_av_unetI/netI       0.0735
_diffrn_reflns_Laue_measured_fraction_full  0.999
_diffrn_reflns_Laue_measured_fraction_max  0.890
_diffrn_reflns_limit_h_max         15
_diffrn_reflns_limit_h_min         -9
_diffrn_reflns_limit_k_max         8
_diffrn_reflns_limit_k_min         -7
_diffrn_reflns_limit_l_max         17
_diffrn_reflns_limit_l_min         -17
_diffrn_reflns_number              3036
_diffrn_reflns_point_group_measured_fraction_full  0.723
_diffrn_reflns_point_group_measured_fraction_max  0.608
_diffrn_reflns_theta_full          25.242
_diffrn_reflns_theta_max           29.912
_diffrn_reflns_theta_min           3.167
_diffrn_ambient_temperature        193.0
_diffrn_detector_area_resol_mean   16.1903
_diffrn_detector_type              Sapphire3
_diffrn_measured_fraction_theta_full  0.999
_diffrn_measured_fraction_theta_max  0.890
_diffrn_measurement_details
;
List of Runs (angles in degrees, time in seconds):

  # Type    Start    End  Width  t~exp~   \w     \q     \k     \f   Frames
--------------------------------------------------------------------------
  1  \w    -47.00  41.00   1.00   27.00    --  -22.85  38.00-180.00   88
  2  \w    -61.00 -35.00   1.00   27.00    --  -22.85-178.00-180.00   26
  3  \w    -61.00 -35.00   1.00   27.00    --  -22.85-178.00 150.00   26
  4  \w    -93.00   9.00   1.00   27.00    --  -22.85 -38.00   0.00  102
  5  \w    -76.00 -42.00   1.00   27.00    --  -22.85-178.00-150.00   34
  6  \w     23.00  67.00   1.00   27.00    --   24.26 -99.00 -60.00   44
  7  \w     48.00  81.00   1.00   27.00    --   24.26-120.00 159.00   33
  8  \w     63.00  97.00   1.00   27.00    --   24.26-178.00 120.00   34
  9  \w     54.00  90.00   1.00   27.00    --   24.26-178.00 -30.00   36
;
_diffrn_measurement_device         'four-circle diffractometer'
_diffrn_measurement_device_type    'Xcalibur, Sapphire3, Gemini ultra'
_diffrn_measurement_method         '\w scans'
_diffrn_radiation_type             MoK\a
_diffrn_radiation_wavelength       0.71073
_diffrn_source                     ?
_reflns_Friedel_coverage           0.364
_reflns_Friedel_fraction_full      0.446
_reflns_Friedel_fraction_max       0.325
_reflns_number_gt                  2671
_reflns_number_total               3036
_reflns_special_details
;
 _reflns_Friedel_fraction is defined as the number of unique
 Friedel pairs measured divided by the number that would be
 possible theoretically, ignoring centric projections and
 systematic absences. Completness statistics refer to single and
 composite reflections containing twin component 1 only.
;
_reflns_threshold_expression       'I > 2\s(I)'
_computing_cell_refinement         'CrysAlisPro 1.171.38.43 (Rigaku OD, 2015)'
_computing_data_collection         'CrysAlisPro 1.171.38.43 (Rigaku OD, 2015)'
_computing_data_reduction          'CrysAlisPro 1.171.38.43 (Rigaku OD, 2015)'
_computing_molecular_graphics      'Olex2 1.3 (Dolomanov et al., 2009)'
_computing_publication_material    'Olex2 1.3 (Dolomanov et al., 2009)'
_computing_structure_refinement    'SHELXL 2018/3 (Sheldrick, 2015)'
_computing_structure_solution      'olex2.solve 1.3 (Bourhis et al., 2015)'
_refine_diff_density_max           1.047
_refine_diff_density_min           -1.020
_refine_diff_density_rms           0.163
_refine_ls_abs_structure_details
;
 Classical Flack method preferred over Parsons because s.u. lower.
;
_refine_ls_abs_structure_Flack     -0.04(6)
_refine_ls_extinction_coef         .
_refine_ls_extinction_method       none
_refine_ls_goodness_of_fit_ref     1.027
_refine_ls_hydrogen_treatment      mixed
_refine_ls_matrix_type             full
_refine_ls_number_parameters       251
_refine_ls_number_reflns           3036
_refine_ls_number_restraints       11
_refine_ls_R_factor_all            0.0500
_refine_ls_R_factor_gt             0.0411
_refine_ls_restrained_S_all        1.027
_refine_ls_shift/su_max            0.000
_refine_ls_shift/su_mean           0.000
_refine_ls_structure_factor_coef   Fsqd
_refine_ls_weighting_details      
 'w=1/[\s^2^(Fo^2^)+(0.0314P)^2^] where P=(Fo^2^+2Fc^2^)/3'
_refine_ls_weighting_scheme        calc
_refine_ls_wR_factor_gt            0.0836
_refine_ls_wR_factor_ref           0.0882
_refine_special_details
;
 Refined as a 2-component twin.
;
_olex2_refinement_description
;
1. Twinned data refinement
 Scales: 0.837(4)
 0.163(4)
2. Fixed Uiso
 At 1.2 times of:
  All C(H) groups, All C(H,H) groups, All N(H) groups
 At 1.5 times of:
  All O(H) groups
3. Restrained distances
 O1-H1
 0.85 with sigma of 0.01
 O4-H4
 0.85 with sigma of 0.01
 O1W-H1Wb = O1W-H1Wa
 0.85 with sigma of 0.01
 H1Wb-H1Wa
 1.39 with sigma of 0.01
 C2-H1
 1.91665 with sigma of 0.02
 Mo1-H1
 2.940324 with sigma of 0.02
 C4-H4
 1.898588 with sigma of 0.02
 Mo2-H4
 2.921586 with sigma of 0.02
4.a Riding coordinates:
 O1W(H1Wa), C3(H1Wb)
4.b Secondary CH2 refined with riding coordinates:
 C2(H2a,H2b), C4(H4a,H4b)
4.c Aromatic/amide H refined with riding coordinates:
 N3(H3), C6(H6), N6(H6a), C5(H5), C8(H8), C7(H7)
;
_atom_sites_solution_hydrogens     mixed
_atom_sites_solution_primary       iterative
_atom_sites_solution_secondary     ?
loop_
  _atom_site_label
  _atom_site_type_symbol
  _atom_site_fract_x
  _atom_site_fract_y
  _atom_site_fract_z
  _atom_site_U_iso_or_equiv
  _atom_site_adp_type
  _atom_site_occupancy
  _atom_site_site_symmetry_order
  _atom_site_calc_flag
  _atom_site_refinement_flags_posn
  _atom_site_refinement_flags_adp
  _atom_site_refinement_flags_occupancy
  _atom_site_disorder_assembly
  _atom_site_disorder_group
 Mo1 Mo 0.63319(5) 0.77567(14) 0.54048(5) 0.0175(2) Uani 1 1 d D . . . .
 Mo2 Mo 0.38205(6) 0.77857(14) 0.47519(5) 0.0183(2) Uani 1 1 d D . . . .
 S1 S 0.5037(2) 0.4825(4) 0.55519(19) 0.0210(5) Uani 1 1 d . . . . .
 O8 O 0.5150(6) 0.9401(11) 0.4348(5) 0.0244(14) Uani 1 1 d . . . . .
 O3 O 0.8868(6) 1.0033(12) 0.3757(6) 0.0302(17) Uani 1 1 d . . . . .
 O6 O 0.1307(6) 0.9736(12) 0.1953(6) 0.0306(17) Uani 1 1 d . . . . .
 O1 O 0.6743(6) 0.5888(11) 0.4043(5) 0.0225(14) Uani 1 1 d D . . . .
 H1 H 0.636(6) 0.480(9) 0.369(4) 0.034 Uiso 1 1 d D U . . .
 O7 O 0.6490(6) 0.9237(11) 0.6494(5) 0.0238(15) Uani 1 1 d . . . . .
 O4 O 0.3558(6) 0.5856(11) 0.3241(5) 0.0255(15) Uani 1 1 d D . . . .
 H4 H 0.405(5) 0.490(10) 0.308(2) 0.038 Uiso 1 1 d D U . . .
 O2 O 0.7716(6) 0.9433(10) 0.4883(5) 0.0248(15) Uani 1 1 d . . . . .
 N4 N 0.2110(7) 0.5823(13) 0.4714(6) 0.0235(18) Uani 1 1 d . . . . .
 N3 N 0.9292(8) 0.3131(13) 0.6646(7) 0.0274(19) Uani 1 1 d . . . . .
 H3 H 0.963615 0.182410 0.666753 0.033 Uiso 1 1 calc R U . . .
 O5 O 0.2604(6) 0.9501(10) 0.3551(5) 0.0242(15) Uani 1 1 d . . . . .
 N1 N 0.7938(7) 0.5731(13) 0.6203(6) 0.0186(16) Uani 1 1 d . . . . .
 C6 C 0.8177(9) 0.3655(19) 0.6029(9) 0.025(2) Uani 1 1 d . . . . .
 H6 H 0.764015 0.270639 0.554475 0.030 Uiso 1 1 calc R U . . .
 O9 O 0.3531(6) 0.9266(11) 0.5730(5) 0.0286(16) Uani 1 1 d . . . . .
 N5 N 0.0165(9) 0.5264(13) 0.4917(7) 0.030(2) Uani 1 1 d . . . . .
 N2 N 0.9839(7) 0.4846(15) 0.7240(6) 0.029(2) Uani 1 1 d . . . . .
 C1 C 0.8071(8) 0.8985(16) 0.4047(8) 0.022(2) Uani 1 1 d . . . . .
 N6 N 0.0598(7) 0.3461(13) 0.4506(6) 0.0244(18) Uani 1 1 d . . . . .
 H6A H 0.017320 0.223281 0.434432 0.029 Uiso 1 1 calc R U . . .
 O1W O 0.5199(6) 0.7267(10) 0.8060(5) 0.0252(15) Uani 1 1 d D . . . .
 H1WA H 0.528442 0.823743 0.855228 0.038 Uiso 1 1 d DR U . . .
 C2 C 0.7442(9) 0.7042(16) 0.3426(8) 0.024(2) Uani 1 1 d D . . . .
 H2A H 0.686539 0.753780 0.276466 0.028 Uiso 1 1 calc R U . . .
 H2B H 0.808467 0.606475 0.326066 0.028 Uiso 1 1 calc R U . . .
 C5 C 0.8987(8) 0.6393(16) 0.6938(7) 0.022(2) Uani 1 1 d . . . . .
 H5 H 0.909167 0.784101 0.720739 0.026 Uiso 1 1 calc R U . . .
 C8 C 0.1735(9) 0.3813(19) 0.4384(9) 0.027(3) Uani 1 1 d . . . . .
 H8 H 0.221416 0.279349 0.410458 0.033 Uiso 1 1 calc R U . . .
 C7 C 0.1102(9) 0.6650(17) 0.5041(8) 0.028(2) Uani 1 1 d . . . . .
 H7 H 0.109092 0.807383 0.532652 0.034 Uiso 1 1 calc R U . . .
 C4 C 0.2791(9) 0.6775(16) 0.2315(7) 0.025(2) Uani 1 1 d D . . . .
 H4A H 0.213965 0.570845 0.196467 0.030 Uiso 1 1 calc R U . . .
 H4B H 0.331119 0.715787 0.183251 0.030 Uiso 1 1 calc R U . . .
 C3 C 0.2164(8) 0.8833(16) 0.2612(6) 0.026(2) Uani 1 1 d . . . . .
 H1WB H 0.526922 0.793204 0.750692 0.031 Uiso 1 1 d DR U . . .

loop_
  _atom_site_aniso_label
  _atom_site_aniso_U_11
  _atom_site_aniso_U_22
  _atom_site_aniso_U_33
  _atom_site_aniso_U_23
  _atom_site_aniso_U_13
  _atom_site_aniso_U_12
 Mo1 0.0206(5) 0.0150(5) 0.0195(6) -0.0023(5) 0.0101(4) -0.0029(5)
 Mo2 0.0213(5) 0.0147(5) 0.0200(6) -0.0023(5) 0.0072(4) 0.0002(5)
 S1 0.0207(10) 0.0189(12) 0.0253(13) 0.0017(10) 0.0090(9) -0.0012(9)
 O8 0.031(3) 0.018(4) 0.027(4) 0.002(3) 0.012(3) 0.000(3)
 O3 0.029(4) 0.026(4) 0.041(5) 0.005(4) 0.020(3) -0.007(3)
 O6 0.025(4) 0.023(4) 0.041(5) 0.008(4) 0.003(3) 0.000(3)
 O1 0.030(4) 0.021(4) 0.021(4) -0.003(3) 0.015(3) -0.008(3)
 O7 0.031(4) 0.018(4) 0.023(4) -0.007(3) 0.008(3) -0.002(3)
 O4 0.030(4) 0.024(4) 0.024(4) -0.004(3) 0.009(3) 0.007(3)
 O2 0.032(4) 0.017(4) 0.030(4) -0.004(3) 0.018(3) -0.012(3)
 N4 0.025(4) 0.019(4) 0.028(5) -0.006(4) 0.008(3) -0.002(3)
 N3 0.036(5) 0.020(5) 0.030(5) 0.002(4) 0.014(4) 0.004(4)
 O5 0.030(4) 0.014(4) 0.026(4) -0.001(3) 0.002(3) 0.003(3)
 N1 0.022(4) 0.019(4) 0.017(4) 0.002(3) 0.008(3) -0.001(3)
 C6 0.019(5) 0.022(6) 0.033(7) -0.008(5) 0.007(4) -0.004(4)
 O9 0.036(4) 0.023(4) 0.030(4) -0.008(3) 0.014(3) -0.004(3)
 N5 0.034(5) 0.022(4) 0.036(7) -0.002(4) 0.014(4) 0.001(4)
 N2 0.028(5) 0.031(5) 0.029(5) -0.008(4) 0.009(4) -0.011(4)
 C1 0.019(5) 0.019(5) 0.028(6) 0.005(4) 0.009(4) -0.002(4)
 N6 0.031(5) 0.014(4) 0.029(5) -0.002(3) 0.008(4) -0.003(3)
 O1W 0.046(4) 0.016(4) 0.018(4) 0.003(3) 0.017(3) 0.003(3)
 C2 0.025(5) 0.026(5) 0.023(5) 0.002(4) 0.012(4) -0.002(4)
 C5 0.024(5) 0.020(5) 0.020(5) -0.006(4) 0.004(4) -0.006(4)
 C8 0.028(6) 0.020(6) 0.039(7) 0.003(5) 0.015(5) 0.001(4)
 C7 0.025(5) 0.026(6) 0.031(6) -0.007(5) 0.004(4) 0.006(4)
 C4 0.028(5) 0.025(6) 0.021(5) -0.004(4) 0.005(4) 0.006(4)
 C3 0.020(5) 0.022(5) 0.035(6) 0.006(5) 0.007(4) 0.000(4)

_geom_special_details
;
 All esds (except the esd in the dihedral angle between two l.s. planes)
 are estimated using the full covariance matrix.  The cell esds are taken
 into account individually in the estimation of esds in distances, angles
 and torsion angles; correlations between esds in cell parameters are only
 used when they are defined by crystal symmetry.  An approximate (isotropic)
 treatment of cell esds is used for estimating esds involving l.s. planes.
;
loop_
  _geom_bond_atom_site_label_1
  _geom_bond_atom_site_label_2
  _geom_bond_distance
  _geom_bond_site_symmetry_2
  _geom_bond_publ_flag
 Mo1 Mo2 2.6672(9) . ?
 Mo1 S1 2.324(2) . ?
 Mo1 O8 1.932(7) . ?
 Mo1 O1 2.282(6) . ?
 Mo1 O7 1.679(6) . ?
 Mo1 O2 2.092(6) . ?
 Mo1 N1 2.191(8) . ?
 Mo2 S1 2.335(3) . ?
 Mo2 O8 1.946(6) . ?
 Mo2 O4 2.285(7) . ?
 Mo2 N4 2.216(8) . ?
 Mo2 O5 2.083(7) . ?
 Mo2 O9 1.680(7) . ?
 O3 C1 1.222(10) . ?
 O6 C3 1.239(11) . ?
 O1 H1 0.856(11) . ?
 O1 C2 1.443(10) . ?
 O4 H4 0.858(11) . ?
 O4 C4 1.418(11) . ?
 O2 C1 1.298(11) . ?
 N4 C8 1.333(14) . ?
 N4 C7 1.383(12) . ?
 N3 H3 0.8800 . ?
 N3 C6 1.326(13) . ?
 N3 N2 1.357(11) . ?
 O5 C3 1.285(10) . ?
 N1 C6 1.327(13) . ?
 N1 C5 1.366(11) . ?
 C6 H6 0.9500 . ?
 N5 N6 1.367(11) . ?
 N5 C7 1.308(13) . ?
 N2 C5 1.317(12) . ?
 C1 C2 1.509(13) . ?
 N6 H6A 0.8800 . ?
 N6 C8 1.316(12) . ?
 O1W H1WA 0.8702 . ?
 O1W H1WB 0.8616 . ?
 C2 H2A 0.9900 . ?
 C2 H2B 0.9900 . ?
 C5 H5 0.9500 . ?
 C8 H8 0.9500 . ?
 C7 H7 0.9500 . ?
 C4 H4A 0.9900 . ?
 C4 H4B 0.9900 . ?
 C4 C3 1.532(13) . ?

loop_
  _geom_angle_atom_site_label_1
  _geom_angle_atom_site_label_2
  _geom_angle_atom_site_label_3
  _geom_angle
  _geom_angle_site_symmetry_1
  _geom_angle_site_symmetry_3
  _geom_angle_publ_flag
 S1 Mo1 Mo2 55.28(7) . . ?
 O8 Mo1 Mo2 46.77(19) . . ?
 O8 Mo1 S1 98.7(2) . . ?
 O8 Mo1 O1 85.1(3) . . ?
 O8 Mo1 O2 85.0(3) . . ?
 O8 Mo1 N1 162.2(3) . . ?
 O1 Mo1 Mo2 98.18(16) . . ?
 O1 Mo1 S1 86.04(16) . . ?
 O7 Mo1 Mo2 98.5(2) . . ?
 O7 Mo1 S1 105.8(2) . . ?
 O7 Mo1 O8 104.5(3) . . ?
 O7 Mo1 O1 163.1(3) . . ?
 O7 Mo1 O2 95.8(3) . . ?
 O7 Mo1 N1 89.6(3) . . ?
 O2 Mo1 Mo2 131.7(2) . . ?
 O2 Mo1 S1 156.35(19) . . ?
 O2 Mo1 O1 70.9(2) . . ?
 O2 Mo1 N1 82.9(3) . . ?
 N1 Mo1 Mo2 142.8(2) . . ?
 N1 Mo1 S1 87.5(2) . . ?
 N1 Mo1 O1 78.7(3) . . ?
 S1 Mo2 Mo1 54.89(6) . . ?
 O8 Mo2 Mo1 46.3(2) . . ?
 O8 Mo2 S1 97.9(2) . . ?
 O8 Mo2 O4 87.3(3) . . ?
 O8 Mo2 N4 163.2(3) . . ?
 O8 Mo2 O5 84.9(3) . . ?
 O4 Mo2 Mo1 99.79(16) . . ?
 O4 Mo2 S1 86.00(18) . . ?
 N4 Mo2 Mo1 143.3(2) . . ?
 N4 Mo2 S1 88.5(2) . . ?
 N4 Mo2 O4 77.6(3) . . ?
 O5 Mo2 Mo1 131.17(18) . . ?
 O5 Mo2 S1 156.61(19) . . ?
 O5 Mo2 O4 70.9(2) . . ?
 O5 Mo2 N4 83.2(3) . . ?
 O9 Mo2 Mo1 97.8(2) . . ?
 O9 Mo2 S1 105.2(3) . . ?
 O9 Mo2 O8 104.2(3) . . ?
 O9 Mo2 O4 162.4(3) . . ?
 O9 Mo2 N4 89.0(3) . . ?
 O9 Mo2 O5 96.5(3) . . ?
 Mo1 S1 Mo2 69.83(7) . . ?
 Mo1 O8 Mo2 86.9(3) . . ?
 Mo1 O1 H1 131(2) . . ?
 C2 O1 Mo1 116.7(5) . . ?
 C2 O1 H1 109(2) . . ?
 Mo2 O4 H4 129(2) . . ?
 C4 O4 Mo2 118.3(5) . . ?
 C4 O4 H4 109(2) . . ?
 C1 O2 Mo1 125.7(6) . . ?
 C8 N4 Mo2 133.9(6) . . ?
 C8 N4 C7 103.6(8) . . ?
 C7 N4 Mo2 122.4(7) . . ?
 C6 N3 H3 124.0 . . ?
 C6 N3 N2 112.0(9) . . ?
 N2 N3 H3 124.0 . . ?
 C3 O5 Mo2 126.4(6) . . ?
 C6 N1 Mo1 128.7(7) . . ?
 C6 N1 C5 103.9(8) . . ?
 C5 N1 Mo1 127.2(7) . . ?
 N3 C6 N1 108.3(9) . . ?
 N3 C6 H6 125.8 . . ?
 N1 C6 H6 125.8 . . ?
 C7 N5 N6 103.3(8) . . ?
 C5 N2 N3 101.7(8) . . ?
 O3 C1 O2 123.7(9) . . ?
 O3 C1 C2 120.2(8) . . ?
 O2 C1 C2 116.1(7) . . ?
 N5 N6 H6A 124.6 . . ?
 C8 N6 N5 110.8(9) . . ?
 C8 N6 H6A 124.6 . . ?
 H1WA O1W H1WB 107.8 . . ?
 O1 C2 C1 107.9(7) . . ?
 O1 C2 H2A 110.1 . . ?
 O1 C2 H2B 110.1 . . ?
 C1 C2 H2A 110.1 . . ?
 C1 C2 H2B 110.1 . . ?
 H2A C2 H2B 108.4 . . ?
 N1 C5 H5 123.0 . . ?
 N2 C5 N1 114.1(9) . . ?
 N2 C5 H5 123.0 . . ?
 N4 C8 H8 125.3 . . ?
 N6 C8 N4 109.4(9) . . ?
 N6 C8 H8 125.3 . . ?
 N4 C7 H7 123.6 . . ?
 N5 C7 N4 112.9(9) . . ?
 N5 C7 H7 123.6 . . ?
 O4 C4 H4A 110.1 . . ?
 O4 C4 H4B 110.1 . . ?
 O4 C4 C3 107.8(7) . . ?
 H4A C4 H4B 108.5 . . ?
 C3 C4 H4A 110.1 . . ?
 C3 C4 H4B 110.1 . . ?
 O6 C3 O5 125.1(9) . . ?
 O6 C3 C4 119.4(8) . . ?
 O5 C3 C4 115.5(8) . . ?

loop_
  _geom_torsion_atom_site_label_1
  _geom_torsion_atom_site_label_2
  _geom_torsion_atom_site_label_3
  _geom_torsion_atom_site_label_4
  _geom_torsion
  _geom_torsion_site_symmetry_1
  _geom_torsion_site_symmetry_2
  _geom_torsion_site_symmetry_3
  _geom_torsion_site_symmetry_4
  _geom_torsion_publ_flag
 Mo1 O1 C2 C1 17.4(9) . . . . ?
 Mo1 O2 C1 O3 178.5(7) . . . . ?
 Mo1 O2 C1 C2 -1.8(12) . . . . ?
 Mo1 N1 C6 N3 175.9(6) . . . . ?
 Mo1 N1 C5 N2 -176.1(6) . . . . ?
 Mo2 O4 C4 C3 -7.3(10) . . . . ?
 Mo2 N4 C8 N6 -177.6(6) . . . . ?
 Mo2 N4 C7 N5 177.4(7) . . . . ?
 Mo2 O5 C3 O6 169.1(6) . . . . ?
 Mo2 O5 C3 C4 -11.8(11) . . . . ?
 O3 C1 C2 O1 169.1(8) . . . . ?
 O4 C4 C3 O6 -169.4(8) . . . . ?
 O4 C4 C3 O5 11.5(11) . . . . ?
 O2 C1 C2 O1 -10.7(12) . . . . ?
 N3 N2 C5 N1 0.8(10) . . . . ?
 C6 N3 N2 C5 0.0(10) . . . . ?
 C6 N1 C5 N2 -1.3(11) . . . . ?
 N5 N6 C8 N4 0.7(13) . . . . ?
 N2 N3 C6 N1 -0.8(11) . . . . ?
 N6 N5 C7 N4 0.8(12) . . . . ?
 C5 N1 C6 N3 1.2(10) . . . . ?
 C8 N4 C7 N5 -0.5(12) . . . . ?
 C7 N4 C8 N6 -0.1(12) . . . . ?
 C7 N5 N6 C8 -0.9(12) . . . . ?

_shelx_res_file
;
TITL exp_20623_b.res in Pc
    exp_20623_tw.res
    created by SHELXL-2018/3 at 21:08:05 on 22-Mar-2020
REM Old TITL exp_20623 in P2(1)/c
REM SHELXT solution in Pc
REM R1 0.079, Rweak 0.024, Alpha 0.037, Orientation as input
REM Flack x = -0.020 ( 0.199 ) from Parsons' quotients
REM Formula found by SHELXT: C10 N7 O1 Mo1 S
CELL 0.71073 10.9661 6.1069 13.3084 90 104.846 90
ZERR 2 0.001 0.0006 0.0014 0 0.01 0
LATT -1
SYMM +X,-Y,0.5+Z
SFAC C H Mo N O S
UNIT 16 28 4 12 20 2
DFIX 0.85 0.01 O1 H1
DFIX 0.85 0.01 O4 H4
DFIX 0.85 0.01 O1W H1Wb O1W H1Wa
DFIX 1.39 0.01 H1Wb H1Wa
DANG 1.91665 0.02 C2 H1
DANG 2.940324 0.02 Mo1 H1
DANG 1.898588 0.02 C4 H4
DANG 2.921586 0.02 Mo2 H4

L.S. 16
PLAN  1
SIZE 0.2 0.1 0.05
TEMP -80.15
CONF
LIST 4
fmap 2
acta
MORE -1
BOND $H
REM <olex2.extras>
REM <HklSrc "%.\\exp_20623_tw.hkl">
REM </olex2.extras>

WGHT    0.031400
BASF   0.16294
FVAR      10.78806
MO1   3    0.633190    0.775670    0.540481    11.00000    0.02056    0.01501 =
         0.01954   -0.00227    0.01015   -0.00293
MO2   3    0.382050    0.778568    0.475188    11.00000    0.02130    0.01468 =
         0.01998   -0.00227    0.00716    0.00019
S1    6    0.503689    0.482500    0.555190    11.00000    0.02070    0.01888 =
         0.02527    0.00166    0.00905   -0.00123
O8    5    0.514999    0.940060    0.434831    11.00000    0.03141    0.01781 =
         0.02678    0.00166    0.01241   -0.00043
O3    5    0.886751    1.003333    0.375722    11.00000    0.02946    0.02595 =
         0.04127    0.00474    0.02026   -0.00666
O6    5    0.130734    0.973585    0.195264    11.00000    0.02504    0.02307 =
         0.04085    0.00783    0.00311   -0.00033
O1    5    0.674326    0.588778    0.404302    11.00000    0.02999    0.02060 =
         0.02136   -0.00320    0.01486   -0.00779
H1    2    0.635947    0.480449    0.369179    11.00000   -1.50000
O7    5    0.648955    0.923675    0.649405    11.00000    0.03139    0.01819 =
         0.02273   -0.00698    0.00844   -0.00246
O4    5    0.355809    0.585583    0.324080    11.00000    0.02966    0.02446 =
         0.02351   -0.00447    0.00874    0.00744
H4    2    0.404751    0.489529    0.308079    11.00000   -1.50000
O2    5    0.771603    0.943322    0.488283    11.00000    0.03241    0.01702 =
         0.03038   -0.00373    0.01791   -0.01219
N4    4    0.210992    0.582342    0.471414    11.00000    0.02455    0.01866 =
         0.02780   -0.00557    0.00751   -0.00210
N3    4    0.929177    0.313052    0.664600    11.00000    0.03602    0.01961 =
         0.02952    0.00153    0.01358    0.00416
AFIX  43
H3    2    0.963615    0.182410    0.666753    11.00000   -1.20000
AFIX   0
O5    5    0.260392    0.950054    0.355101    11.00000    0.02991    0.01387 =
         0.02582   -0.00132    0.00186    0.00332
N1    4    0.793807    0.573082    0.620281    11.00000    0.02170    0.01859 =
         0.01732    0.00190    0.00836   -0.00117
C6    1    0.817665    0.365495    0.602883    11.00000    0.01893    0.02209 =
         0.03338   -0.00815    0.00678   -0.00392
AFIX  43
H6    2    0.764015    0.270639    0.554475    11.00000   -1.20000
AFIX   0
O9    5    0.353127    0.926556    0.572953    11.00000    0.03581    0.02344 =
         0.02992   -0.00786    0.01433   -0.00446
N5    4    0.016508    0.526402    0.491719    11.00000    0.03388    0.02232 =
         0.03578   -0.00237    0.01371    0.00115
N2    4    0.983912    0.484636    0.724043    11.00000    0.02764    0.03111 =
         0.02938   -0.00829    0.00899   -0.01051
C1    1    0.807064    0.898533    0.404684    11.00000    0.01896    0.01925 =
         0.02831    0.00501    0.00941   -0.00213
N6    4    0.059769    0.346126    0.450576    11.00000    0.03085    0.01379 =
         0.02874   -0.00231    0.00796   -0.00279
AFIX  43
H6A   2    0.017320    0.223281    0.434432    11.00000   -1.20000
AFIX   0

O1W   5    0.519882    0.726703    0.806028    11.00000    0.04629    0.01648 =
         0.01776    0.00265    0.01703    0.00289
AFIX   3
H1WA  2    0.528442    0.823743    0.855228    11.00000   -1.50000
AFIX   0

C2    1    0.744186    0.704151    0.342552    11.00000    0.02506    0.02629 =
         0.02279    0.00201    0.01200   -0.00155
AFIX  23
H2A   2    0.686539    0.753780    0.276466    11.00000   -1.20000
H2B   2    0.808467    0.606475    0.326066    11.00000   -1.20000
AFIX   0
C5    1    0.898663    0.639306    0.693804    11.00000    0.02391    0.01981 =
         0.02048   -0.00590    0.00361   -0.00625
AFIX  43
H5    2    0.909167    0.784101    0.720739    11.00000   -1.20000
AFIX   0
C8    1    0.173497    0.381324    0.438410    11.00000    0.02773    0.01953 =
         0.03859    0.00327    0.01488    0.00067
AFIX  43
H8    2    0.221416    0.279349    0.410458    11.00000   -1.20000
AFIX   0
C7    1    0.110190    0.664994    0.504148    11.00000    0.02522    0.02594 =
         0.03101   -0.00721    0.00364    0.00577
AFIX  43
H7    2    0.109092    0.807383    0.532652    11.00000   -1.20000
AFIX   0
C4    1    0.279053    0.677481    0.231462    11.00000    0.02811    0.02474 =
         0.02121   -0.00438    0.00494    0.00644
AFIX  23
H4A   2    0.213965    0.570845    0.196467    11.00000   -1.20000
H4B   2    0.331119    0.715787    0.183251    11.00000   -1.20000
AFIX   0
C3    1    0.216442    0.883334    0.261171    11.00000    0.02015    0.02219 =
         0.03534    0.00559    0.00656    0.00020
AFIX   3
H1WB  2    0.526922    0.793204    0.750692    11.00000   -1.20000
AFIX   0
HKLF 5


REM  exp_20623_b.res in Pc
REM wR2 = 0.0882, GooF = S = 1.027, Restrained GooF = 1.027 for all data
REM R1 = 0.0411 for 2671 Fo > 4sig(Fo) and 0.0500 for all 3036 data
REM 251 parameters refined using 11 restraints

END

WGHT      0.0314      0.0000

REM Highest difference peak  1.047,  deepest hole -1.020,  1-sigma level  0.163
Q1    1   0.6281  0.2418  0.5939  11.00000  0.05    1.05
;
_shelx_res_checksum                13455
_shelx_hkl_file
;
   7   1 -17   22594   10065   1
   8   1 -17   64667   14446   1
   9   1 -17   89164   17335   1
   7   0 -16   65059   14426   1
   8   0 -16  175041   23200   1
   9   0 -16  116085   19654   1
  10   0 -16   12361    7642   1
   7   1 -16    6406    3751   1
   8   1 -16    7702    4193   1
   9   1 -16   22448    6460   1
  10   1 -16   -1374    3546   1
   7   2 -16  123841   20861   1
   7   1 -15  122738   13158   1
   8   1 -15  223085   17877   1
   9   1 -15   76638   11009   1
  10   1 -15    7596    3940   1
  11   1 -15   37190   10786   1
   6   2 -15   13474    7880   1
   7   2 -15    8692    5867   1
   8   2 -15   18543    5511   1
   9   2 -15   26583    6674   1
  10   2 -15    2772    4887   1
   6   3 -15    9351    6988   1
   7   3 -15   99323   18159   1
   8   3 -15   98485   16282   1
   9   3 -15   44061   11540   1
   1   0  14  339453   29408  -2
   7   0 -14  339453   29408   1
   2   0  14  140029   19369  -2
   8   0 -14  140029   19369   1
   3   0  14   25161    6132  -2
   9   0 -14   25161    6132   1
  10   0 -14   30720   11236   1
  11   0 -14  156141   15796   1
  12   0 -14  143788   15726   1
   1  -1  14    3592    2908  -2
   7   1 -14    3592    2908   1
   2  -1  14   11382    4885  -2
   8   1 -14   11382    4885   1
   3  -1  14    7362    3300  -2
   9   1 -14    7362    3300   1
  10   1 -14   16140    4042   1
  11   1 -14   15465    3927   1
  12   1 -14   12834    7726   1
   0  -2  14   69387    9323  -2
   6   2 -14   69387    9323   1
   1  -2  14  138082   10625  -2
   7   2 -14  138082   10625   1
   2  -2  14  151288   11309  -2
   8   2 -14  151288   11309   1
   3  -2  14   82659   16353  -2
   9   2 -14   82659   16353   1
   4  -2  14   69136   16143  -2
  10   2 -14   69136   16143   1
  11   2 -14  131791   20395   1
   0  -3  14   35002   10259  -2
   6   3 -14   35002   10259   1
   1  -3  14   73271   10043  -2
   7   3 -14   73271   10043   1
   2  -3  14   72623   11352  -2
   8   3 -14   72623   11352   1
   3  -3  14   18258    5542  -2
   9   3 -14   18258    5542   1
   4  -3  14   11292    6274  -2
  10   3 -14   11292    6274   1
  -1  -4  14   18659    9066  -2
   5   4 -14   18659    9066   1
   0  -4  14   41832   11714  -2
   6   4 -14   41832   11714   1
   1  -4  14   84770   20355  -2
   7   4 -14   84770   20355   1
   2  -4  14   71602   14489  -2
   8   4 -14   71602   14489   1
   3  -4  14   10417    6422  -2
   9   4 -14   10417    6422   1
  -3  -5  14   97758   17797  -2
   3   5 -14   97758   17797   1
  -2  -5  14  105520   18243  -2
   4   5 -14  105520   18243   1
   1  -5  14   50050   12401  -2
   7   5 -14   50050   12401   1
   6   1 -13   71997   11510   1
   7   1 -13  259950   11777   1
   8   1 -13  162827   11315   1
   9   1 -13   10866    3052   1
  10   1 -13   33656    4951   1
  11   1 -13  177014   11391   1
  12   1 -13  134474   12047   1
   4   2 -13   17482    5359   1
   5   2 -13    4495    3958   1
   6   2 -13    3449    2611   1
   7   2 -13    9956    3460   1
   8   2 -13   34844    5559   1
   9   2 -13   18924    5340   1
  10   2 -13    2341    2598   1
  11   2 -13    7822    3298   1
  12   2 -13   11144    6475   1
   5   3 -13   30009    6123   1
   6   3 -13   51012    8183   1
   7   3 -13  180810   15175   1
   8   3 -13  180234   15842   1
   9   3 -13   36181    7413   1
  10   3 -13   35805    7822   1
   4   4 -13   94209   16276   1
   5   4 -13   31519    7789   1
   6   4 -13   39352    7368   1
   7   4 -13  137737   14144   1
   8   4 -13   69057   10243   1
   9   4 -13     835    2698   1
   3   5 -13   93873   16299   1
   4   5 -13   85297   16071   1
   5   5 -13   19923    5923   1
   6   5 -13   16007    5798   1
   7   5 -13   32236   10152   1
   3   6 -13   46209   11976   1
   2   0  12  574383   24676  -2
   7   0 -12  574383   24676   1
   3   0  12  265572   17176  -2
   8   0 -12  265572   17176   1
   4   0  12   46941    8115  -2
   9   0 -12   46941    8115   1
   5   0  12  102522   12036  -2
  10   0 -12  102522   12036   1
   6   0  12  170119   15446  -2
  11   0 -12  170119   15446   1
  12   0 -12   92761   17405   1
  -2  -1  12  106570   11044  -2
   3   1 -12  106570   11044   1
  -1  -1  12   70398    9703  -2
   4   1 -12   70398    9703   1
   0  -1  12   25416    6603  -2
   5   1 -12   25416    6603   1
   1  -1  12   24647    4051  -2
   6   1 -12   24647    4051   1
   2  -1  12   33567    4233  -2
   7   1 -12   33567    4233   1
   3  -1  12   27992    3909  -2
   8   1 -12   27992    3909   1
   4  -1  12   14710    3197  -2
   9   1 -12   14710    3197   1
   5  -1  12   30250    4230  -2
  10   1 -12   30250    4230   1
   6  -1  12   28544    4751  -2
  11   1 -12   28544    4751   1
  12   1 -12   23927    6838   1
  -2  -2  12  330085   20733  -2
   3   2 -12  330085   20733   1
  -1  -2  12  228037   18196  -2
   4   2 -12  228037   18196   1
   0  -2  12   34686    8121  -2
   5   2 -12   34686    8121   1
   1  -2  12  178063   14067  -2
   6   2 -12  178063   14067   1
   2  -2  12  327048   12777  -2
   7   2 -12  327048   12777   1
   3  -2  12  149995    9033  -2
   8   2 -12  149995    9033   1
   4  -2  12   23210    4611  -2
   9   2 -12   23210    4611   1
   5  -2  12  151580   10327  -2
  10   2 -12  151580   10327   1
   6  -2  12  165830   11146  -2
  11   2 -12  165830   11146   1
   7  -2  12   79664   11120  -2
  12   2 -12   79664   11120   1
  -2  -3  12   69410   10481  -2
   3   3 -12   69410   10481   1
  -1  -3  12   11795    4776  -2
   4   3 -12   11795    4776   1
   0  -3  12   17579    5497  -2
   5   3 -12   17579    5497   1
   1  -3  12   90824   10458  -2
   6   3 -12   90824   10458   1
   2  -3  12  111202   11987  -2
   7   3 -12  111202   11987   1
   3  -3  12   66699   16777  -2
   8   3 -12   66699   16777   1
   4  -3  12    7219    4381  -2
   9   3 -12    7219    4381   1
   5  -3  12    8865    4287  -2
  10   3 -12    8865    4287   1
   6  -3  12   26725    7280  -2
  11   3 -12   26725    7280   1
  -1  -4  12   93294   15491  -2
   4   4 -12   93294   15491   1
   0  -4  12   41694    7787  -2
   5   4 -12   41694    7787   1
   1  -4  12  177254   17404  -2
   6   4 -12  177254   17404   1
   2  -4  12  172081   15443  -2
   7   4 -12  172081   15443   1
   3  -4  12  127521   13527  -2
   8   4 -12  127521   13527   1
   4  -4  12    6492    3845  -2
   9   4 -12    6492    3845   1
   5  -4  12   30896   10762  -2
  10   4 -12   30896   10762   1
  -2  -5  12  151355   20056  -2
   3   5 -12  151355   20056   1
  -1  -5  12  121015   18008  -2
   4   5 -12  121015   18008   1
   0  -5  12   20958    8875  -2
   5   5 -12   20958    8875   1
   1  -5  12   53057   13628  -2
   6   5 -12   53057   13628   1
   2  -5  12   95777   13390  -2
   7   5 -12   95777   13390   1
   3  -5  12   23425    6587  -2
   8   5 -12   23425    6587   1
  -2  -6  12   52497   12203  -2
   3   6 -12   52497   12203   1
  -1  -6  12   28285    9224  -2
   4   6 -12   28285    9224   1
   0  -6  12   10437    6358  -2
   5   6 -12   10437    6358   1
   2   1 -11  255055   15015   1
   3   1 -11  515503   23395   1
   4   1 -11  145097   13541   1
   5   1 -11   10958    3272   1
   6   1 -11  271742   12435   1
   7   1 -11  378838   12045   1
   8   1 -11  118762    7108   1
   9   1 -11   18262    3047   1
  10   1 -11  231692   10668   1
  11   1 -11  203470   11898   1
  12   1 -11   82263   11414   1
  13   1 -11    2396    4381   1
   2   2 -11   68374    8728   1
   3   2 -11  171330   14657   1
   4   2 -11   18287    5453   1
   5   2 -11   64434    6778   1
   6   2 -11   15072    2808   1
   7   2 -11   37260    4346   1
   8   2 -11   56440    5436   1
   9   2 -11    5003    2027   1
  10   2 -11   26461    4447   1
  11   2 -11   19776    3895   1
  12   2 -11    3164    2999   1
  13   2 -11    3774    4159   1
   3   3 -11  269856   20459   1
   4   3 -11   83225   12039   1
   5   3 -11    4457    2097   1
   6   3 -11  232056   12221   1
   7   3 -11  330307   15226   1
   8   3 -11   83363    8125   1
   9   3 -11    9866    2722   1
  10   3 -11   98247    9464   1
  11   3 -11   81136    9166   1
  12   3 -11   23646    9227   1
   4   4 -11  101502   15495   1
   5   4 -11    4743    4206   1
   6   4 -11   51193    6490   1
   7   4 -11   82789    8224   1
   8   4 -11   19134    4348   1
   9   4 -11    2717    2480   1
  10   4 -11   25618    5437   1
  11   4 -11   60025   13477   1
   3   5 -11  133795   17878   1
   4   5 -11   96826   15914   1
   5   5 -11   12002    6398   1
   6   5 -11   18565    5336   1
   7   5 -11   46607    8114   1
   8   5 -11   17665    4730   1
   9   5 -11   15112    5280   1
  10   5 -11   33259   10122   1
   3   6 -11  107739   16799   1
   4   6 -11   24980    8902   1
   5   6 -11   11345    6201   1
   6   6 -11   90756   16252   1
   7   6 -11   71344   14965   1
   8   6 -11   22037    8510   1
   5   0 -10  125885   13695   1
   6   0 -10  569815   21784   1
   7   0 -10  497282   21220   1
   8   0 -10  143941   13728   1
   9   0 -10   61245    8357   1
  10   0 -10  252565   17271   1
  11   0 -10  243984   25627   1
  12   0 -10    4025    5564   1
  13   0 -10   32357   10890   1
   1   1 -10   16044    3446   1
   2   1 -10  165039   11838   1
   3   1 -10  225031   15103   1
   4   1 -10   18086    3432   1
   5   1 -10   14037    3384   1
   6   1 -10    4745    1699   1
   7   1 -10   10778    2365   1
   8   1 -10    1116    1622   1
   9   1 -10   60442    5248   1
  10   1 -10   84083    6341   1
  11   1 -10   11851    3407   1
  12   1 -10    3102    3400   1
  13   1 -10    4640    3642   1
   0   2 -10   42378    5822   1
   1   2 -10  165351   12217   1
   2   2 -10  527724   14616   1
   3   2 -10  633027   17308   1
   4   2 -10  188017    8177   1
   5   2 -10    6232    1911   1
   6   2 -10  156285    6990   1
   7   2 -10  269979    9664   1
   8   2 -10   17980    2990   1
   9   2 -10  100480    6629   1
  10   2 -10  270336   13060   1
  11   2 -10  185434   12951   1
  12   2 -10   69287    8261   1
  13   2 -10     583    4260   1
   4   3 -10   13765    4763   1
   5   3 -10   36725    4885   1
   6   3 -10  161867    8378   1
   7   3 -10  161495    8809   1
   8   3 -10   64023    5932   1
   9   3 -10   11074    3093   1
  10   3 -10    5245    2705   1
  11   3 -10   24674    4995   1
  12   3 -10    2143    2818   1
  13   3 -10   14995    7659   1
   4   4 -10   23881    5149   1
   5   4 -10   72088    8887   1
   6   4 -10  216588   15444   1
   7   4 -10  188790   12229   1
   8   4 -10   72969    7931   1
   9   4 -10   16198    4475   1
  10   4 -10   71668   11163   1
  11   4 -10   54092    7352   1
  12   4 -10     285    2869   1
   2   5 -10  128825   16775   1
   3   5 -10  124712   16876   1
   4   5 -10   44694   11134   1
   5   5 -10    7086    3958   1
   6   5 -10   80865   10233   1
   7   5 -10   58496    8917   1
   8   5 -10   22049    5194   1
   9   5 -10    5710    4038   1
  10   5 -10   49997   12911   1
   3   6 -10   80393   14211   1
   4   6 -10   38541   10028   1
   5   6 -10    -466    3010   1
   6   6 -10   10793    4203   1
   7   6 -10   14749    5075   1
   8   6 -10    3194    5847   1
   0   1  -9   44735    4568   1
   1   1  -9  124501    8919   1
   2   1  -9  751028   24621   1
   3   1  -9  417953   19884   1
   4   1  -9   61471    5889   1
   5   1  -9  207157    9725   1
   6   1  -9  699787   14630   1
   7   1  -9  225140    8789   1
   8   1  -9   76424    5443   1
   9   1  -9   65237    5301   1
  10   1  -9  315118   13540   1
  11   1  -9  230663   13988   1
  12   1  -9   14128    4059   1
  13   1  -9   90210   12046   1
   2   2  -9  115388    9093   1
   3   2  -9  128111    6135   1
   4   2  -9    5791    2487   1
   5   2  -9   67746    5774   1
   6   2  -9   95812    5414   1
   7   2  -9  100366    5401   1
   8   2  -9   10748    2408   1
   9   2  -9   25892    3529   1
  10   2  -9   52367    5776   1
  11   2  -9    6722    3109   1
  12   2  -9    2483    2788   1
  13   2  -9   10844    3854   1
   4   3  -9    3959    1985   1
   5   3  -9   96609    7001   1
   6   3  -9  303040   11366   1
   7   3  -9  325618   12366   1
   8   3  -9   41819    4824   1
   9   3  -9   62991    5702   1
  10   3  -9  115839    7818   1
  11   3  -9   68888    8175   1
  12   3  -9   13568    3994   1
  13   3  -9   35839   10642   1
   3   4  -9  135820   16557   1
   4   4  -9   66762   11808   1
   5   4  -9   13708    4321   1
   6   4  -9   66140    8560   1
   7   4  -9   92628   10422   1
   8   4  -9    5493    3018   1
   9   4  -9   32027    5629   1
  10   4  -9   67385    9953   1
  11   4  -9   82111   11320   1
  12   4  -9   24430    8909   1
   2   5  -9  157625   17915   1
   3   5  -9  173707   19182   1
   4   5  -9   39258    9948   1
   5   5  -9   45378   10866   1
   6   5  -9   98194   16225   1
   7   5  -9   73844    9908   1
   8   5  -9    5955    4281   1
   9   5  -9   37381    8095   1
  10   5  -9   89577   16732   1
   3   6  -9   75406   13547   1
   4   6  -9   11875    6630   1
   5   6  -9   46414   11074   1
   6   6  -9  150248   14397   1
   7   6  -9  121455   13407   1
   8   6  -9   19523    8393   1
   4   0  -8   39624    4903   1
   5   0  -8 1141100   21754   1
   6   0  -8 1320726   24924   1
   7   0  -8  465294   17377   1
   8   0  -8    8491    3477   1
   9   0  -8   41452    6702   1
  10   0  -8  424421   31063   1
  11   0  -8   93056   15927   1
  12   0  -8   21508    8409   1
  13   0  -8  159392   22409   1
  -1   1  -8   15072    2085   1
   0   1  -8   20398    2547   1
   1   1  -8   68865    6938   1
   2   1  -8   33966    3025   1
   3   1  -8   92067    4814   1
   4   1  -8   21042    2598   1
   5   1  -8   35749    3585   1
   6   1  -8   33435    3180   1
   7   1  -8   19371    2623   1
   8   1  -8   13729    2483   1
   9   1  -8   59175    5005   1
  10   1  -8   47454    6161   1
  11   1  -8   43157    6270   1
  12   1  -8    2788    2671   1
  13   1  -8    4812    4013   1
   2   2  -8  663988   17797   1
   3   2  -8  587600   15088   1
   4   2  -8    1727    1319   1
   5   2  -8  149580    8234   1
   6   2  -8  321949    9879   1
   7   2  -8  171982    6799   1
   8   2  -8   17646    2523   1
   9   2  -8  244605   11423   1
  10   2  -8  325371   18015   1
  11   2  -8  184916   12579   1
  12   2  -8   23956    5035   1
  13   2  -8   39752    6556   1
   3   3  -8   50339    5731   1
   4   3  -8   20591    3098   1
   5   3  -8  177684    8676   1
   6   3  -8  141082    8094   1
   7   3  -8   88341    7674   1
   8   3  -8   12869    3012   1
   9   3  -8   27998    4401   1
  10   3  -8   33498    5490   1
  11   3  -8   14498    4762   1
  12   3  -8    5433    3870   1
  13   3  -8   43307   12847   1
   3   4  -8   71739   11476   1
   4   4  -8    5983    2688   1
   5   4  -8  165075    9522   1
   6   4  -8  262504   12587   1
   7   4  -8  261433   13177   1
   8   4  -8    7878    2300   1
   9   4  -8   51954    8307   1
  10   4  -8   85407   10979   1
  11   4  -8   28373    7093   1
  12   4  -8    5557    5510   1
   2   5  -8  356352   25365   1
   3   5  -8  159033   17650   1
   4   5  -8   14509    6097   1
   5   5  -8   25546    8416   1
   6   5  -8  116156   11800   1
   7   5  -8   58780    6759   1
   8   5  -8   -3365    3365   1
   9   5  -8   79815   11893   1
  10   5  -8   88569   10020   1
   3   6  -8   55698   10688   1
   4   6  -8   17070    6985   1
   5   6  -8   61798   12405   1
   6   6  -8   81663   14969   1
   7   6  -8    5728    5141   1
   8   6  -8    3378    4196   1
   9   6  -8   44708   12746   1
  -4  -1   7  345513   10166  -2
  -1   1  -7  345513   10166   1
  -3  -1   7  217697    9643  -2
   0   1  -7  217697    9643   1
  -2  -1   7  849170   13127  -2
   1   1  -7  849170   13127   1
  -1  -1   7 1094923   17018  -2
   2   1  -7 1094923   17018   1
   0  -1   7  502662   10969  -2
   3   1  -7  502662   10969   1
   1  -1   7  103736    5075  -2
   4   1  -7  103736    5075   1
   2  -1   7 1010458   17617  -2
   5   1  -7 1010458   17617   1
   3  -1   7  782433   16416  -2
   6   1  -7  782433   16416   1
   4  -1   7  154932    6830  -2
   7   1  -7  154932    6830   1
   5  -1   7  142953    8209  -2
   8   1  -7  142953    8209   1
   6  -1   7  398838   14235  -2
   9   1  -7  398838   14235   1
   7  -1   7  320213   19569  -2
  10   1  -7  320213   19569   1
   8  -1   7  108212    9269  -2
  11   1  -7  108212    9269   1
   9  -1   7   29236    5481  -2
  12   1  -7   29236    5481   1
  10  -1   7  124784   13811  -2
  13   1  -7  124784   13811   1
  11  -1   7  158522   16193  -2
  14   1  -7  158522   16193   1
  -1  -2   7   24015    3513  -2
   2   2  -7   24015    3513   1
   0  -2   7    9915    2270  -2
   3   2  -7    9915    2270   1
   1  -2   7   73212    6347  -2
   4   2  -7   73212    6347   1
   2  -2   7   31373    3197  -2
   5   2  -7   31373    3197   1
   3  -2   7  154662    7757  -2
   6   2  -7  154662    7757   1
   4  -2   7   66341    5353  -2
   7   2  -7   66341    5353   1
   5  -2   7   16377    2903  -2
   8   2  -7   16377    2903   1
   6  -2   7    8425    3024  -2
   9   2  -7    8425    3024   1
   7  -2   7   47393    7793  -2
  10   2  -7   47393    7793   1
   8  -2   7    8697    6496  -2
  11   2  -7    8697    6496   1
   9  -2   7    6186    3535  -2
  12   2  -7    6186    3535   1
  10  -2   7   43396    6913  -2
  13   2  -7   43396    6913   1
  -3  -3   7   44969    3171  -2
   0   3  -7   44969    3171   1
  -2  -3   7  488277   13588  -2
   1   3  -7  488277   13588   1
  -1  -3   7  697946   13084  -2
   2   3  -7  697946   13084   1
   0  -3   7  178198   11630  -2
   3   3  -7  178198   11630   1
   1  -3   7    4681    2380  -2
   4   3  -7    4681    2380   1
   2  -3   7  184639    7372  -2
   5   3  -7  184639    7372   1
   3  -3   7  357756   10642  -2
   6   3  -7  357756   10642   1
   4  -3   7  137749    7801  -2
   7   3  -7  137749    7801   1
   5  -3   7   79215    6590  -2
   8   3  -7   79215    6590   1
   6  -3   7  241487   13492  -2
   9   3  -7  241487   13492   1
   7  -3   7  247209   14320  -2
  10   3  -7  247209   14320   1
   8  -3   7   75199    8282  -2
  11   3  -7   75199    8282   1
   9  -3   7   18979    5277  -2
  12   3  -7   18979    5277   1
  10  -3   7   91103   12013  -2
  13   3  -7   91103   12013   1
   0  -4   7  112502    8545  -2
   3   4  -7  112502    8545   1
   1  -4   7   55650    8775  -2
   4   4  -7   55650    8775   1
   2  -4   7  147991   10799  -2
   5   4  -7  147991   10799   1
   3  -4   7  139929    9240  -2
   6   4  -7  139929    9240   1
   4  -4   7   40216    5358  -2
   7   4  -7   40216    5358   1
   5  -4   7   15107    3858  -2
   8   4  -7   15107    3858   1
   6  -4   7  126523   10180  -2
   9   4  -7  126523   10180   1
   7  -4   7  157000   11574  -2
  10   4  -7  157000   11574   1
   8  -4   7   24051    5211  -2
  11   4  -7   24051    5211   1
   9  -4   7    5593    2931  -2
  12   4  -7    5593    2931   1
  -2  -5   7  154693   15967  -2
   1   5  -7  154693   15967   1
  -1  -5   7  218076   19125  -2
   2   5  -7  218076   19125   1
   0  -5   7  107947   14117  -2
   3   5  -7  107947   14117   1
   1  -5   7   19736   10543  -2
   4   5  -7   19736   10543   1
   2  -5   7  143353   11449  -2
   5   5  -7  143353   11449   1
   3  -5   7  157407   10553  -2
   6   5  -7  157407   10553   1
   4  -5   7   31670    6289  -2
   7   5  -7   31670    6289   1
   5  -5   7   30177    6173  -2
   8   5  -7   30177    6173   1
   6  -5   7   72875   17427  -2
   9   5  -7   72875   17427   1
   7  -5   7   82975   16661  -2
  10   5  -7   82975   16661   1
   8  -5   7   10763    7040  -2
  11   5  -7   10763    7040   1
   0  -6   7   70995   11798  -2
   3   6  -7   70995   11798   1
   1  -6   7   45304   10065  -2
   4   6  -7   45304   10065   1
   2  -6   7  209043   21605  -2
   5   6  -7  209043   21605   1
   4  -6   7   87247   15696  -2
   7   6  -7   87247   15696   1
   5  -6   7   10021    7330  -2
   8   6  -7   10021    7330   1
   6  -6   7   64637   24454  -2
   9   6  -7   64637   24454   1
   7  -6   7   24263    7984  -2
  10   6  -7   24263    7984   1
   2   0  -6  671278   19755   1
   3   0  -6  235317    9568   1
   4   0  -6  375584   17792   1
   5   0  -6  765845   20379   1
   6   0  -6 1548292   35767   1
   7   0  -6  131937    8055   1
   8   0  -6  188596   11515   1
   9   0  -6  180155   18575   1
  10   0  -6  159181   18300   1
  11   0  -6   48891   11379   1
  12   0  -6   50476   11614   1
  13   0  -6  237673   26250   1
  14   0  -6  180313   24095   1
  -4   1  -6   43146    3536   1
  -3   1  -6     362     332   1
   2   1  -6  304824    7628   1
   3   1  -6    9189    1671   1
   4   1  -6   65974    3944   1
   5   1  -6    5694    1584   1
   6   1  -6   13548    2082   1
   7   1  -6   75534    4702   1
   8   1  -6   88083    6183   1
   9   1  -6   33659    4802   1
  10   1  -6    6355    2864   1
  11   1  -6   38380    4615   1
  12   1  -6   10884    3592   1
  13   1  -6   11919    4929   1
  14   1  -6    7047    4695   1
   1   2  -6  975288   14875   1
   2   2  -6 1159633   15933   1
   3   2  -6  193126   10987   1
   4   2  -6   52508    4044   1
   5   2  -6  510024   11962   1
   6   2  -6  479781   11219   1
   7   2  -6   63810    4006   1
   8   2  -6   78434    4848   1
   9   2  -6  435856   25278   1
  10   2  -6  354393   20988   1
  11   2  -6   53409    9413   1
  12   2  -6    8416    4205   1
  13   2  -6  121535   13348   1
  14   2  -6   77802   15364   1
   3   3  -6   27211    3840   1
   4   3  -6   42086    3492   1
   5   3  -6  203165    7278   1
   6   3  -6   85306    6706   1
   7   3  -6   74950    5819   1
   8   3  -6   -1356    2902   1
   9   3  -6  135072    8428   1
  10   3  -6   53497    6658   1
  11   3  -6   12461    3740   1
  12   3  -6   19010    5334   1
  13   3  -6   36126    7637   1
   2   4  -6  204881   16701   1
   3   4  -6  105738   12653   1
   4   4  -6   40733    5616   1
   5   4  -6  361120   16669   1
   6   4  -6  241255   12026   1
   7   4  -6   77340    7644   1
   8   4  -6    7081    3538   1
   9   4  -6  146544   10744   1
  10   4  -6   84526    7430   1
  11   4  -6   18586    4751   1
  12   4  -6   35143    6120   1
   1   5  -6  336487   21933   1
   2   5  -6  305823   21953   1
   3   5  -6   96283   12793   1
   4   5  -6   75148   11798   1
   5   5  -6  225443   20754   1
   6   5  -6  120201   11233   1
   7   5  -6   33316    6662   1
   8   5  -6   56547    8882   1
   9   5  -6  132067   13252   1
  10   5  -6  129538   13101   1
  11   5  -6   20901    8921   1
   3   6  -6   30098    7729   1
   4   6  -6   28952    8473   1
   6   6  -6   81442   14188   1
   7   6  -6    5185    3915   1
   8   6  -6   40315    8479   1
   9   6  -6   43599   13360   1
  10   6  -6   20988    8178   1
   1   1  -5  618332   13980   1
   2   1  -5  568667   16606   1
   3   1  -5   25738    2489   1
   4   1  -5  485470   13153   1
   5   1  -5  902818   53164   1
   6   1  -5  706227   13082   1
   7   1  -5  100194    5571   1
   8   1  -5  173355    9111   1
   9   1  -5  325349   13177   1
  10   1  -5  305888   13622   1
  11   1  -5    9437    2870   1
  12   1  -5  107962    8080   1
  13   1  -5  194171   13235   1
  14   1  -5  143639   15128   1
  -2   2  -5   25020    2772   1
   1   2  -5  103721   10791   1
   2   2  -5   38806    4431   1
   3   2  -5    4475    2217   1
   4   2  -5   49344    3813   1
   5   2  -5  108727    4324   1
   6   2  -5  138049    5228   1
   7   2  -5   15653    1960   1
   8   2  -5    9898    2415   1
   9   2  -5   29847    3660   1
  10   2  -5   31312    4309   1
  11   2  -5   30856    6256   1
  12   2  -5      11    2601   1
  13   2  -5   51244    8599   1
  14   2  -5   12165    4933   1
   2   3  -5  445885   12150   1
   3   3  -5   49689   23567   1
   4   3  -5  421163   10175   1
   5   3  -5  582793   33081   1
   6   3  -5  332758    8717   1
   7   3  -5   30362    3471   1
   8   3  -5  134910    8634   1
   9   3  -5  394398   14379   1
  10   3  -5  205181   10819   1
  11   3  -5    5896    3358   1
  12   3  -5   79965   10569   1
  13   3  -5   74137   10584   1
   1   4  -5  561089   25717   1
   2   4  -5  349769   18488   1
   3   4  -5   24323    4768   1
   4   4  -5   85498    8529   1
   5   4  -5  195995   18240   1
   6   4  -5  121287    8637   1
   7   4  -5    8202    5537   1
   8   4  -5   92212   10331   1
   9   4  -5  212715   12955   1
  10   4  -5   67505    6680   1
  11   4  -5    2937    3096   1
  12   4  -5   11455    5292   1
  13   4  -5   39033   11704   1
   0   5  -5   25241    4930   1
   1   5  -5  102102    9174   1
   2   5  -5   65649    7497   1
   3   5  -5   20489    4379   1
   4   5  -5   54009    7678   1
   5   5  -5  264035   16000   1
   6   5  -5  154558   18796   1
   7   5  -5   10686    7047   1
   8   5  -5   22516    9063   1
   9   5  -5   85969   10979   1
  10   5  -5   36002    7833   1
  11   5  -5    4604    3163   1
   0   6  -5  121810   17928   1
   1   6  -5  115324   17161   1
   2   6  -5  162073   20194   1
   3   6  -5   45626   10682   1
   4   6  -5   60504   13092   1
   5   6  -5  227769   23230   1
   6   6  -5  140214   18099   1
   7   6  -5    1662    4260   1
   8   6  -5   63605   11185   1
   9   6  -5  114637   13649   1
  10   6  -5   59539   14094   1
   0   7  -5    7947    6016   1
   1   7  -5   62572   13738   1
   2   7  -5   18692    8550   1
   3   7  -5    2085    3261   1
   4   7  -5   18558    8238   1
   5   7  -5   11094    6569   1
   6   7  -5   20003    7803   1
   7   7  -5   43350   12250   1
   8   7  -5   31985   13025   1
  -2   0  -4   35601    3502   1
  -1   0  -4   54488    2936   1
   1   0  -4 3065960   32008   1
   2   0  -4  712236   13340   1
   3   0  -4   42091    3175   1
   4   0  -4   44344    3562   1
   5   0  -4  883755   37493   1
   6   0  -4  368669   18471   1
   7   0  -4   55390    4760   1
   8   0  -4  274242   14238   1
   9   0  -4  436826   18924   1
  10   0  -4  314096   17132   1
  11   0  -4   31730    6278   1
  12   0  -4   87226   10248   1
  13   0  -4  269180   18920   1
  14   0  -4   76280   13398   1
   1   1  -4  509819   11640   1
   2   1  -4  108439    5009   1
   3   1  -4  158721   10075   1
   4   1  -4  159300    4952   1
   5   1  -4  381387    9692   1
   6   1  -4   13986    2323   1
   7   1  -4   34401    3818   1
   8   1  -4   83319    6238   1
   9   1  -4   14064    3768   1
  10   1  -4   13932    3650   1
  11   1  -4    8271    3142   1
  12   1  -4    8052    2821   1
  13   1  -4   35355    7190   1
  14   1  -4   12271    3775   1
   3   2  -4    9486    2990   1
   4   2  -4  997702   11535   1
   5   2  -4  404351   10295   1
   6   2  -4  467640   12427   1
   7   2  -4   67653    4346   1
   8   2  -4  265354   10073   1
   9   2  -4  484445   15533   1
  10   2  -4  171132   10276   1
  11   2  -4   19483    3722   1
  12   2  -4  139467   13464   1
  13   2  -4   79008   10428   1
  14   2  -4   48685    8612   1
  -1   3  -4    2735    3806   1
   0   3  -4  343519   20345   1
   1   3  -4   95784   10926   1
   2   3  -4  410837   14852   1
   3   3  -4    5213    1443   1
   4   3  -4   89164    7184   1
   5   3  -4  305656    9736   1
   6   3  -4   44696    4003   1
   7   3  -4   35933    4443   1
   8   3  -4  129425    6498   1
   9   3  -4   83758    5506   1
  10   3  -4   48701    5345   1
  11   3  -4    7526    3266   1
  12   3  -4   22216    5858   1
  13   3  -4   25072    8460   1
  -1   4  -4   77226   11376   1
   0   4  -4  304164   21943   1
   1   4  -4  581637   18963   1
   2   4  -4  341090   35783   1
   3   4  -4   70266    4168   1
   4   4  -4  153594    7030   1
   5   4  -4  550168   21650   1
   6   4  -4   85488   11374   1
   7   4  -4    8242    2810   1
   8   4  -4  170938   13815   1
   9   4  -4  230191   13315   1
  10   4  -4   57443    6172   1
  11   4  -4    1353    2338   1
  12   4  -4   29626    8411   1
  13   4  -4   64050   14362   1
  -2   5  -4   77668   12924   1
  -1   5  -4   21191    3968   1
   0   5  -4   68001    6932   1
   1   5  -4  360725   32734   1
   2   5  -4   62554    7042   1
   3   5  -4   21162    4417   1
   4   5  -4   93796   13588   1
   5   5  -4  267188   22335   1
   6   5  -4  195580   18944   1
   7   5  -4    3351    2223   1
   8   5  -4   65025    9313   1
   9   5  -4  140856   13830   1
  10   5  -4   85056   20102   1
  11   5  -4    6650    4133   1
  -3   6  -4   36352    9854   1
  -2   6  -4   31864    9368   1
  -1   6  -4   11825    6241   1
   0   6  -4    8996    4840   1
   1   6  -4   36614    9489   1
   2   6  -4   16162    6656   1
   3   6  -4   39308   10182   1
   4   6  -4   25928    8088   1
   5   6  -4   62137   12364   1
   6   6  -4   61768   12341   1
   7   6  -4    5289    5473   1
   8   6  -4   13876    7783   1
   9   6  -4   55444    9948   1
  10   6  -4   53405   13681   1
  -2   7  -4   94681   16933   1
  -1   7  -4    8091    5597   1
   0   7  -4  120975   19168   1
   1   7  -4  129800   19839   1
   2   7  -4  121629   19141   1
   3   7  -4   18619    7997   1
   4   7  -4   78902   15478   1
   5   7  -4  138303   19932   1
   6   7  -4   93759   16329   1
   8   7  -4   85109   17345   1
  -2   1  -3  303235    9777   1
  -1   1  -3  341216    7042   1
   1   1  -3  704054   12358   1
   2   1  -3 1117073   20599   1
   3   1  -3  115937    3525   1
   4   1  -3  655994   12532   1
   5   1  -3  757103   39885   1
   6   1  -3  248030    9123   1
   7   1  -3   33113    3442   1
   8   1  -3  314779   10529   1
   9   1  -3  431027   13232   1
  10   1  -3  151173    8333   1
  11   1  -3   12112    2609   1
  12   1  -3  142024    9114   1
  13   1  -3  205243   13430   1
  14   1  -3   47028    8860   1
  15   1  -3     352    3114   1
  -1   2  -3   55149    2618   1
   0   2  -3  139977    6208   1
   1   2  -3  249934    7124   1
   2   2  -3   78573    5652   1
   3   2  -3   40819    2662   1
   4   2  -3  372541   10170   1
   5   2  -3  132287    6246   1
   6   2  -3     223    1549   1
   7   2  -3   43940    3547   1
   8   2  -3   17354    2720   1
   9   2  -3   56282    4561   1
  10   2  -3   21718    4411   1
  11   2  -3    5074    2395   1
  12   2  -3   16562    3969   1
  13   2  -3    4928    3012   1
  14   2  -3   10381    4300   1
  -2   3  -3  225302   16604   1
  -1   3  -3   35132    6532   1
   0   3  -3  814575   30768   1
   1   3  -3 1461282   25940   1
   2   3  -3  379538   17119   1
   3   3  -3   41860    3277   1
   4   3  -3  630117   15759   1
   5   3  -3  654535   14806   1
   6   3  -3  104407    5140   1
   7   3  -3  138523    6936   1
   8   3  -3  322011   14051   1
   9   3  -3  257622   11331   1
  10   3  -3   48853    4563   1
  11   3  -3   21828    3950   1
  12   3  -3   85950   10607   1
  13   3  -3   60304    9175   1
  14   3  -3    3441    4503   1
  -3   4  -3  323017   22935   1
  -2   4  -3   70633   10846   1
  -1   4  -3   11781    4743   1
   0   4  -3  109344    7677   1
   1   4  -3  358910   14383   1
   2   4  -3   36932    4849   1
   3   4  -3   57848    6326   1
   4   4  -3  119596    7667   1
   5   4  -3  282746   12557   1
   6   4  -3  158135    8634   1
   7   4  -3     507    1542   1
   8   4  -3  123821   13203   1
   9   4  -3  117826    9533   1
  10   4  -3   24591    4294   1
  11   4  -3    2761    3596   1
  12   4  -3   58713    7537   1
  13   4  -3   47261    8510   1
  -4   5  -3  140096   17137   1
  -3   5  -3  153349   17616   1
  -2   5  -3   20559    6884   1
  -1   5  -3    3549    2621   1
   0   5  -3  160906   10100   1
   1   5  -3  216513   12108   1
   2   5  -3   54663    6411   1
   3   5  -3    9941    4712   1
   4   5  -3  127571   15488   1
   5   5  -3  184010   18441   1
   6   5  -3   89520   12988   1
   7   5  -3    1147    1941   1
   8   5  -3   79308   10295   1
   9   5  -3   91099   11428   1
  10   5  -3   58480   19596   1
  11   5  -3   11159    4023   1
  -4   6  -3  100697   16225   1
  -3   6  -3  135293   18448   1
  -2   6  -3  117211   17395   1
  -1   6  -3   25687    8218   1
   0   6  -3  164567   20093   1
   1   6  -3  241618   24109   1
   2   6  -3   80393   14010   1
   3   6  -3   29340    8450   1
   4   6  -3  120717   16966   1
   5   6  -3  154187   18924   1
   6   6  -3   57448   11479   1
   7   6  -3    5497    3501   1
   8   6  -3  113306   18823   1
   9   6  -3  129763   28152   1
  -4   7  -3    1585    4310   1
  -3   7  -3   24903    9509   1
  -2   7  -3   10326    6217   1
  -1   7  -3   19839    7612   1
   0   7  -3    5369    4052   1
   1   7  -3   57940   13742   1
   2   7  -3   14399    7018   1
   3   7  -3    3090    4180   1
   4   7  -3   15662    7840   1
   5   7  -3   10729    5822   1
   6   7  -3    3761    4015   1
  -3   0  -2  994106   16185   1
  -2   0  -2  203974    7263   1
  -1   0  -2  202371    4670   1
   1   0  -2 2498527  118751   1
   2   0  -2  322995   11630   1
   3   0  -2  311255    6533   1
   4   0  -2  803056   18024   1
   5   0  -2  791464   54313   1
   6   0  -2  221167   33985   1
   7   0  -2  387524   15015   1
   8   0  -2  485223   20234   1
   9   0  -2  394531   25520   1
  10   0  -2  166732   17941   1
  11   0  -2   32846    8312   1
  12   0  -2  113816   15900   1
  13   0  -2  159988   14732   1
  14   0  -2   25191    6528   1
  -6   1  -2   13987    2199   1
   0   1  -2   53610    3456   1
   2   1  -2  440508    5251   1
   3   1  -2  859778   10867   1
   4   1  -2  622546    8429   1
   5   1  -2  174981    6418   1
   6   1  -2   50325    3888   1
   7   1  -2    1668     934   1
   8   1  -2   16603    2716   1
   9   1  -2   25026    3521   1
  10   1  -2   18051    3170   1
  11   1  -2   75214    6319   1
  12   1  -2    5319    2350   1
  13   1  -2   10428    3293   1
  14   1  -2    5997    5153   1
  -2   2  -2  103682    5177   1
  -1   2  -2  121646    5183   1
   0   2  -2  439789   18320   1
   1   2  -2  458285   11971   1
   2   2  -2   95288    5874   1
   3   2  -2  114944    4397   1
   4   2  -2 1962667   34175   1
   5   2  -2 1257951   18261   1
   6   2  -2  136234    5639   1
   7   2  -2   54506    3400   1
   8   2  -2  315067   11218   1
   9   2  -2  177757    7906   1
  10   2  -2    3505    2093   1
  11   2  -2   52878    6594   1
  12   2  -2  206992   17928   1
  13   2  -2  145296   11235   1
  14   2  -2   17245    4114   1
  -4   3  -2  116105   12016   1
  -3   3  -2  132900   12820   1
  -2   3  -2   13705    4739   1
  -1   3  -2  143284   12823   1
   0   3  -2  325477   29006   1
   1   3  -2  417041   13281   1
   2   3  -2  156388    8526   1
   3   3  -2    3259    2001   1
   4   3  -2  157927   12679   1
   5   3  -2   92419    5718   1
   6   3  -2    8016    1704   1
   7   3  -2    5390    1630   1
   8   3  -2  189228    9152   1
   9   3  -2  213692   10365   1
  10   3  -2    8961    2457   1
  11   3  -2   14900    4613   1
  12   3  -2   14899    8364   1
  13   3  -2   23918    6192   1
  14   3  -2     -66    2020   1
  -5   4  -2   32759    7994   1
  -4   4  -2  146404   15726   1
  -3   4  -2  227203   18907   1
  -2   4  -2  110729   13273   1
  -1   4  -2  252104   10492   1
   0   4  -2  373929   13615   1
   1   4  -2  425480   14907   1
   2   4  -2  236194   11681   1
   3   4  -2  117814   13095   1
   4   4  -2  256774   18954   1
   5   4  -2  180447   22837   1
   6   4  -2   49957    5152   1
   7   4  -2  111110    7621   1
   8   4  -2  265098   11452   1
   9   4  -2  138159    8712   1
  10   4  -2   33365    4768   1
  11   4  -2   29091    4489   1
  12   4  -2   46090    5570   1
  13   4  -2   29318    6575   1
  -6   5  -2   17308    6050   1
  -5   5  -2   85290   13447   1
  -4   5  -2  283722   24212   1
  -3   5  -2  169266   18652   1
  -2   5  -2  118766   15501   1
  -1   5  -2   13557    5782   1
   0   5  -2  266780   22181   1
   1   5  -2  225926   20569   1
   2   5  -2   21937    6720   1
   3   5  -2  118508   14962   1
   4   5  -2  157619   17409   1
   5   5  -2  262633   21756   1
   6   5  -2  122699    9957   1
   7   5  -2   22645    4865   1
   8   5  -2   82638   10845   1
   9   5  -2  124459   21250   1
  10   5  -2   59897   23398   1
  11   5  -2   19867    4975   1
  -6   6  -2   16386    7407   1
  -5   6  -2    9743    5400   1
  -4   6  -2  113243   17037   1
  -3   6  -2   76874   13802   1
  -2   6  -2   79609   14261   1
  -1   6  -2    1076    3053   1
   0   6  -2   87133   14620   1
   1   6  -2   71082   12810   1
   2   6  -2    3925    3368   1
   3   6  -2   60424   12351   1
   4   6  -2   80882   13896   1
   5   6  -2  122115   16742   1
   6   6  -2   16762    6472   1
   7   6  -2    2737    3157   1
   8   6  -2   46025   12170   1
   9   6  -2   72743   27646   1
  -6   7  -2   30068   10115   1
  -5   7  -2   21142    8835   1
  -4   7  -2   84278   16091   1
  -3   7  -2  134341   20043   1
  -2   7  -2   11845    6703   1
  -1   7  -2   30155    9646   1
   0   7  -2  328631   30835   1
   1   7  -2  278094   28278   1
   2   7  -2   45626   11600   1
   3   7  -2    9696    5751   1
   4   7  -2  138565   19718   1
   5   7  -2   94664   16477   1
   6   7  -2    9341    5319   1
  -6   1  -1   14265    1572   1
  -5   1  -1  219896    7025   1
  -4   1  -1 1333795   18799   1
  -3   1  -1 1120157   17968   1
  -2   1  -1  603035   10483   1
  -1   1  -1  724108   10404   1
   0   1  -1 2893751   32179   1
   1   1  -1 2057453   31535   1
   2   1  -1  133407    6575   1
   3   1  -1  728932    8069   1
   4   1  -1 1094540   32909   1
   5   1  -1  701358   24973   1
   6   1  -1   28149    2036   1
   7   1  -1  217939    7491   1
   8   1  -1  705739   11960   1
   9   1  -1  199945   12875   1
  10   1  -1    8864    2524   1
  11   1  -1   65969    7986   1
  12   1  -1  201518   13401   1
  13   1  -1   97926   10115   1
  14   1  -1   -1063    2857   1
  -4   2  -1   33181    5570   1
  -3   2  -1  188186   12401   1
  -2   2  -1   37203    5829   1
  -1   2  -1   91330    4963   1
   0   2  -1  486044   16728   1
   1   2  -1  304429   12237   1
   2   2  -1   10757    2336   1
   3   2  -1  134690    6895   1
   4   2  -1  154864    7488   1
   5   2  -1   54739    4786   1
   6   2  -1   21594    2448   1
   7   2  -1   80655    3706   1
   8   2  -1   48417    3669   1
   9   2  -1  106012    6233   1
  10   2  -1    9036    2891   1
  11   2  -1   29851    3863   1
  12   2  -1   14299    3480   1
  13   2  -1    5454    2487   1
  14   2  -1   -3326    3326   1
  -5   3  -1   88913   10615   1
  -4   3  -1  698655   28697   1
  -3   3  -1  410726   21622   1
  -2   3  -1   13759    4411   1
  -1   3  -1  330085   19061   1
   0   3  -1  184665    5646   1
   1   3  -1  230135    9453   1
   2   3  -1  161111   13360   1
   3   3  -1  127068   11640   1
   4   3  -1  709873   27162   1
   5   3  -1  281413   16889   1
   6   3  -1   33857    3402   1
   7   3  -1   90971    5104   1
   8   3  -1  240478   10248   1
   9   3  -1  278234   10417   1
  10   3  -1    9588    2769   1
  11   3  -1   52073    5029   1
  12   3  -1  103189    9490   1
  13   3  -1   39331    7504   1
  14   3  -1    3596    4290   1
  -6   4  -1   33014    7471   1
  -5   4  -1  132488   14774   1
  -4   4  -1  340643   23170   1
  -3   4  -1  293800   21337   1
  -2   4  -1   21015    2742   1
  -1   4  -1   44677    4013   1
   0   4  -1  192873    8936   1
   1   4  -1   63527    9562   1
   2   4  -1   23452    5728   1
   3   4  -1  140110   14013   1
   4   4  -1  345865   22413   1
   5   4  -1  245918   13283   1
   6   4  -1  106053    9240   1
   7   4  -1   38524    4659   1
   8   4  -1   72614   10233   1
   9   4  -1   37675    5336   1
  10   4  -1    5911    2677   1
  11   4  -1   33968    5083   1
  12   4  -1   64758    6634   1
  13   4  -1   29170    9740   1
  -7   5  -1  103741   14938   1
  -6   5  -1   11644    5182   1
  -5   5  -1  107015   14674   1
  -4   5  -1  143468   16902   1
  -3   5  -1  205340   19966   1
  -2   5  -1   45187    9522   1
  -1   5  -1   35655    8181   1
   0   5  -1  425628   28157   1
   1   5  -1  170365   17670   1
   2   5  -1    5282    3375   1
   3   5  -1  119088   14757   1
   4   5  -1  124682   15059   1
   5   5  -1  215234   19879   1
   6   5  -1    8631    4629   1
   7   5  -1   84640    7435   1
   8   5  -1  102340   10719   1
   9   5  -1   46160    7777   1
  10   5  -1   29543   33451   1
  11   5  -1   41802   11365   1
  12   5  -1   24504    8718   1
  -7   6  -1  204847   22862   1
  -6   6  -1    4163    4213   1
  -5   6  -1   10578    5487   1
  -4   6  -1   90528   14935   1
  -3   6  -1  148083   19369   1
  -2   6  -1    6107    4776   1
  -1   6  -1  150761   18974   1
   0   6  -1  345265   28127   1
   1   6  -1  350266   28543   1
   2   6  -1   26699    8413   1
   3   6  -1   46585   11067   1
   4   6  -1  175989   20268   1
   5   6  -1   55420   11892   1
   6   6  -1    2822    3864   1
   7   6  -1   61194    9713   1
   8   6  -1  206942   24789   1
   9   6  -1  150866   19973   1
  -7   7  -1   21343    8466   1
  -6   7  -1   14211    6961   1
  -5   7  -1    4106    4521   1
  -4   7  -1   27212    9991   1
  -3   7  -1   21843    8956   1
  -2   7  -1    7702    5872   1
  -1   7  -1   42110   11091   1
   0   7  -1   46917   11979   1
   1   7  -1   41400   11034   1
   2   7  -1   16825    7327   1
   3   7  -1    2038    2929   1
   4   7  -1   34006   10209   1
   5   7  -1   20197    7461   1
   6   7  -1    -694    3466   1
  -2   0   0   38054    2980  -2
  -2   0   0   38054    2980   1
   2   0   0   41968    2210  -2
   2   0   0   41968    2210   1
   3   0   0  322063    7210  -2
   3   0   0  322063    7210   1
   4   0   0  751851   12710  -2
   4   0   0  751851   12710   1
   5   0   0  266239   19803  -2
   5   0   0  266239   19803   1
   6   0   0  151077   18287  -2
   6   0   0  151077   18287   1
   7   0   0 1610206   71107  -2
   7   0   0 1610206   71107   1
   8   0   0 1444001   47731  -2
   8   0   0 1444001   47731   1
   9   0   0  194065   19627  -2
   9   0   0  194065   19627   1
  10   0   0   27645    8208  -2
  10   0   0   27645    8208   1
  11   0   0  115274   16587  -2
  11   0   0  115274   16587   1
  12   0   0  162619   20311  -2
  12   0   0  162619   20311   1
  13   0   0   -8000    8000  -2
  13   0   0   -8000    8000   1
  14   0   0    9368    8991  -2
  14   0   0    9368    8991   1
  -4  -1   0  309872    7447  -2
  -4   1   0  309872    7447   1
  -3  -1   0   15669    2852  -2
  -3   1   0   15669    2852   1
  -2  -1   0  249966    5530  -2
  -2   1   0  249966    5530   1
  -1  -1   0  114426    3026  -2
  -1   1   0  114426    3026   1
   0  -1   0   28100    3318  -2
   0   1   0   28100    3318   1
   1  -1   0  114343    4297  -2
   1   1   0  114343    4297   1
   2  -1   0  240694    5498  -2
   2   1   0  240694    5498   1
   3  -1   0   13628    1382  -2
   3   1   0   13628    1382   1
   4  -1   0  322841    6245  -2
   4   1   0  322841    6245   1
   5  -1   0    4164    2918  -2
   5   1   0    4164    2918   1
   6  -1   0  101441    3457  -2
   6   1   0  101441    3457   1
   7  -1   0    1896     844  -2
   7   1   0    1896     844   1
   8  -1   0   59707    4022  -2
   8   1   0   59707    4022   1
   9  -1   0    2113    3170  -2
   9   1   0    2113    3170   1
  10  -1   0   40607    4561  -2
  10   1   0   40607    4561   1
  11  -1   0    6752    2383  -2
  11   1   0    6752    2383   1
  12  -1   0   30275    5453  -2
  12   1   0   30275    5453   1
  13  -1   0   10330    3740  -2
  13   1   0   10330    3740   1
  14  -1   0   -2591    4758  -2
  14   1   0   -2591    4758   1
  -7  -2   0  150285    6365  -2
  -7   2   0  150285    6365   1
  -6  -2   0   59948    4843  -2
  -6   2   0   59948    4843   1
  -5  -2   0  420202   18189  -2
  -5   2   0  420202   18189   1
  -4  -2   0 1479563   33872  -2
  -4   2   0 1479563   33872   1
  -3  -2   0  889713   25928  -2
  -3   2   0  889713   25928   1
  -2  -2   0    8721    3600  -2
  -2   2   0    8721    3600   1
  -1  -2   0  682238   22228  -2
  -1   2   0  682238   22228   1
   0  -2   0  140065    5218  -2
   0   2   0  140065    5218   1
   1  -2   0  692099   21906  -2
   1   2   0  692099   21906   1
   2  -2   0    2363    2115  -2
   2   2   0    2363    2115   1
   3  -2   0  858731   16986  -2
   3   2   0  858731   16986   1
   4  -2   0  985922  391199  -2
   4   2   0  985922  391199   1
   5  -2   0  421437   11133  -2
   5   2   0  421437   11133   1
   6  -2   0  117120    5134  -2
   6   2   0  117120    5134   1
   7  -2   0  172496    5449  -2
   7   2   0  172496    5449   1
   8  -2   0  188993    6174  -2
   8   2   0  188993    6174   1
   9  -2   0  251931    8740  -2
   9   2   0  251931    8740   1
  10  -2   0   18273    3181  -2
  10   2   0   18273    3181   1
  11  -2   0  256214   10650  -2
  11   2   0  256214   10650   1
  12  -2   0  226959   11741  -2
  12   2   0  226959   11741   1
  13  -2   0  107534   10621  -2
  13   2   0  107534   10621   1
  14  -2   0    -159    2562  -2
  14   2   0    -159    2562   1
  -7  -3   0  113042   11754  -2
  -7   3   0  113042   11754   1
  -6  -3   0   94245   10618  -2
  -6   3   0   94245   10618   1
  -5  -3   0  276861   18022  -2
  -5   3   0  276861   18022   1
  -4  -3   0   38155    6918  -2
  -4   3   0   38155    6918   1
  -3  -3   0  199159   15096  -2
  -3   3   0  199159   15096   1
  -2  -3   0  107987   10943  -2
  -2   3   0  107987   10943   1
  -1  -3   0  496445   10301  -2
  -1   3   0  496445   10301   1
   0  -3   0   26120    5379  -2
   0   3   0   26120    5379   1
   1  -3   0  510090   23163  -2
   1   3   0  510090   23163   1
   2  -3   0  108477   10735  -2
   2   3   0  108477   10735   1
   3  -3   0  191809   14315  -2
   3   3   0  191809   14315   1
   4  -3   0   37881    6593  -2
   4   3   0   37881    6593   1
   5  -3   0  276734   16923  -2
   5   3   0  276734   16923   1
   6  -3   0   91668    6195  -2
   6   3   0   91668    6195   1
   7  -3   0  117052    5828  -2
   7   3   0  117052    5828   1
   8  -3   0  133172    7774  -2
   8   3   0  133172    7774   1
   9  -3   0   71752    5283  -2
   9   3   0   71752    5283   1
  10  -3   0   17926    2676  -2
  10   3   0   17926    2676   1
  11  -3   0    5310    2230  -2
  11   3   0    5310    2230   1
  12  -3   0   24133    6880  -2
  12   3   0   24133    6880   1
  13  -3   0   20758    6035  -2
  13   3   0   20758    6035   1
  -7  -4   0   95690   12512  -2
  -7   4   0   95690   12512   1
  -6  -4   0   12810    4810  -2
  -6   4   0   12810    4810   1
  -5  -4   0   29270    7085  -2
  -5   4   0   29270    7085   1
  -4  -4   0  172195   16175  -2
  -4   4   0  172195   16175   1
  -3  -4   0  174032   16138  -2
  -3   4   0  174032   16138   1
  -2  -4   0  151653   14885  -2
  -2   4   0  151653   14885   1
  -1  -4   0  461853   25945  -2
  -1   4   0  461853   25945   1
   0  -4   0  657684   30926  -2
   0   4   0  657684   30926   1
   1  -4   0  465825   25962  -2
   1   4   0  465825   25962   1
   2  -4   0  153912   14908  -2
   2   4   0  153912   14908   1
   3  -4   0  178825   15843  -2
   3   4   0  178825   15843   1
   4  -4   0  184757   16544  -2
   4   4   0  184757   16544   1
   5  -4   0   27802    6697  -2
   5   4   0   27802    6697   1
   6  -4   0   16528    3418  -2
   6   4   0   16528    3418   1
   7  -4   0   94240    6692  -2
   7   4   0   94240    6692   1
   8  -4   0  577872   17091  -2
   8   4   0  577872   17091   1
   9  -4   0  154262    8024  -2
   9   4   0  154262    8024   1
  10  -4   0    1533    2012  -2
  10   4   0    1533    2012   1
  11  -4   0   26427    5033  -2
  11   4   0   26427    5033   1
  12  -4   0   58145    9203  -2
  12   4   0   58145    9203   1
  -8  -5   0   92291   13889  -2
  -8   5   0   92291   13889   1
  -7  -5   0   26126    7431  -2
  -7   5   0   26126    7431   1
  -6  -5   0    8255    4706  -2
  -6   5   0    8255    4706   1
  -5  -5   0  208805   20338  -2
  -5   5   0  208805   20338   1
  -4  -5   0  661857   35601  -2
  -4   5   0  661857   35601   1
  -3  -5   0  193750   19145  -2
  -3   5   0  193750   19145   1
  -2  -5   0   37033    8627  -2
  -2   5   0   37033    8627   1
  -1  -5   0   76522   12036  -2
  -1   5   0   76522   12036   1
   0  -5   0  193207   18950  -2
   0   5   0  193207   18950   1
   1  -5   0   88377   12864  -2
   1   5   0   88377   12864   1
   2  -5   0   37602    8393  -2
   2   5   0   37602    8393   1
   3  -5   0  209546   19899  -2
   3   5   0  209546   19899   1
   4  -5   0  714237   36516  -2
   4   5   0  714237   36516   1
   5  -5   0  193374   19420  -2
   5   5   0  193374   19420   1
   6  -5   0   15044    4581  -2
   6   5   0   15044    4581   1
   7  -5   0   28177    8811  -2
   7   5   0   28177    8811   1
   8  -5   0   96625   10810  -2
   8   5   0   96625   10810   1
   9  -5   0   20231    4362  -2
   9   5   0   20231    4362   1
  10  -5   0    1986   11952  -2
  10   5   0    1986   11952   1
  11  -5   0   21124   19396  -2
  11   5   0   21124   19396   1
  12  -5   0   55138   12897  -2
  12   5   0   55138   12897   1
  -8  -6   0   18622    7377  -2
  -8   6   0   18622    7377   1
  -7  -6   0   96685   15927  -2
  -7   6   0   96685   15927   1
  -6  -6   0    6633    4810  -2
  -6   6   0    6633    4810   1
  -5  -6   0  133028   18216  -2
  -5   6   0  133028   18216   1
  -4  -6   0  121310   17224  -2
  -4   6   0  121310   17224   1
  -3  -6   0   96518   15428  -2
  -3   6   0   96518   15428   1
  -2  -6   0   51428   10980  -2
  -2   6   0   51428   10980   1
  -1  -6   0  155966   19148  -2
  -1   6   0  155966   19148   1
   0  -6   0  145037   18139  -2
   0   6   0  145037   18139   1
   1  -6   0  150543   18799  -2
   1   6   0  150543   18799   1
   2  -6   0   56750   11513  -2
   2   6   0   56750   11513   1
   3  -6   0  101793   15515  -2
   3   6   0  101793   15515   1
   4  -6   0  124970   17348  -2
   4   6   0  124970   17348   1
   5  -6   0  148717   18665  -2
   5   6   0  148717   18665   1
   6  -6   0    6931    4639  -2
   6   6   0    6931    4639   1
   7  -6   0  102925   12758  -2
   7   6   0  102925   12758   1
   8  -6   0   30701   10323  -2
   8   6   0   30701   10323   1
   9  -6   0    2595    3243  -2
   9   6   0    2595    3243   1
  -8  -7   0   96937   17258  -2
  -8   7   0   96937   17258   1
  -7  -7   0   84824   16396  -2
  -7   7   0   84824   16396   1
  -6  -7   0    6385    4863  -2
  -6   7   0    6385    4863   1
  -5  -7   0   83168   15709  -2
  -5   7   0   83168   15709   1
  -4  -7   0  179659   23029  -2
  -4   7   0  179659   23029   1
  -3  -7   0   97493   16869  -2
  -3   7   0   97493   16869   1
  -2  -7   0    6653    4578  -2
  -2   7   0    6653    4578   1
  -1  -7   0  150761   20697  -2
  -1   7   0  150761   20697   1
   0  -7   0  410281   33932  -2
   0   7   0  410281   33932   1
   1  -7   0  163534   21776  -2
   1   7   0  163534   21776   1
   2  -7   0   13061    6710  -2
   2   7   0   13061    6710   1
   3  -7   0  102745   16906  -2
   3   7   0  102745   16906   1
   4  -7   0  156245   21022  -2
   4   7   0  156245   21022   1
   5  -7   0   92472   16165  -2
   5   7   0   92472   16165   1
   6  -7   0    4022    4159  -2
   6   7   0    4022    4159   1
  -5   1   1  749412   17083   1
  -4   1   1 1147281   15022   1
  -3   1   1  713372   14696   1
  -2   1   1  156954    3918   1
  -1   1   1 2041416   20641   1
   0   1   1 2882902   32669   1
   1   1   1  729191    8235   1
   2   1   1  555252   24949   1
   3   1   1 1114584   14855   1
   4   1   1 1353604   18562   1
   5   1   1  250606    5446   1
   6   1   1   21403    1763   1
   7   1   1  587760    9336   1
   8   1   1  423662    9789   1
   9   1   1   17164    2949   1
  10   1   1    8940    2909   1
  11   1   1  227633   13429   1
  12   1   1  137220   17244   1
  13   1   1   22710    5264   1
  14   1   1    4796    4478   1
  -7   2   1   74957    4304   1
  -6   2   1   22233    2472   1
  -5   2   1   60179    6821   1
  -4   2   1  152501   10766   1
  -3   2   1  127388    5152   1
  -2   2   1    8731    3151   1
  -1   2   1  314406   15133   1
   0   2   1  548631   20003   1
   1   2   1  104465    8808   1
   2   2   1   37267    5621   1
   3   2   1  208712    7007   1
   4   2   1   37053    3306   1
   5   2   1   33706    9138   1
   6   2   1   26148    2250   1
   7   2   1   89422    3700   1
   8   2   1   72017    3883   1
   9   2   1   61891    4342   1
  10   2   1    8431    2409   1
  11   2   1    5310    2999   1
  12   2   1   11413    3470   1
  13   2   1    7033    3567   1
  -8   3   1  250748   16856   1
  -7   3   1   91489    6369   1
  -6   3   1   31311    6221   1
  -5   3   1  272852   17647   1
  -4   3   1  722341   28667   1
  -3   3   1  126442   11929   1
  -2   3   1  187150   14519   1
  -1   3   1  257398   16892   1
   0   3   1  240787   16252   1
   1   3   1  334640   18954   1
   2   3   1   17911    5158   1
   3   3   1  391059   20656   1
   4   3   1  732031   28446   1
   5   3   1   97928   10864   1
   6   3   1   11705    5148   1
   7   3   1   48196    4732   1
   8   3   1  293509    9132   1
   9   3   1  162690    7336   1
  10   3   1   13796    2353   1
  11   3   1   99994    7651   1
  12   3   1   80303   15093   1
  13   3   1   38243   12337   1
  -8   4   1   58145    9877   1
  -7   4   1   34080    7561   1
  -6   4   1  104746   13152   1
  -5   4   1  220322   18511   1
  -4   4   1  328386   22396   1
  -3   4   1  144034   14861   1
  -2   4   1   19497    5899   1
  -1   4   1   67965   10182   1
   0   4   1  180578   16363   1
   1   4   1   40626    7689   1
   2   4   1   22724    5916   1
   3   4   1  292202   20640   1
   4   4   1  346736   22379   1
   5   4   1  150543   14935   1
   6   4   1   30336    5648   1
   7   4   1   46168    5076   1
   8   4   1   22131    3648   1
   9   4   1   39842    4826   1
  10   4   1   12631    4471   1
  11   4   1   50323    6816   1
  12   4   1   85970   16792   1
  -8   5   1   88313   13625   1
  -7   5   1   83239   13105   1
  -6   5   1   11037    5135   1
  -5   5   1  221300   20754   1
  -4   5   1  113259   15096   1
  -3   5   1  107800   14409   1
  -2   5   1    6180    3844   1
  -1   5   1  186483   18994   1
   0   5   1  441800   28888   1
   1   5   1   32458    8205   1
   2   5   1   53828   10233   1
   3   5   1  235703   21179   1
   4   5   1  150553   16876   1
   5   5   1  109941   14456   1
   6   5   1   15947    5788   1
   7   5   1  111591   10985   1
   8   5   1   49312    6411   1
   9   5   1    9662    3633   1
  10   5   1   13124   12621   1
  11   5   1   17864    8076   1
  -8   6   1  142161   18893   1
  -7   6   1   41772   10786   1
  -6   6   1    2748    4072   1
  -5   6   1   48100   10910   1
  -4   6   1  173660   20335   1
  -3   6   1   41715   10239   1
  -2   6   1   28700    8889   1
  -1   6   1  335783   28151   1
   0   6   1  345708   28402   1
   1   6   1  151271   19044   1
   2   6   1    1565    3854   1
   3   6   1  153731   19138   1
   4   6   1  105567   15957   1
   5   6   1   12968    6526   1
   6   6   1    5410    5024   1
   7   6   1  230077   14174   1
   8   6   1  206853   18568   1
   9   6   1   25767    6765   1
  -8   7   1   13618    6630   1
  -7   7   1   28234    9361   1
  -6   7   1   -4344    5299   1
  -5   7   1   16195    7112   1
  -4   7   1   31412    9143   1
  -3   7   1   -1314    3509   1
  -2   7   1   17707    8178   1
  -1   7   1   22533    8322   1
   0   7   1   44376   11469   1
   1   7   1   33242   10145   1
   2   7   1    3050    5832   1
   3   7   1   21099    8507   1
   4   7   1   19845    8259   1
   5   7   1     925    3804   1
   6   7   1   13058    6576   1
   7   7   1   28694    9971   1
  -3   0   2  303902    8594   1
  -2   0   2  324218    5542   1
  -1   0   2 2575757   44755   1
   0   0   2 2664504   26978   1
   1   0   2  205621    7943   1
   2   0   2  194685    7130   1
   3   0   2 1067681   11540   1
   4   0   2  588614    8849   1
   5   0   2  260544    7401   1
   6   0   2  722285   21593   1
   7   0   2  741130   28261   1
   8   0   2  500487   29421   1
   9   0   2  132448   17201   1
  10   0   2   31633   11302   1
  11   0   2   78938   16879   1
  12   0   2   64811   15042   1
  13   0   2   17861    8624   1
  -6   1   2   50593    4361   1
  -5   1   2  176813    5661   1
  -4   1   2  645786    8194   1
  -3   1   2  855008   12683   1
  -2   1   2  448705    6184   1
  -1   1   2   41727    3144   1
   0   1   2   43294    2242   1
   1   1   2  290855  145337   1
   2   1   2 1021320   12941   1
   3   1   2  478003   18877   1
   4   1   2  114552    6233   1
   5   1   2   60190    3523   1
   6   1   2   19166    2020   1
   7   1   2   17423    1813   1
   8   1   2   23122    2080   1
   9   1   2    6307    2279   1
  10   1   2   91610    7898   1
  11   1   2    1827    5058   1
  12   1   2   10769    4806   1
  13   1   2    8875    3610   1
  14   1   2   -2078    2406   1
  -7   2   2   46978    3266   1
  -6   2   2  132034    6089   1
  -5   2   2 1263583   19699   1
  -4   2   2 1977453   25727   1
  -3   2   2  115708    7367   1
  -2   2   2  108634    9680   1
  -1   2   2  472783   19138   1
   0   2   2  481963   19252   1
   1   2   2  112281    9616   1
   2   2   2  112756    6656   1
   3   2   2 2044104   23663   1
   4   2   2 1358377   16736   1
   5   2   2  103090    4574   1
   6   2   2   41553    3450   1
   7   2   2  235829    6082   1
   8   2   2  161077    5252   1
   9   2   2   10190    2509   1
  10   2   2   72393    5460   1
  11   2   2  240196   13662   1
  12   2   2  229199   14503   1
  13   2   2   42271   13581   1
  -8   3   2  185461   14623   1
  -7   3   2    9171    2250   1
  -6   3   2    4446    1637   1
  -5   3   2   57385   16655   1
  -4   3   2  143542   13169   1
  -3   3   2    8825    3744   1
  -2   3   2  174632   14117   1
  -1   3   2  440643   22299   1
   0   3   2  407308   21689   1
   1   3   2  132605   12482   1
   2   3   2   10028    4049   1
   3   3   2  132971   12686   1
   4   3   2  107056    7154   1
   5   3   2   11586    2024   1
   6   3   2   16147    2519   1
   7   3   2  123936    6050   1
   8   3   2  228048    8244   1
   9   3   2   10012    2094   1
  10   3   2    3758    1932   1
  11   3   2   33287    6954   1
  12   3   2   11449    4442   1
  13   3   2   27581   11181   1
  -8   4   2  249394   20009   1
  -7   4   2  110861    8675   1
  -6   4   2   52981    6108   1
  -5   4   2  186540   17147   1
  -4   4   2  263967   20308   1
  -3   4   2  107709   13045   1
  -2   4   2  253101   19755   1
  -1   4   2  461772   26357   1
   0   4   2  390348   24424   1
   1   4   2  248952   19765   1
   2   4   2  137334   14452   1
   3   4   2  218173   18454   1
   4   4   2  177595   16768   1
   5   4   2   63675   10826   1
   6   4   2  140041    9048   1
   7   4   2  247555   10218   1
   8   4   2  231739   15216   1
   9   4   2   40383    8477   1
  10   4   2    5479    3101   1
  11   4   2   44977    6572   1
  -8   5   2   67774   11929   1
  -7   5   2   24682    7364   1
  -6   5   2  122291   10550   1
  -5   5   2  282204   23602   1
  -4   5   2  142493   16852   1
  -3   5   2  114862   15096   1
  -2   5   2   19892    6207   1
  -1   5   2  238960   21689   1
   0   5   2  235800   21377   1
   1   5   2   17975    6365   1
   2   5   2  130852   15914   1
   3   5   2  187160   19178   1
   4   5   2  304127   24350   1
   5   5   2  122792   15843   1
   6   5   2   23118    5154   1
   7   5   2   60213    9254   1
   8   5   2   39825   10607   1
   9   5   2   27985    7318   1
  10   5   2   41387    7953   1
  11   5   2   54334   12498   1
  -8   6   2   27018    8775   1
  -7   6   2    1274    3291   1
  -6   6   2   19464    4827   1
  -5   6   2  132997   17962   1
  -4   6   2   62157   12616   1
  -3   6   2   53982   11795   1
  -2   6   2   -1133    3606   1
  -1   6   2   69886   13209   1
   0   6   2   74611   13531   1
   1   6   2   -1864    3878   1
   2   6   2   73391   13376   1
   3   6   2   74538   13467   1
   4   6   2  149746   19064   1
   5   6   2   17111    5090   1
   6   6   2   13802    4583   1
   7   6   2   50420    6171   1
   8   6   2   27550    5376   1
  -8   7   2   63638   14235   1
  -7   7   2   24759    8165   1
  -6   7   2   11201    7059   1
  -5   7   2  104847   17740   1
  -4   7   2  135739   20154   1
  -3   7   2    -684    3834   1
  -2   7   2   61238   13460   1
  -1   7   2  312761   30259   1
   0   7   2  328460   30989   1
   1   7   2   36409   10876   1
   2   7   2    9623    5396   1
   3   7   2  159834   21793   1
   4   7   2   90249   11925   1
   5   7   2   12693    5070   1
   6   7   2   29954   11027   1
  -5   8   2   -4401    5121   1
  -4   8   2    -878    3928   1
  -3   8   2    3714    5108   1
  -2   8   2     680    4059   1
  -7   1   3   24296    2886   1
  -6   1   3  236489    6391   1
  -5   1   3  813779   38627   1
  -4   1   3  664054    9452   1
  -3   1   3  116289    5303   1
  -2   1   3 1127215   16654   1
  -1   1   3  714433   13733   1
   0   1   3 1224933   24220   1
   1   1   3  349538    7731   1
   2   1   3  307697    5791   1
   3   1   3  759738    9859   1
   4   1   3  551025    9685   1
   5   1   3    3240     897   1
   6   1   3  170779   11430   1
   7   1   3  584872   11422   1
   8   1   3  266101   10155   1
   9   1   3    5720    1951   1
  10   1   3   41203    6058   1
  11   1   3  208580   16771   1
  12   1   3   97448   12925   1
  13   1   3    6020    4216   1
  -8   2   3   13745    3258   1
  -7   2   3   46865    3591   1
  -6   2   3    1628    1237   1
  -5   2   3  135985    6846   1
  -4   2   3  362842   11425   1
  -3   2   3   39827    4057   1
  -2   2   3   78902    5662   1
  -1   2   3  252972   10008   1
   0   2   3  147947   11640   1
   1   2   3   65245    4065   1
   2   2   3  121217    5827   1
   3   2   3  349087   11044   1
   4   2   3   17161    2041   1
   5   2   3   45305    3043   1
   6   2   3   31100    6634   1
   7   2   3   41131    2915   1
   8   2   3   86694    3938   1
   9   2   3   12398    2819   1
  10   2   3   27467    3926   1
  11   2   3    -696    1970   1
  12   2   3   -1838    7959   1
  -8   3   3  299317   18615   1
  -7   3   3  137003    8052   1
  -6   3   3  100770    7118   1
  -5   3   3  616375   17849   1
  -4   3   3  604821   18119   1
  -3   3   3   49646    5419   1
  -2   3   3  372285   14454   1
  -1   3   3 1531265   30708   1
   0   3   3  828228   22036   1
   1   3   3   35012    4844   1
   2   3   3  233900   11912   1
   3   3   3  743091   21344   1
   4   3   3  372931    9908   1
   5   3   3   15816    2074   1
   6   3   3  201127    8597   1
   7   3   3  342247    9966   1
   8   3   3  137799    5897   1
   9   3   3    8303    2330   1
  10   3   3   57823    5984   1
  11   3   3   96399    9413   1
  12   3   3   16842   11562   1
  -8   4   3  100724   12669   1
  -7   4   3     756    2004   1
  -6   4   3  154117   10420   1
  -5   4   3  262701   13753   1
  -4   4   3  109812    9105   1
  -3   4   3   58847    6794   1
  -2   4   3   35169    7622   1
  -1   4   3  358052   23354   1
   0   4   3  111513   13196   1
   1   4   3    6824    2993   1
   2   4   3   80626    8273   1
   3   4   3  338275   16518   1
   4   4   3  148626   11197   1
   5   4   3  128346   10406   1
   6   4   3   54071    5733   1
   7   4   3   53861    5341   1
   8   4   3   41428    9096   1
   9   4   3    7971    4590   1
  10   4   3   33345    7486   1
  11   4   3   97872   11869   1
  -8   5   3   79096   12854   1
  -7   5   3    2118    3157   1
  -6   5   3   78083    8491   1
  -5   5   3  215368   14191   1
  -4   5   3  132648   11320   1
  -3   5   3   10058    4796   1
  -2   5   3   58969   11044   1
  -1   5   3  226857   21149   1
   0   5   3  161832   18059   1
   1   5   3    9405    5741   1
   2   5   3   21370    7142   1
   3   5   3  165332   13114   1
   4   5   3  161693   13086   1
   5   5   3   20900    5188   1
   6   5   3   87163    9964   1
   7   5   3   69444    7423   1
   8   5   3   58041   12901   1
   9   5   3   13861   12956   1
  10   5   3   30830    7487   1
  -8   6   3  114463   17083   1
  -7   6   3    1847    3167   1
  -6   6   3   57970    8543   1
  -5   6   3  155250   13480   1
  -4   6   3  116966   11856   1
  -3   6   3   23406    5518   1
  -2   6   3   93756   15076   1
  -1   6   3  286671   26388   1
   0   6   3  162465   19852   1
   1   6   3   24906    7940   1
   2   6   3  110431   11714   1
   3   6   3  123285   12442   1
   4   6   3  117378   12288   1
   5   6   3   20904    5848   1
   6   6   3   57488    8739   1
   7   6   3  138963   11236   1
   8   6   3   72527   11701   1
   9   6   3   12190    8315   1
  -8   7   3   11701    6757   1
  -7   7   3    3627    3774   1
  -6   7   3     999    3275   1
  -5   7   3   16431    5194   1
  -4   7   3    9490    4054   1
  -3   7   3    -355    2678   1
  -2   7   3   16205    5198   1
  -1   7   3   59840    9516   1
   0   7   3   19487    5760   1
   1   7   3   21490    6129   1
   2   7   3    9248    4644   1
   3   7   3   16034    5590   1
   4   7   3    -460    3347   1
   5   7   3    6705    4456   1
   6   7   3    4941    7565   1
  -4   8   3   26270    9750   1
  -3   8   3    8342    5688   1
  -2   8   3   40746   11463   1
  -6   0   4  328305   14162   1
  -5   0   4  905365   21307   1
  -4   0   4   30906    4096   1
  -3   0   4   43287    5349   1
  -2   0   4  694951   25613   1
  -1   0   4 3187419   85775   1
   0   0   4  571958   18102   1
   1   0   4   57364    6231   1
   2   0   4   29280    4431   1
   3   0   4  738897   14689   1
   4   0   4  338300   10726   1
   5   0   4   59832    4259   1
   6   0   4  293940    9736   1
   7   0   4  390472   11574   1
   8   0   4  365838   25788   1
   9   0   4   38299   11131   1
  10   0   4   96833   16403   1
  11   0   4  159710   23629   1
  12   0   4   32699   15371   1
  -8   1   4   68475    4605   1
  -7   1   4   36716    3452   1
  -6   1   4   13741    1945   1
  -5   1   4  387314   10118   1
  -4   1   4  161441    6768   1
  -3   1   4  163312    5800   1
  -2   1   4  107624    5985   1
  -1   1   4  555969   13264   1
   0   1   4   50183    4238   1
   1   1   4  146358    7084   1
   2   1   4  208433    7197   1
   3   1   4  544971    9712   1
   4   1   4    8677    1263   1
   5   1   4    1379     765   1
   6   1   4   42862    4960   1
   7   1   4   67193    4025   1
   8   1   4   26140    3384   1
   9   1   4   15608    3999   1
  10   1   4    5656    2678   1
  11   1   4   23823    6514   1
  12   1   4    6328    9810   1
  -8   2   4  274977   14620   1
  -7   2   4   61822    4538   1
  -6   2   4  425699   12434   1
  -5   2   4  389248   12344   1
  -4   2   4 1008519   20256   1
  -3   2   4    8538    2613   1
  -2   2   4  830544   18918   1
  -1   2   4 1917955   29074   1
   0   2   4  640011   11919   1
   1   2   4   21042    2635   1
   2   2   4 1335257   19962   1
   3   2   4  556136   10917   1
   4   2   4  431158    8802   1
   5   2   4   66967    3782   1
   6   2   4  243159    7542   1
   7   2   4  262256    6941   1
   8   2   4  107029    4739   1
   9   2   4   33115    4135   1
  10   2   4  151664   11137   1
  11   2   4  122485   10338   1
  12   2   4   62046    8004   1
  -8   3   4  133634   12629   1
  -7   3   4   42499    4753   1
  -6   3   4   45194    5013   1
  -5   3   4  289311   12665   1
  -4   3   4   95648    7475   1
  -3   3   4    7148    2624   1
  -2   3   4  419495   15680   1
  -1   3   4   90368    7470   1
   0   3   4  368016   14983   1
   1   3   4    9163    2672   1
   2   3   4  101730    8202   1
   3   3   4  253574   12912   1
   4   3   4   49894    4772   1
   5   3   4   37322    3079   1
   6   3   4  114922    5635   1
   7   3   4  138569    7531   1
   8   3   4   34454    3417   1
   9   3   4    7077    2409   1
  10   3   4   11137    3537   1
  11   3   4   16470    8459   1
  12   3   4     825    4159   1
  -8   4   4  163303   16132   1
  -7   4   4    6916    2684   1
  -6   4   4   58032    6554   1
  -5   4   4  518568   19541   1
  -4   4   4  150516   10736   1
  -3   4   4   71075    7485   1
  -2   4   4  394148   17457   1
  -1   4   4  557627   21015   1
   0   4   4  324867   16177   1
   1   4   4   79597    8110   1
   2   4   4  179518   12318   1
   3   4   4  434875   19007   1
   4   4   4   63597    7587   1
   5   4   4   32433    5678   1
   6   4   4  162608    9967   1
   7   4   4  303352   13841   1
   8   4   4   33989    7453   1
   9   4   4    1972    2627   1
  10   4   4   32195    7539   1
  11   4   4   58906   13735   1
  -8   5   4   55242   10963   1
  -7   5   4    2588    2156   1
  -6   5   4  197235   13584   1
  -5   5   4  272631   16080   1
  -4   5   4   94490    9700   1
  -3   5   4   19999    4829   1
  -2   5   4   61178    7921   1
  -1   5   4  344291   18338   1
   0   5   4   68853    8518   1
   1   5   4   25387    5186   1
   2   5   4   80535    9576   1
   3   5   4  279403   17263   1
   4   5   4  183494   14038   1
   5   5   4     879    3075   1
   6   5   4   72739    7549   1
   7   5   4   99070    8854   1
   8   5   4   29239    5610   1
   9   5   4   16964   23718   1
  10   5   4   31777    7892   1
  -8   6   4    5638    4468   1
  -7   6   4    1062    3496   1
  -6   6   4   69137    9073   1
  -5   6   4   53753    8195   1
  -4   6   4   28869    6190   1
  -3   6   4   43749    7508   1
  -2   6   4   25089    5805   1
  -1   6   4   33271    6620   1
   0   6   4    9977    4397   1
   1   6   4    9258    3697   1
   2   6   4   32283    6537   1
   3   6   4   53761    8501   1
   4   6   4   94861   11325   1
   5   6   4    1591    3299   1
   6   6   4   12380    4689   1
   7   6   4   33649    5691   1
   8   6   4   11321    6033   1
  -8   7   4   28580    9452   1
  -7   7   4    3965    5017   1
  -6   7   4   90565   16631   1
  -5   7   4  146776   14433   1
  -4   7   4   85091   11220   1
  -3   7   4    6955    4954   1
  -2   7   4  115102   13101   1
  -1   7   4  117006   13256   1
   0   7   4  104113   12705   1
   1   7   4   12997    5037   1
   2   7   4   84517   11408   1
   3   7   4  188771   17015   1
   4   7   4   46428    8659   1
   5   7   4    6239    3374   1
   6   7   4   41903   11573   1
  -5   8   4   -1421    3097   1
  -8   1   5  144496    5852   1
  -7   1   5   76356   20474   1
  -6   1   5  706311   14890   1
  -5   1   5  807473   16527   1
  -4   1   5  472021   27782   1
  -3   1   5   24726    3281   1
  -2   1   5  612116   15335   1
  -1   1   5  697057   16447   1
   0   1   5  321785   11421   1
   1   1   5  251870   10044   1
   2   1   5  726763   15596   1
   3   1   5  712924   13270   1
   4   1   5  348262    7050   1
   5   1   5   16387    1815   1
   6   1   5  242399    6448   1
   7   1   5  355146   15553   1
   8   1   5  102180    8392   1
   9   1   5   10437    3198   1
  10   1   5  143647   10876   1
  11   1   5  181625   19042   1
  12   1   5   31523    8264   1
  -8   2   5    6080    1954   1
  -7   2   5   15109    2603   1
  -6   2   5  129068    7390   1
  -5   2   5   98877    6734   1
  -4   2   5   45424    4765   1
  -3   2   5    2670    1929   1
  -2   2   5   33599    4478   1
  -1   2   5  107455    7452   1
   0   2   5   10314    3335   1
   1   2   5   45357    3895   1
   2   2   5   38854    4489   1
   3   2   5  191315    6101   1
   4   2   5    7127    1616   1
   5   2   5    9489    1694   1
   6   2   5   28806    2452   1
   7   2   5   11715    1767   1
   8   2   5   30583    3431   1
   9   2   5    1293    2349   1
  10   2   5   13867    3889   1
  11   2   5   -5312    5312   1
  -8   3   5  111490   12012   1
  -7   3   5   25842    3934   1
  -6   3   5  300090   13196   1
  -5   3   5  556405   18408   1
  -4   3   5  373575   15396   1
  -3   3   5   84172    7537   1
  -2   3   5  571103   19003   1
  -1   3   5 1132457   27725   1
   0   3   5  248884   12999   1
   1   3   5  167784   10695   1
   2   3   5  595751   20344   1
   3   3   5  588479   16202   1
   4   3   5   84288    6552   1
   5   3   5   47436    4414   1
   6   3   5  250413   10031   1
   7   3   5  331495   11937   1
   8   3   5   56481    5482   1
   9   3   5   53040    5815   1
  10   3   5  108023    9944   1
  11   3   5   32761    5858   1
  -8   4   5   81345   11758   1
  -7   4   5    9943    3176   1
  -6   4   5  106697    9191   1
  -5   4   5  186333   12205   1
  -4   4   5   75597    8124   1
  -3   4   5   23404    4707   1
  -2   4   5  342802   16655   1
  -1   4   5  532059   20942   1
   0   4   5  123721   10494   1
   1   4   5   32585    5593   1
   2   4   5  122627   10568   1
   3   4   5  187765   12883   1
   4   4   5   68790    9735   1
   5   4   5   17522    3788   1
   6   4   5  170763   10528   1
   7   4   5  100802    8300   1
   8   4   5   23218    5045   1
   9   4   5   16072   13822   1
  10   4   5   37395    8680   1
  -8   5   5   15997    6063   1
  -7   5   5    7805    3320   1
  -6   5   5  154873   12294   1
  -5   5   5  235358   15388   1
  -4   5   5   39420    6626   1
  -3   5   5   15329    4290   1
  -2   5   5   66984    8366   1
  -1   5   5   91231    9814   1
   0   5   5   18182    5919   1
   1   5   5    3040    3271   1
   2   5   5  158163   13074   1
   3   5   5  290233   17852   1
   4   5   5   40165    6994   1
   5   5   5    3391    4339   1
   6   5   5   45785    6052   1
   7   5   5   45116    6295   1
   8   5   5   29139    6206   1
   9   5   5   21820   10973   1
  10   5   5   38189   10923   1
  -8   6   5   21313    7967   1
  -7   6   5    1569    3851   1
  -6   6   5  132103   12562   1
  -5   6   5  238772   17070   1
  -4   6   5   56214    8725   1
  -3   6   5   54482    8483   1
  -2   6   5  162157   14135   1
  -1   6   5  112050   12018   1
   0   6   5  115635   12217   1
   1   6   5    5175    3651   1
   2   6   5  194884   15963   1
   3   6   5  159599   14668   1
   4   6   5   51339    8622   1
   5   6   5   18186    5464   1
   6   6   5   88391    9078   1
   7   6   5   89904   11481   1
   8   6   5   22769    6304   1
  -8   7   5    5182    4994   1
  -7   7   5    2758    4454   1
  -6   7   5   27495    6354   1
  -5   7   5   12144    4245   1
  -4   7   5    9393    3887   1
  -3   7   5    3584    3249   1
  -2   7   5   29164    6774   1
  -1   7   5   66096   10086   1
   0   7   5   10413    4404   1
   1   7   5    7316    3904   1
   2   7   5   17762    6098   1
   3   7   5   17248    6020   1
   4   7   5    5670    3780   1
   5   7   5    6693    6150   1
   6   7   5   10615    6063   1
  -7   0   6  136441    6410   1
  -6   0   6 1530133   34686   1
  -5   0   6  764304   24836   1
  -4   0   6  395661   18139   1
  -3   0   6  228108   14060   1
  -2   0   6  598202   58750   1
  -1   0   6  498098   20556   1
   0   0   6  238833   14550   1
   1   0   6  348717   17683   1
   2   0   6  587423   22956   1
   3   0   6 1115417   20066   1
   4   0   6   87171    6108   1
   5   0   6  332484   12574   1
   6   0   6  225375    9470   1
   7   0   6  139839    7804   1
   8   0   6  126964   16530   1
   9   0   6   58538    8983   1
  10   0   6  157662   21699   1
  11   0   6  175118   23804   1
  -8   1   6   83803    5234   1
  -7   1   6   71120    5115   1
  -6   1   6    9513    2291   1
  -5   1   6    6093    1625   1
  -4   1   6   55351    5781   1
  -3   1   6   11997    3103   1
  -2   1   6  291928   11551   1
  -1   1   6  266671    6841   1
   0   1   6   17549    1809   1
   1   1   6   47867    3164   1
   2   1   6   36525    2946   1
   3   1   6    1733     982   1
   4   1   6   84516    3730   1
   5   1   6   63398    3518   1
   6   1   6   54581    3800   1
   7   1   6    4814    2570   1
   8   1   6    4256    6521   1
   9   1   6   20680    4517   1
  10   1   6   32428    5335   1
  11   1   6   11671    5706   1
  -8   2   6   74381    5651   1
  -7   2   6   60346    5345   1
  -6   2   6  480153   15230   1
  -5   2   6  537471   16336   1
  -4   2   6   51728    5245   1
  -3   2   6  169042   16494   1
  -2   2   6 1161952   24975   1
  -1   2   6 1078854   31808   1
   0   2   6  165164    4881   1
   1   2   6   73491    9194   1
   2   2   6  579492   11673   1
   3   2   6  333006    6592   1
   4   2   6   60663    3714   1
   5   2   6  150252   12011   1
   6   2   6  351251   11448   1
   7   2   6  348262   11925   1
   8   2   6   18423    3305   1
   9   2   6   35377    5663   1
  10   2   6   88724    8803   1
  11   2   6   58909    7342   1
  -8   3   6     191    2152   1
  -7   3   6   79945    7024   1
  -6   3   6   85576    7402   1
  -5   3   6  197241   11239   1
  -4   3   6   33499    4979   1
  -3   3   6   22649    4270   1
  -2   3   6  310004   14499   1
  -1   3   6  272796   13733   1
   0   3   6   12170    3309   1
   1   3   6   44676    5919   1
   2   3   6  187640   11868   1
   3   3   6  116296    7444   1
   4   3   6   77669    5396   1
   5   3   6    2028    1527   1
   6   3   6  165797    8386   1
   7   3   6   61652    5307   1
   8   3   6    3849    2030   1
   9   3   6   18144    4335   1
  10   3   6   40379    7863   1
  11   3   6   26029    8835   1
  -8   4   6    8262    3791   1
  -7   4   6   71606    7538   1
  -6   4   6  216650   13205   1
  -5   4   6  333824   16620   1
  -4   4   6   36133    5792   1
  -3   4   6   88544    8916   1
  -2   4   6  201786   13165   1
  -1   4   6  157094   11672   1
   0   4   6  151386   11412   1
   1   4   6   63988    7652   1
   2   4   6  378718   18547   1
   3   4   6  169808   12697   1
   4   4   6    6861    2825   1
   5   4   6   24283    4341   1
   6   4   6  174468    9531   1
   7   4   6  126201    8175   1
   8   4   6   21096    4249   1
   9   4   6   60388   25985   1
  10   4   6   59131    9558   1
  -8   5   6   48060   10809   1
  -7   5   6   28155    5478   1
  -6   5   6  112335   10888   1
  -5   5   6  197828   14222   1
  -4   5   6   74040    8858   1
  -3   5   6   81428   10633   1
  -2   5   6  270743   20219   1
  -1   5   6  294116   18002   1
   0   5   6   30590    5855   1
   1   5   6   88366   10013   1
   2   5   6  215537   15423   1
   3   5   6  130502   12240   1
   4   5   6   18915    5216   1
   5   5   6   45929    7676   1
   6   5   6   90971    8611   1
   7   5   6   83793    8462   1
   8   5   6    7679    3457   1
  -8   6   6   10786    5433   1
  -7   6   6    -412    4649   1
  -6   6   6   50042    8134   1
  -5   6   6   83116   10163   1
  -4   6   6   16632    4826   1
  -3   6   6   29091    6336   1
  -2   6   6   69820    9613   1
  -1   6   6   86792   10689   1
   0   6   6   19803    5564   1
   1   6   6   20882    5980   1
   2   6   6   72529    9838   1
   3   6   6   52639    8658   1
   4   6   6    8424    4039   1
   5   6   6   17016    5446   1
   6   6   6   37087    6073   1
   7   6   6   16661    5279   1
   8   6   6    2860    2198   1
  -8   7   6   -1257    3683   1
  -7   7   6   19302    8098   1
  -6   7   6  136707   14262   1
  -5   7   6  106299   12793   1
  -4   7   6   38405    7505   1
  -3   7   6   24259    6247   1
  -2   7   6   76217   10796   1
  -1   7   6   84292   11504   1
   0   7   6   12036    4710   1
   1   7   6   33136    7571   1
   2   7   6  116886   15463   1
   3   7   6  143003   15208   1
   4   7   6   17499    7551   1
  -5  -1  -7  133780    7520  -2
  -8   1   7  133780    7520   1
  -4  -1  -7  150192    8189  -2
  -7   1   7  150192    8189   1
  -3  -1  -7  733218   15425  -2
  -6   1   7  733218   15425   1
  -2  -1  -7  973589   22334  -2
  -5   1   7  973589   22334   1
  -1  -1  -7   72255   19688  -2
  -4   1   7   72255   19688   1
   0  -1  -7  523405   20445  -2
  -3   1   7  523405   20445   1
   1  -1  -7 1082156   23813  -2
  -2   1   7 1082156   23813   1
   2  -1  -7  728228   67279  -2
  -1   1   7  728228   67279   1
   3  -1  -7  190866   22456  -2
   0   1   7  190866   22456   1
   4  -1  -7  347063    8041  -2
   1   1   7  347063    8041   1
   5  -1  -7 1007349   27557  -2
   2   1   7 1007349   27557   1
   6  -1  -7  533700   17433  -2
   3   1   7  533700   17433   1
   7  -1  -7   31948    9167  -2
   4   1   7   31948    9167   1
   8  -1  -7  274914    9175  -2
   5   1   7  274914    9175   1
   9  -1  -7  369674   10995  -2
   6   1   7  369674   10995   1
  10  -1  -7  190894    8922  -2
   7   1   7  190894    8922   1
  11  -1  -7   27538    3945  -2
   8   1   7   27538    3945   1
  12  -1  -7   49718    8764  -2
   9   1   7   49718    8764   1
  13  -1  -7  114412   13729  -2
  10   1   7  114412   13729   1
  14  -1  -7   86196    9853  -2
  11   1   7   86196    9853   1
  -5  -2  -7   19684    3399  -2
  -8   2   7   19684    3399   1
  -4  -2  -7   68665    6087  -2
  -7   2   7   68665    6087   1
  -3  -2  -7  149137    9130  -2
  -6   2   7  149137    9130   1
  -2  -2  -7   34656    4692  -2
  -5   2   7   34656    4692   1
  -1  -2  -7   73048    6510  -2
  -4   2   7   73048    6510   1
   0  -2  -7    9108    2788  -2
  -3   2   7    9108    2788   1
   1  -2  -7   18633    2842  -2
  -2   2   7   18633    2842   1
   2  -2  -7   30152    2734  -2
  -1   2   7   30152    2734   1
   3  -2  -7    6334    5280  -2
   0   2   7    6334    5280   1
   4  -2  -7   44612    3200  -2
   1   2   7   44612    3200   1
   5  -2  -7   79279    5337  -2
   2   2   7   79279    5337   1
   6  -2  -7  126230    6586  -2
   3   2   7  126230    6586   1
   7  -2  -7   29065    2748  -2
   4   2   7   29065    2748   1
   8  -2  -7   20655    3319  -2
   5   2   7   20655    3319   1
   9  -2  -7    9867    2715  -2
   6   2   7    9867    2715   1
  10  -2  -7   38894    8711  -2
   7   2   7   38894    8711   1
  11  -2  -7   13358    3104  -2
   8   2   7   13358    3104   1
  12  -2  -7   19900    4290  -2
   9   2   7   19900    4290   1
  13  -2  -7   38791    6207  -2
  10   2   7   38791    6207   1
  14  -2  -7    2061    4069  -2
  11   2   7    2061    4069   1
  -5  -3  -7   76365    7084  -2
  -8   3   7   76365    7084   1
  -4  -3  -7  136867    9660  -2
  -7   3   7  136867    9660   1
  -3  -3  -7  355146   15654  -2
  -6   3   7  355146   15654   1
  -2  -3  -7  183028   11401  -2
  -5   3   7  183028   11401   1
  -1  -3  -7    8648    2969  -2
  -4   3   7    8648    2969   1
   0  -3  -7  196368   11879  -2
  -3   3   7  196368   11879   1
   1  -3  -7  704245   22882  -2
  -2   3   7  704245   22882   1
   2  -3  -7  501271   19530  -2
  -1   3   7  501271   19530   1
   3  -3  -7   60379    7046  -2
   0   3   7   60379    7046   1
   4  -3  -7   31596    3796  -2
   1   3   7   31596    3796   1
   5  -3  -7  318383   16154  -2
   2   3   7  318383   16154   1
   6  -3  -7  230617   10810  -2
   3   3   7  230617   10810   1
   7  -3  -7   58520    4788  -2
   4   3   7   58520    4788   1
   8  -3  -7  131187    7380  -2
   5   3   7  131187    7380   1
   9  -3  -7  316889   11882  -2
   6   3   7  316889   11882   1
  10  -3  -7  177112    9176  -2
   7   3   7  177112    9176   1
  11  -3  -7   14296    4660  -2
   8   3   7   14296    4660   1
  12  -3  -7   52452    9418  -2
   9   3   7   52452    9418   1
  13  -3  -7   83572    9255  -2
  10   3   7   83572    9255   1
  14  -3  -7   24239    7722  -2
  11   3   7   24239    7722   1
  -5  -4  -7   17455    6164  -2
  -8   4   7   17455    6164   1
  -4  -4  -7   34638    7092  -2
  -7   4   7   34638    7092   1
  -3  -4  -7  141014   11187  -2
  -6   4   7  141014   11187   1
  -2  -4  -7  133798   10996  -2
  -5   4   7  133798   10996   1
  -1  -4  -7   51936    7008  -2
  -4   4   7   51936    7008   1
   0  -4  -7  110189   10002  -2
  -3   4   7  110189   10002   1
   1  -4  -7  502366   21232  -2
  -2   4   7  502366   21232   1
   2  -4  -7  299773   16527  -2
  -1   4   7  299773   16527   1
   3  -4  -7   34154    6143  -2
   0   4   7   34154    6143   1
   4  -4  -7  103880   10057  -2
   1   4   7  103880   10057   1
   5  -4  -7  171375   13671  -2
   2   4   7  171375   13671   1
   6  -4  -7   93874    9932  -2
   3   4   7   93874    9932   1
   7  -4  -7   11406    4059  -2
   4   4   7   11406    4059   1
   8  -4  -7   57122    5388  -2
   5   4   7   57122    5388   1
   9  -4  -7  199090   10167  -2
   6   4   7  199090   10167   1
  10  -4  -7   97066    7293  -2
   7   4   7   97066    7293   1
  11  -4  -7  127507  195178  -2
   8   4   7  127507  195178   1
  12  -4  -7   33698    6211  -2
   9   4   7   33698    6211   1
  -5  -5  -7   21655    7665  -2
  -8   5   7   21655    7665   1
  -4  -5  -7   25402    5397  -2
  -7   5   7   25402    5397   1
  -3  -5  -7  152086   12655  -2
  -6   5   7  152086   12655   1
  -2  -5  -7  132792   12072  -2
  -5   5   7  132792   12072   1
  -1  -5  -7   12030    3919  -2
  -4   5   7   12030    3919   1
   0  -5  -7   93034   10191  -2
  -3   5   7   93034   10191   1
   1  -5  -7  202438   15018  -2
  -2   5   7  202438   15018   1
   2  -5  -7  158115   13412  -2
  -1   5   7  158115   13412   1
   3  -5  -7   60599    8445  -2
   0   5   7   60599    8445   1
   4  -5  -7   52159    7891  -2
   1   5   7   52159    7891   1
   5  -5  -7  173341   14212  -2
   2   5   7  173341   14212   1
   6  -5  -7  126740   12372  -2
   3   5   7  126740   12372   1
   7  -5  -7   22139    5736  -2
   4   5   7   22139    5736   1
   8  -5  -7   29907    5122  -2
   5   5   7   29907    5122   1
   9  -5  -7   67034    7513  -2
   6   5   7   67034    7513   1
  10  -5  -7   43668    7867  -2
   7   5   7   43668    7867   1
  11  -5  -7  139168   23837  -2
   8   5   7  139168   23837   1
  -5  -6  -7    4066    4361  -2
  -8   6   7    4066    4361   1
  -4  -6  -7   76958   14462  -2
  -7   6   7   76958   14462   1
  -3  -6  -7  229065   17165  -2
  -6   6   7  229065   17165   1
  -2  -6  -7  197606   16064  -2
  -5   6   7  197606   16064   1
  -1  -6  -7   54776    8654  -2
  -4   6   7   54776    8654   1
   0  -6  -7   65242    9505  -2
  -3   6   7   65242    9505   1
   1  -6  -7  113458   12327  -2
  -2   6   7  113458   12327   1
   2  -6  -7  125671   12935  -2
  -1   6   7  125671   12935   1
   3  -6  -7    9995    3991  -2
   0   6   7    9995    3991   1
   4  -6  -7  130261   13429  -2
   1   6   7  130261   13429   1
   5  -6  -7  218940   17666  -2
   2   6   7  218940   17666   1
   6  -6  -7  147067   14635  -2
   3   6   7  147067   14635   1
   7  -6  -7   21923    5822  -2
   4   6   7   21923    5822   1
   8  -6  -7   22432    6201  -2
   5   6   7   22432    6201   1
   9  -6  -7   56632    9282  -2
   6   6   7   56632    9282   1
  -5  -7  -7    3352    5792  -2
  -8   7   7    3352    5792   1
  -4  -7  -7    4089    4159  -2
  -7   7   7    4089    4159   1
  -3  -7  -7   15616    4996  -2
  -6   7   7   15616    4996   1
  -2  -7  -7   26063    6922  -2
  -5   7   7   26063    6922   1
  -1  -7  -7   13586    4767  -2
  -4   7   7   13586    4767   1
   0  -7  -7   17825    5578  -2
  -3   7   7   17825    5578   1
   1  -7  -7   40234   10129  -2
  -2   7   7   40234   10129   1
   2  -7  -7   48682    9064  -2
  -1   7   7   48682    9064   1
   3  -7  -7   22933    6665  -2
   0   7   7   22933    6665   1
   4  -7  -7   24358    6890  -2
   1   7   7   24358    6890   1
   5  -7  -7   38110    8048  -2
   2   7   7   38110    8048   1
  -8   0   8    8386    3462   1
  -7   0   8  457211   22550   1
  -6   0   8 1222520   37173   1
  -5   0   8 1075794   34928   1
  -4   0   8   41135    7146   1
  -3   0   8  375839   20864   1
  -2   0   8  630251   27195   1
  -1   0   8  264105   17851   1
   0   0   8   67563    9123   1
   1   0   8 1241413   38816   1
   2   0   8 1396864   41631   1
   3   0   8  385332   13057   1
   4   0   8   27570    3946   1
   5   0   8   97286    7463   1
   6   0   8  178823   10431   1
   7   0   8   75818   12589   1
   8   0   8   19118    7287   1
   9   0   8  150734   18937   1
  10   0   8  126491   13715   1
  -8   1   8    9336    2203   1
  -7   1   8   26099    4022   1
  -6   1   8   33589    4635   1
  -5   1   8   35241    4805   1
  -4   1   8   12172    5525   1
  -3   1   8   94748    7612   1
  -2   1   8   31617    4650   1
  -1   1   8   58176    8045   1
   0   1   8   21270    1798   1
   1   1   8   14190    5256   1
   2   1   8   23833    4070   1
   3   1   8    2849    1651   1
   4   1   8    5939    1846   1
   5   1   8   64810    4759   1
   6   1   8   33019    3538   1
   7   1   8   29822    6450   1
   8   1   8   11378    3217   1
   9   1   8   -3118    8327   1
  10   1   8    7355    9410   1
  -8   2   8   17855    4577   1
  -7   2   8  174120   10328   1
  -6   2   8  312683   13991   1
  -5   2   8  160102   10189   1
  -4   2   8    1655    2128   1
  -3   2   8  583454   15979   1
  -2   2   8  628811   20436   1
  -1   2   8  398458   10830   1
   0   2   8    6967    2161   1
   1   2   8  319299   11163   1
   2   2   8  280345    8304   1
   3   2   8  176366    6342   1
   4   2   8    7049    1926   1
   5   2   8  225324    9355   1
   6   2   8  321600   17366   1
   7   2   8   93954   10090   1
   8   2   8   17929    3661   1
   9   2   8   88574   13146   1
  10   2   8   74772    9702   1
  -8   3   8   16390    3716   1
  -7   3   8   78729    7639   1
  -6   3   8  136910   10082   1
  -5   3   8  171023   11468   1
  -4   3   8   21472    4472   1
  -3   3   8   45633    6186   1
  -2   3   8  133337   10427   1
  -1   3   8   36980    5771   1
   0   3   8    8368    2014   1
   1   3   8  133830    7699   1
   2   3   8  126179   10665   1
   3   3   8   49952    4398   1
   4   3   8   21100    3008   1
   5   3   8   45507    5614   1
   6   3   8   57143    6466   1
   7   3   8   11905    3364   1
   8   3   8    6344    7935   1
   9   3   8   18326    5510   1
  10   3   8   18845    5675   1
  -8   4   8    6780    4324   1
  -7   4   8  228657   14347   1
  -6   4   8  257122   15382   1
  -5   4   8  157815   12225   1
  -4   4   8    6300    2991   1
  -3   4   8   70321    8333   1
  -2   4   8  237280   15062   1
  -1   4   8   45323    6796   1
   0   4   8    9782    4180   1
   1   4   8  206388   14615   1
   2   4   8  229909   15530   1
   3   4   8  147159   12779   1
   4   4   8   12790    2737   1
   5   4   8   65592    6904   1
   6   4   8   85422    8118   1
   7   4   8   19337    4209   1
   8   4   8   70145  112381   1
   9   4   8   38608    7932   1
  -8   5   8     -17    3516   1
  -7   5   8   71449    8944   1
  -6   5   8  121030   11811   1
  -5   5   8   21381    5377   1
  -4   5   8   11978    4147   1
  -3   5   8  143979   12918   1
  -2   5   8  307827   18836   1
  -1   5   8  149379   13338   1
   0   5   8    6917    3363   1
   1   5   8   35427    6777   1
   2   5   8  108672   11763   1
   3   5   8   45833    7849   1
   4   5   8   18236    5532   1
   5   5   8  105086   11974   1
   6   5   8   94574   11473   1
   7   5   8   36470    7427   1
  -8   6   8    1485    3234   1
  -7   6   8    8610    5420   1
  -6   6   8   77421   10184   1
  -5   6   8   51488    8388   1
  -4   6   8   10578    4762   1
  -3   6   8   55527    8951   1
  -2   6   8  103663   12016   1
  -1   6   8   43137    8095   1
   0   6   8    2397    2765   1
   1   6   8   50310   10365   1
   2   6   8   67037   11225   1
   3   6   8   21591    5841   1
   4   6   8    8965    4474   1
   5   6   8   26213    5938   1
   6   6   8   21843    8429   1
  -6   7   8   97366   17157   1
  -5   7   8   62879   10127   1
  -4   7   8    3229    3167   1
  -3   7   8   53358    9428   1
  -2   7   8  114910   13669   1
  -1   7   8   55476    9970   1
   0   7   8   10776    6921   1
  -8   1   9   78979    6822   1
  -7   1   9  215217    9526   1
  -6   1   9  655049   21025   1
  -5   1   9  204146   17541   1
  -4   1   9   51958    6012   1
  -3   1   9  417627   16850   1
  -2   1   9  781488   23226   1
  -1   1   9   80585   23899   1
   0   1   9   42278    5708   1
   1   1   9  676514   22000   1
   2   1   9  375184   16595   1
   3   1   9   78904    7803   1
   4   1   9    4077    2867   1
   5   1   9  254099    9708   1
   6   1   9  284472   10619   1
   7   1   9   37708    6770   1
   8   1   9   32043    8477   1
   9   1   9  116495   13373   1
  10   1   9   89454   26763   1
  -8   2   9   11961    3333   1
  -7   2   9   99782    8363   1
  -6   2   9   92061    8170   1
  -5   2   9   59516    6765   1
  -4   2   9    3950    1868   1
  -3   2   9  123850    9725   1
  -2   2   9   75893   25610   1
  -1   2   9   32297    3422   1
   0   2   9   27587    3421   1
   1   2   9   63445    7177   1
   2   2   9  142545    6757   1
   3   2   9   27291    3324   1
   4   2   9   16600    3441   1
   5   2   9   30650    3923   1
   6   2   9   22612    5244   1
   7   2   9    6023    2389   1
   8   2   9    5912    3464   1
   9   2   9   48123   34913   1
  -8   3   9   39721    5764   1
  -7   3   9  290973   23938   1
  -6   3   9  288848   15356   1
  -5   3   9  104639    9500   1
  -4   3   9    3402    2665   1
  -3   3   9  227665   13904   1
  -2   3   9  360839   17813   1
  -1   3   9   40727    6236   1
   0   3   9   56683    7273   1
   1   3   9  207855   13901   1
   2   3   9  271922   12290   1
   3   3   9  118400    8383   1
   4   3   9   18197    3559   1
   5   3   9  136689    9680   1
   6   3   9   88099    8052   1
   7   3   9   39874    5748   1
   8   3   9   13315   17221   1
   9   3   9   56172    8765   1
  -8   4   9     158    2574   1
  -7   4   9   90403    9423   1
  -6   4   9   69560    8413   1
  -5   4   9    8712    3357   1
  -4   4   9   57778    7734   1
  -3   4   9  128848   11503   1
  -2   4   9   73218    8831   1
  -1   4   9  105435   10640   1
   0   4   9     825    2277   1
   1   4   9   28513   10926   1
   2   4   9   90896   10242   1
   3   4   9   22639    5715   1
   4   4   9   24929    4485   1
   5   4   9   64068    7032   1
   6   4   9   78620    8060   1
   7   4   9   15712    4172   1
   8   4   9   -6197    6197   1
  -8   5   9    3627    4253   1
  -7   5   9   80024    9707   1
  -6   5   9   88644   10371   1
  -5   5   9   34463    6682   1
  -4   5   9   23218    5523   1
  -3   5   9  146346   13425   1
  -2   5   9  151979   13666   1
  -1   5   9   51368    8724   1
   0   5   9   13247    4834   1
   1   5   9   77721   10238   1
   2   5   9  126185   13106   1
   3   5   9   16565    5354   1
   4   5   9   33581    7150   1
   5   5   9   59946   16638   1
   6   5   9   49132    8533   1
   7   5   9    6997    3675   1
  -8   6   9   18169    7521   1
  -7   6   9  115036   18089   1
  -6   6   9  142293   14134   1
  -5   6   9   41925    7806   1
  -4   6   9   14835    5131   1
  -3   6   9   80926   10914   1
  -2   6   9  126703   13729   1
  -1   6   9   25992    6685   1
   0   6   9   19417    5794   1
   1   6   9  120334   13682   1
   2   6   9  170619   16301   1
   3   6   9   51762    9078   1
   4   6   9    5217    3917   1
  -6   7   9   16899    7655   1
  -5   7   9   20827    8490   1
  -4   7   9    2661    5359   1
  -3   7   9    6083    5544   1
  -9   0  10   51086    8805   1
  -8   0  10  145462   14570   1
  -7   0  10  482016   26582   1
  -6   0  10  499881   27081   1
  -5   0  10  117107   13618   1
  -4   0  10   64717   10001   1
  -3   0  10  475843   26666   1
  -2   0  10  455937   26492   1
  -1   0  10     355    2752   1
   0   0  10  156375   15528   1
   1   0  10  593959   30457   1
   2   0  10  444481   26709   1
   3   0  10   74990   11282   1
   4   0  10   61872   10417   1
   5   0  10  123628   84154   1
   6   0  10  135118   91095   1
   7   0  10   14090    6677   1
   8   0  10   58299   12716   1
   9   0  10  137833   31425   1
  -9   1  10   64982    9690   1
  -8   1  10    -194    1811   1
  -7   1  10    9979    3244   1
  -6   1  10    4748    2555   1
  -5   1  10   12309    3386   1
  -4   1  10   17141    3965   1
  -3   1  10  227095   13244   1
  -2   1  10  158003   11108   1
  -1   1  10   15064    3586   1
   0   1  10   29693    4958   1
   1   1  10    3969    2825   1
   2   1  10   13544    3528   1
   3   1  10    8421    2742   1
   4   1  10   37975    5888   1
   5   1  10   70205    6587   1
   6   1  10    5981    2142   1
   7   1  10    4649    3486   1
   8   1  10   -2690   15046   1
   9   1  10     690    7717   1
  -8   2  10   17627    3928   1
  -7   2  10  260693   14292   1
  -6   2  10  151318   11068   1
  -5   2  10    4709    3425   1
  -4   2  10  180136   12263   1
  -3   2  10  602393   22276   1
  -2   2  10  498516   20390   1
  -1   2  10  155940    8475   1
   0   2  10   38052    4406   1
   1   2  10  175808   12631   1
   2   2  10  182553    7976   1
   3   2  10    5185    1879   1
   4   2  10   94196    6435   1
   5   2  10  324382   15129   1
   6   2  10  166878   10682   1
   7   2  10   46814    7489   1
   8   2  10   55842   97151   1
   9   2  10   33322   11563   1
  -8   3  10   67369    7827   1
  -7   3  10  136851   11043   1
  -6   3  10  154978   11875   1
  -5   3  10   38290    6279   1
  -4   3  10    8735    3354   1
  -3   3  10   15727    4237   1
  -2   3  10   18717    4455   1
  -1   3  10   14085    3970   1
   0   3  10   35717    6180   1
   1   3  10  212061   14767   1
   2   3  10   64218    6152   1
   3   3  10   63800    6357   1
   4   3  10   12253    3184   1
   5   3  10    7881    2758   1
   6   3  10   10278    3444   1
   7   3  10    -777    2040   1
   8   3  10    4692    5329   1
   9   3  10   15133    7555   1
  -8   4  10   72698   12864   1
  -7   4  10  173916   13424   1
  -6   4  10  210574   14970   1
  -5   4  10   58949    8083   1
  -4   4  10   28173    5668   1
  -3   4  10  128358   11812   1
  -2   4  10  134886   12319   1
  -1   4  10   29170    5964   1
   0   4  10   75777    9558   1
   1   4  10  262451   17625   1
   2   4  10  116323   11932   1
   3   4  10   41810    7465   1
   4   4  10   36180   12024   1
   5   4  10   51833    8355   1
   6   4  10   45289    7861   1
   7   4  10     702    3846   1
   8   4  10   14181   15150   1
  -8   5  10   11087    5715   1
  -7   5  10   48329    7706   1
  -6   5  10   71370    9682   1
  -5   5  10    2579    2535   1
  -4   5  10   46054   10266   1
  -3   5  10  101165   11601   1
  -2   5  10  102298   11749   1
  -1   5  10   29408    6626   1
   0   5  10    7867    4364   1
   1   5  10   50286    8505   1
   2   5  10   64920    9767   1
   3   5  10   11293    5115   1
   4   5  10   12932    4338   1
   5   5  10   90381   11534   1
   6   5  10   52974    8943   1
  -8   6  10     808    2929   1
  -7   6  10    6784    4578   1
  -6   6  10   16157    5107   1
  -5   6  10    -414    3077   1
  -4   6  10   36724    7375   1
  -3   6  10   76757   10812   1
  -2   6  10   61940    9798   1
  -1   6  10   36068    7605   1
   0   6  10   -1071    2643   1
   1   6  10   37023    8032   1
   2   6  10   17493    5579   1
  -9   1  11   14198    5152   1
  -8   1  11  112542    7748   1
  -7   1  11  360693   17480   1
  -6   1  11  263234   15155   1
  -5   1  11   12787    4074   1
  -4   1  11  141677   11181   1
  -3   1  11  492123   20576   1
  -2   1  11  263371   15090   1
  -1   1  11    7459    3002   1
   0   1  11   95851    9336   1
   1   1  11  451226   20167   1
   2   1  11  145892   11609   1
   3   1  11   19258    5305   1
   4   1  11  131993   11351   1
   5   1  11  234029   12211   1
   6   1  11   64384    5982   1
   7   1  11     954   11637   1
   8   1  11   21010    8518   1
  -8   2  11   48993    8584   1
  -7   2  11   40560    6074   1
  -6   2  11    9304    3037   1
  -5   2  11   62808    6222   1
  -4   2  11   17281    4151   1
  -3   2  11  158393   12092   1
  -2   2  11   65144    7893   1
  -1   2  11   18003    4451   1
   0   2  11   73121    8606   1
   1   2  11    8518    3822   1
   2   2  11   62785    6367   1
   3   2  11    1940    2158   1
   4   2  11   40968    6333   1
   5   2  11   17639    4843   1
   6   2  11    4576    3752   1
   7   2  11   76060   96887   1
   8   2  11   33199   36955   1
  -8   3  11   83910    9108   1
  -7   3  11  315029   17973   1
  -6   3  11  200838   14199   1
  -5   3  11    3019    2294   1
  -4   3  11   69040    8479   1
  -3   3  11  212032   14759   1
  -2   3  11  118071   11294   1
  -1   3  11    4161    4424   1
   0   3  11  133299   12030   1
   1   3  11  315274   18737   1
   2   3  11  190181   14819   1
   3   3  11   -2438    3124   1
   4   3  11   67640    9230   1
   5   3  11   71304    7619   1
   6   3  11   34682    5423   1
   7   3  11     821    2877   1
   8   3  11   11583    6687   1
  -8   4  11   22237    5307   1
  -7   4  11   79195    9497   1
  -6   4  11   38586    7151   1
  -5   4  11    6656    3489   1
  -4   4  11   84881    9953   1
  -3   4  11   35732    6619   1
  -2   4  11   72713    9432   1
  -1   4  11   19170    5044   1
   0   4  11   24659    5590   1
   1   4  11   67543    9528   1
   2   4  11   29238    6748   1
   3   4  11    -655    2729   1
   4   4  11   14639    4888   1
   5   4  11   59852    9252   1
   6   4  11   79180   10891   1
   7   4  11    2743    6388   1
  -8   5  11   11771    5745   1
  -7   5  11   36335    7180   1
  -6   5  11   23333    6145   1
  -5   5  11    8809    3960   1
  -4   5  11   94865   11453   1
  -3   5  11  140382   13820   1
  -2   5  11  100293   11970   1
  -1   5  11    5074    3448   1
   0   5  11   42635    8100   1
   1   5  11   42601    8099   1
   2   5  11   27152    6834   1
   3   5  11    1341    3605   1
   4   5  11   39024    7913   1
  -7   6  11   58249   13722   1
  -6   6  11   83091   11237   1
  -5   6  11   11377    4068   1
  -4   6  11   34548    7473   1
  -3   6  11  135336   14732   1
  -2   6  11   63080   10233   1
  -1   6  11    3424    4099   1
   0   6  11   89967   12145   1
  -4   0 -12   34472    9140  -2
  -9   0  12   34472    9140   1
  -3   0 -12  222011   20268  -2
  -8   0  12  222011   20268   1
  -2   0 -12  516750   31016  -2
  -7   0  12  516750   31016   1
  -1   0 -12  277267   23214  -2
  -6   0  12  277267   23214   1
   0   0 -12   52356   10893  -2
  -5   0  12   52356   10893   1
   1   0 -12  166742   17673  -2
  -4   0  12  166742   17673   1
   2   0 -12  325504   24953  -2
  -3   0  12  325504   24953   1
   3   0 -12  144309   17097  -2
  -2   0  12  144309   17097   1
   4   0 -12   68877   12167  -2
  -1   0  12   68877   12167   1
   5   0 -12  274733   23378  -2
   0   0  12  274733   23378   1
   6   0 -12  456896   30219  -2
   1   0  12  456896   30219   1
   7   0 -12  302759   24933  -2
   2   0  12  302759   24933   1
   8   0 -12   35759   10058  -2
   3   0  12   35759   10058   1
   9   0 -12   90069   14100  -2
   4   0  12   90069   14100   1
  10   0 -12  105083   67826  -2
   5   0  12  105083   67826   1
  11   0 -12   27550    6489  -2
   6   0  12   27550    6489   1
   7   0  12   26126   10326   1
   8   0  12   60829   13202   1
  -4  -1 -12    4005    4669  -2
  -9   1  12    4005    4669   1
  -3  -1 -12   28111    5575  -2
  -8   1  12   28111    5575   1
  -2  -1 -12   30077    5735  -2
  -7   1  12   30077    5735   1
  -1  -1 -12   21085    4949  -2
  -6   1  12   21085    4949   1
   0  -1 -12   22641    5207  -2
  -5   1  12   22641    5207   1
   1  -1 -12   55039    7393  -2
  -4   1  12   55039    7393   1
   2  -1 -12   97752    9857  -2
  -3   1  12   97752    9857   1
   3  -1 -12   54331    7532  -2
  -2   1  12   54331    7532   1
   4  -1 -12   15145    4528  -2
  -1   1  12   15145    4528   1
   5  -1 -12   12061    3919  -2
   0   1  12   12061    3919   1
   6  -1 -12   14373    4304  -2
   1   1  12   14373    4304   1
   7  -1 -12   14064    4319  -2
   2   1  12   14064    4319   1
   8  -1 -12    8839    3240  -2
   3   1  12    8839    3240   1
   9  -1 -12   73975    9059  -2
   4   1  12   73975    9059   1
  10  -1 -12   19162    4146  -2
   5   1  12   19162    4146   1
  11  -1 -12    8625    4196  -2
   6   1  12    8625    4196   1
   7   1  12   -2818    4082   1
   8   1  12    2420   10859   1
  -3  -2 -12  141210   11675  -2
  -8   2  12  141210   11675   1
  -2  -2 -12  298716   17056  -2
  -7   2  12  298716   17056   1
  -1  -2 -12  137754   12125  -2
  -6   2  12  137754   12125   1
   0  -2 -12   29033    4768  -2
  -5   2  12   29033    4768   1
   1  -2 -12  192449   13945  -2
  -4   2  12  192449   13945   1
   2  -2 -12  330578   18344  -2
  -3   2  12  330578   18344   1
   3  -2 -12  196784   14330  -2
  -2   2  12  196784   14330   1
   4  -2 -12   21140    5541  -2
  -1   2  12   21140    5541   1
   5  -2 -12   97384   10231  -2
   0   2  12   97384   10231   1
   6  -2 -12  316373   18427  -2
   1   2  12  316373   18427   1
   7  -2 -12   89389   10121  -2
   2   2  12   89389   10121   1
   8  -2 -12   38133    5475  -2
   3   2  12   38133    5475   1
   9  -2 -12  109954   10570  -2
   4   2  12  109954   10570   1
  10  -2 -12  166005   11166  -2
   5   2  12  166005   11166   1
  11  -2 -12   50513    8319  -2
   6   2  12   50513    8319   1
  12  -2 -12   41212   56806  -2
   7   2  12   41212   56806   1
   8   2  12   13839    6904   1
  -3  -3 -12   72706    8894  -2
  -8   3  12   72706    8894   1
  -2  -3 -12   99849   10787  -2
  -7   3  12   99849   10787   1
  -1  -3 -12   73246    9366  -2
  -6   3  12   73246    9366   1
   0  -3 -12    6043    3901  -2
  -5   3  12    6043    3901   1
   1  -3 -12   11768    3821  -2
  -4   3  12   11768    3821   1
   2  -3 -12   50017    7618  -2
  -3   3  12   50017    7618   1
   3  -3 -12   24581    6358  -2
  -2   3  12   24581    6358   1
   4  -3 -12   11733    4222  -2
  -1   3  12   11733    4222   1
   5  -3 -12   83607   10178  -2
   0   3  12   83607   10178   1
   6  -3 -12   99070   11231  -2
   1   3  12   99070   11231   1
   7  -3 -12   60485    9120  -2
   2   3  12   60485    9120   1
   8  -3 -12    3865    3004  -2
   3   3  12    3865    3004   1
   9  -3 -12    9223    3409  -2
   4   3  12    9223    3409   1
  10  -3 -12   14000    5256  -2
   5   3  12   14000    5256   1
  11  -3 -12    7917    3558  -2
   6   3  12    7917    3558   1
  12  -3 -12     161    4726  -2
   7   3  12     161    4726   1
  -3  -4 -12  111921   11624  -2
  -8   4  12  111921   11624   1
  -2  -4 -12  158742   14048  -2
  -7   4  12  158742   14048   1
  -1  -4 -12  142418   13475  -2
  -6   4  12  142418   13475   1
   0  -4 -12   18000    8116  -2
  -5   4  12   18000    8116   1
   1  -4 -12   71507    9559  -2
  -4   4  12   71507    9559   1
   2  -4 -12   80055   10280  -2
  -3   4  12   80055   10280   1
   3  -4 -12   44448    8240  -2
  -2   4  12   44448    8240   1
   4  -4 -12   14370    5238  -2
  -1   4  12   14370    5238   1
   5  -4 -12  179390   15557  -2
   0   4  12  179390   15557   1
   6  -4 -12  151859   14692  -2
   1   4  12  151859   14692   1
   7  -4 -12  106938   12437  -2
   2   4  12  106938   12437   1
   8  -4 -12   17448    6169  -2
   3   4  12   17448    6169   1
   9  -4 -12   36264    7500  -2
   4   4  12   36264    7500   1
  10  -4 -12   46908    9861  -2
   5   4  12   46908    9861   1
  11  -4 -12   11309    6713  -2
   6   4  12   11309    6713   1
  -2  -5 -12   69405    9912  -2
  -7   5  12   69405    9912   1
  -1  -5 -12   40329    8031  -2
  -6   5  12   40329    8031   1
   0  -5 -12   17441    5636  -2
  -5   5  12   17441    5636   1
   1  -5 -12  114462   12874  -2
  -4   5  12  114462   12874   1
   2  -5 -12  148148   14650  -2
  -3   5  12  148148   14650   1
   3  -5 -12   90121   11797  -2
  -2   5  12   90121   11797   1
   4  -5 -12   11823    5594  -2
  -1   5  12   11823    5594   1
   5  -5 -12   71066   10642  -2
   0   5  12   71066   10642   1
   6  -5 -12   59458    9852  -2
   1   5  12   59458    9852   1
   7  -5 -12   16241    5951  -2
   2   5  12   16241    5951   1
  -1  -6 -12    9643    5956  -2
  -6   6  12    9643    5956   1
   0  -6 -12    2272    3834  -2
  -5   6  12    2272    3834   1
   1  -6 -12   32173   10645  -2
  -4   6  12   32173   10645   1
  -9   1  13   16933    6036   1
  -8   1  13  137406   12114   1
  -7   1  13  241153   15981   1
  -6   1  13   61721    9143   1
  -5   1  13   40957    6832   1
  -4   1  13  269935   16923   1
  -3   1  13  382727   20213   1
  -2   1  13   82512    9766   1
  -1   1  13   13133    4532   1
   0   1  13  243123   16442   1
   1   1  13  154626   13116   1
   2   1  13   20064    5269   1
   3   1  13   15501    4769   1
   4   1  13  171679   14362   1
   5   1  13  135444   13187   1
   6   1  13   22384    7984   1
   7   1  13   11377    5205   1
  -8   2  13   25392    7726   1
  -7   2  13    9053    3898   1
  -6   2  13    1187    2464   1
  -5   2  13    1590    2839   1
  -4   2  13   16032    4417   1
  -3   2  13   31513    6206   1
  -2   2  13    6185    3681   1
  -1   2  13    4880    3000   1
   0   2  13    -534    2296   1
   1   2  13   26615    6067   1
   2   2  13   29415    6418   1
   3   2  13    4437    3493   1
   4   2  13    8456    3743   1
   5   2  13   13136    4593   1
   6   2  13    1532    2758   1
   7   2  13    -808    3033   1
  -8   3  13  167141   19782   1
  -7   3  13  173494   14368   1
  -6   3  13   53449    8213   1
  -5   3  13   24667    5872   1
  -4   3  13  165408   14170   1
  -3   3  13  161432   14002   1
  -2   3  13   25627    5910   1
  -1   3  13   24008    6759   1
   0   3  13  124626   12834   1
   1   3  13  161302   14725   1
   2   3  13   65630    9716   1
   3   3  13   25131    6416   1
   4   3  13   72801   10433   1
   5   3  13   42376    8038   1
   6   3  13   14154    7052   1
  -8   4  13   55299   12110   1
  -7   4  13  113710   12281   1
  -6   4  13   38602    7453   1
  -5   4  13   24306    5914   1
  -4   4  13   96771   11527   1
  -3   4  13   37540    7408   1
  -2   4  13   38129    7560   1
  -1   4  13    8205    3833   1
   0   4  13  114615   13051   1
   1   4  13   92994   11939   1
   2   4  13    5613    3886   1
   3   4  13   14619    5044   1
  -7   5  13   26361    6550   1
  -6   5  13   12941    4962   1
  -5   5  13   16430    5668   1
  -4   5  13   90486   11821   1
  -3   5  13   92798   12033   1
  -2   5  13   32522    7465   1
  -1   5  13    1090    2748   1
   0   5  13   22680    6347   1
  -3   0 -14   29870    9234  -2
  -9   0  14   29870    9234   1
  -2   0 -14  156955   19061  -2
  -8   0  14  156955   19061   1
  -1   0 -14  290881   25972  -2
  -7   0  14  290881   25972   1
   0   0 -14   58651   12314  -2
  -6   0  14   58651   12314   1
   1   0 -14   75764   13065  -2
  -5   0  14   75764   13065   1
   2   0 -14  263448   24903  -2
  -4   0  14  263448   24903   1
   3   0 -14  269568   25057  -2
  -3   0  14  269568   25057   1
   4   0 -14   81771   14208  -2
  -2   0  14   81771   14208   1
   5   0 -14  109046   16225  -2
  -1   0  14  109046   16225   1
   6   0 -14  301791   27004  -2
   0   0  14  301791   27004   1
   7   0 -14  232542   24102  -2
   1   0  14  232542   24102   1
   8   0 -14   26046    9073  -2
   2   0  14   26046    9073   1
   9   0 -14    9311    5926  -2
   3   0  14    9311    5926   1
   4   0  14  107414   16540   1
   5   0  14   95331   16145   1
   6   0  14   14231    7669   1
  -3  -1 -14    9168    4204  -2
  -9   1  14    9168    4204   1
  -2  -1 -14    5414    3166  -2
  -8   1  14    5414    3166   1
  -1  -1 -14    5031    4052  -2
  -7   1  14    5031    4052   1
   0  -1 -14   13237    4439  -2
  -6   1  14   13237    4439   1
   1  -1 -14   21388    5432  -2
  -5   1  14   21388    5432   1
   2  -1 -14    5711    2908  -2
  -4   1  14    5711    2908   1
   3  -1 -14   13758    4470  -2
  -3   1  14   13758    4470   1
   4  -1 -14   19303    4808  -2
  -2   1  14   19303    4808   1
   5  -1 -14   23278    5603  -2
  -1   1  14   23278    5603   1
   6  -1 -14    4152    3250  -2
   0   1  14    4152    3250   1
   7  -1 -14    7210    3760  -2
   1   1  14    7210    3760   1
   8  -1 -14    7508    3587  -2
   2   1  14    7508    3587   1
   9  -1 -14    3463    3056  -2
   3   1  14    3463    3056   1
   4   1  14   15836    5061   1
   5   1  14   13845    4570   1
   6   1  14   15846   17026   1
  -2  -2 -14  147091   18796  -2
  -8   2  14  147091   18796   1
  -1  -2 -14  114674   11808  -2
  -7   2  14  114674   11808   1
   0  -2 -14   68402    7622  -2
  -6   2  14   68402    7622   1
   1  -2 -14   78599   10035  -2
  -5   2  14   78599   10035   1
   2  -2 -14  258495   17898  -2
  -4   2  14  258495   17898   1
   3  -2 -14  274916   22334  -2
  -3   2  14  274916   22334   1
   4  -2 -14   78478   10291  -2
  -2   2  14   78478   10291   1
   5  -2 -14   64139    9389  -2
  -1   2  14   64139    9389   1
   6  -2 -14  175024   15023  -2
   0   2  14  175024   15023   1
   7  -2 -14  121975   12728  -2
   1   2  14  121975   12728   1
   8  -2 -14   43363    8144  -2
   2   2  14   43363    8144   1
   9  -2 -14   66760    9681  -2
   3   2  14   66760    9681   1
  10  -2 -14  112064   12586  -2
   4   2  14  112064   12586   1
   5   2  14   96561   16946   1
  -2  -3 -14   67670   13618  -2
  -8   3  14   67670   13618   1
  -1  -3 -14   69388    9784  -2
  -7   3  14   69388    9784   1
   0  -3 -14   34309    7200  -2
  -6   3  14   34309    7200   1
   1  -3 -14   24808    5994  -2
  -5   3  14   24808    5994   1
   2  -3 -14   31116    6611  -2
  -4   3  14   31116    6611   1
   3  -3 -14   10084    4121  -2
  -3   3  14   10084    4121   1
   4  -3 -14   18106    5268  -2
  -2   3  14   18106    5268   1
   5  -3 -14   34938    7127  -2
  -1   3  14   34938    7127   1
   6  -3 -14   80009   10789  -2
   0   3  14   80009   10789   1
   7  -3 -14   73149   10602  -2
   1   3  14   73149   10602   1
   8  -3 -14   28810    7009  -2
   2   3  14   28810    7009   1
   9  -3 -14    9509    4207  -2
   3   3  14    9509    4207   1
  10  -3 -14   26807    9512  -2
   4   3  14   26807    9512   1
  -2  -4 -14   52692   12341  -2
  -8   4  14   52692   12341   1
  -1  -4 -14   70430   10094  -2
  -7   4  14   70430   10094   1
   0  -4 -14   29964    7151  -2
  -6   4  14   29964    7151   1
   1  -4 -14   22798    6334  -2
  -5   4  14   22798    6334   1
   2  -4 -14   86067   11240  -2
  -4   4  14   86067   11240   1
   3  -4 -14  129837   13889  -2
  -3   4  14  129837   13889   1
   4  -4 -14   21978    6454  -2
  -2   4  14   21978    6454   1
   5  -4 -14   34359    7466  -2
  -1   4  14   34359    7466   1
   6  -4 -14   76653   11183  -2
   0   4  14   76653   11183   1
   7  -4 -14  108289   13181  -2
   1   4  14  108289   13181   1
  -1  -5 -14   59118    9860  -2
  -7   5  14   59118    9860   1
   0  -5 -14   16714    7426  -2
  -6   5  14   16714    7426   1
   1  -5 -14   17566    8222  -2
  -5   5  14   17566    8222   1
  -9   1  15   58745    8837   1
  -8   1  15  196003   15909   1
  -7   1  15  108804   11987   1
  -6   1  15    8653    3882   1
  -5   1  15  100431   11501   1
  -4   1  15  162461   14557   1
  -3   1  15  100094   11354   1
  -2   1  15    8434    4044   1
  -1   1  15  103682   21796   1
   0   1  15  209843   16810   1
   1   1  15   83736   10827   1
   2   1  15    1171    3653   1
   3   1  15   56409    8958   1
   4   1  15   75321   10430   1
   5   1  15   26700    6363   1
  -8   2  15   14506    6774   1
  -7   2  15    9504    4190   1
  -6   2  15   11797    3570   1
  -5   2  15    3809    3196   1
  -4   2  15   24952    6442   1
  -3   2  15    6947    3488   1
  -2   2  15    8026    6522   1
  -1   2  15    9015    4807   1
   0   2  15   16298    5278   1
   1   2  15   17114    5624   1
   2   2  15    7250    4160   1
   3   2  15    2714    3477   1
   4   2  15   13738    7635   1
  -8   3  15  108413   17486   1
  -7   3  15   78241   10533   1
  -6   3  15    8546    3716   1
  -5   3  15   31083    6933   1
  -4   3  15  160059   15207   1
  -3   3  15   63905    9800   1
  -2   3  15    4422    3405   1
  -1   3  15   64631    9999   1
   0   3  15  127410   14040   1
   1   3  15  121208   13858   1
  -7   4  15   35875    7454   1
  -6   4  15     647    3609   1
  -5   4  15   28249    7165   1
  -4   4  15  103122   12995   1
  -3   4  15   59013    9936   1
  -2   4  15     912    4733   1
  -9   0  16   87150   15428   1
  -8   0  16  173499   21910   1
  -7   0  16   53409   12341   1
  -6   0  16   36694   10139   1
  -5   0  16  142784   20117   1
  -4   0  16  114751   18002   1
  -3   0  16  103851   17164   1
  -2   0  16    8838    6053   1
  -1   0  16  104398   17372   1
   0   0  16  152886   21075   1
   1   0  16   80272   15642   1
   2   0  16    5155    4240   1
   3   0  16   84777   16309   1
  -9   1  16   14151    5299   1
  -8   1  16   12323    4413   1
  -7   1  16    3576    3292   1
  -6   1  16    2119    2824   1
  -5   1  16    2643    3378   1
  -4   1  16   18666    5744   1
  -3   1  16    2352    2917   1
  -2   1  16    5497    3348   1
  -1   1  16   12736    5095   1
   0   1  16    6167    3936   1
   1   1  16    1494    5349   1
   2   1  16    5848    5777   1
  -8   2  16  121552   19172   1
  -7   2  16   78874   10670   1
  -6   2  16    4679    2814   1
  -5   2  16   74225   10691   1
  -4   2  16  223156   18137   1
  -3   2  16   47026    8829   1
  -2   2  16    2950    3540   1
  -1   2  16   98290   12326   1
   0   2  16  144755   14948   1
   1   2  16   49226   13001   1
  -8   3  16   19158    8269   1
  -7   3  16    7218    3864   1
  -6   3  16    1306    3003   1
  -5   3  16   22539    5960   1
  -4   3  16   63152    9989   1
  -3   3  16   26069    6549   1
  -2   3  16   17191    8688   1
  -9   1  17   58983    9630   1
  -8   1  17   71930   10456   1
  -7   1  17   18006    5421   1
  -6   1  17   19733    6069   1
  -5   1  17  135034   14398   1
  -4   1  17  117635   13560   1
  -3   1  17   47283    8613   1
  -2   1  17   22069    6562   1
  -8   2  17   22708    8215   1
  -7   2  17    5515    3236   1
  -6   2  17    7013    3925   1
  -5   2  17   14650    7400   1
;
_shelx_hkl_checksum                1485
_olex2_submission_special_instructions  'No special instructions were received'
_oxdiff_exptl_absorpt_empirical_details
;
Empirical correction (ABSPACK) includes:
- Absorption correction using spherical harmonics
- Frame scaling
;
loop_
  _twin_individual_id
  _twin_individual_mass_fraction_refined
 1 0.837(4)
 2 0.163(4)
